# Supplementary material for: Crystal structure of μ-oxalodi­hydroxamato-bis­[(2,2′-bipyrid­yl)(di­methyl sulfoxide-κO)copper(II)] bis­(perchlorate)
Source: Acta Crystallogr E Crystallogr Commun. 2016 Jan 13;72(Pt 2):147–50. doi: 10.1107/S2056989016000050 (PMC4770973; doi:10.1107/S2056989016000050)
Supplement: Supplementary file 1 [file e-72-00147-sup1.cif]

##############################################################################
#                                                                            #
# This CIF contains the data in a paper accepted for publication in          #
# Acta Crystallographica Section E. It conforms to the requirements of       #
# Notes for Authors for Acta Crystallographica Section E, and has been       #
# peer reviewed under the auspices of the IUCr Commission on Journals.       #
#                                                                            #
# Full details of the Crystallographic Information File format               #
# are given in the paper "The Crystallographic Information File (CIF):       #
# a New Standard Archive File for Crystallography" by S. R. Hall, F. H.      #
# Allen and I. D. Brown [Acta Cryst. (1991), A47, 655-685].                  #
#                                                                            #
# The current version of the core CIF dictionary is obtainable from          #
# ftp://ftp.iucr.org/pub/cif_core.dic.                                       #
#                                                                            #
# Software is freely available for graphical display of the structure(s)     #
# in this CIF. For information consult the CIF software page                 #
# http://www.iucr.org/resources/cif/software.                                #
#                                                                            #
# This file may be used for bona fide research purposes within the           #
# scientific community so long as proper attribution is given to the journal # 
# article from which it was obtained.                                        #
#                                                                            #
##############################################################################
data_I
_database_code_depnum_ccdc_archive 'CCDC 1445115'
_audit_creation_method     'SHELXL-2014/7'
_chemical_name_systematic
;\
\m-Oxalodihydroxamato-bis[(2,2'-bipyridyl)(dimethyl sulfoxide-\k<i>O</i>)\
copper(II)] bis(perchlorate)
;
_chemical_name_common     ?
_chemical_formula_moiety     'C26 H30 Cu2 N6 O6 S2 2+, 2(Cl O4 -)'
_chemical_formula_sum     'C26 H30 Cl2 Cu2 N6 O14 S2'
_chemical_formula_iupac
                        '[Cu2 (C2 H2 N2 O4) (C10 H8 N2)2 (C2 H6 O S)2] (Cl O4)2'
_chemical_formula_weight     912.66
_chemical_melting_point     ?
_shelx_space_group_comment
;
The symmetry employed for this shelxl refinement is uniquely defined
by the following loop, which should always be used as a source of
symmetry information in preference to the above space-group names.
They are only intended as comments.
;
_space_group_crystal_system     triclinic
_space_group_name_H-M_alt     'P -1'
_space_group_name_Hall     '-P 1'
loop_
    _space_group_symop_operation_xyz
    'x, y, z'
    '-x, -y, -z'
_cell_length_a     7.3641(2)
_cell_length_b     10.3759(5)
_cell_length_c     12.1358(5)
_cell_angle_alpha     68.853(2)
_cell_angle_beta     84.803(3)
_cell_angle_gamma     87.825(3)
_cell_volume     861.27(6)
_cell_formula_units_Z     1
_cell_measurement_reflns_used     26719
_cell_measurement_theta_min     1.00
_cell_measurement_theta_max     27.48
_cell_measurement_temperature     100(2)
_exptl_crystal_description     'block '
_exptl_crystal_colour     'pale blue'
_exptl_crystal_size_max     0.132
_exptl_crystal_size_mid     0.117
_exptl_crystal_size_min     0.116
_exptl_crystal_density_diffrn     1.760
_exptl_crystal_density_meas     ?
_exptl_crystal_density_method     'not measured'
_exptl_crystal_F_000     464
_exptl_absorpt_coefficient_mu     1.587
_exptl_absorpt_correction_type     multi-scan
_exptl_absorpt_process_details
;
(SORTAV; Blessing, 1995)
;
_shelx_estimated_absorpt_T_min     0.818
_shelx_estimated_absorpt_T_max     0.837
_exptl_absorpt_correction_T_min     0.7885
_exptl_absorpt_correction_T_max     0.8346
_diffrn_ambient_temperature     100(2)
_diffrn_radiation_type     MoK\a
_diffrn_radiation_wavelength     0.71069
_diffrn_measurement_device_type     'Nonius KappaCCD diffractometer'
_diffrn_measurement_method     '\w scans'
_diffrn_detector_area_resol_mean     ?
_diffrn_reflns_number     18205
_diffrn_reflns_av_R_equivalents     0.0391
_diffrn_reflns_theta_min     2.777
_diffrn_reflns_theta_max     27.460
_diffrn_reflns_theta_full     25.240
_diffrn_measured_fraction_theta_max     0.997
_diffrn_measured_fraction_theta_full     0.999
_diffrn_reflns_limit_h_min     -8
_diffrn_reflns_limit_h_max     9
_diffrn_reflns_limit_k_min     -13
_diffrn_reflns_limit_k_max     13
_diffrn_reflns_limit_l_min     -15
_diffrn_reflns_limit_l_max     15
_refine_special_details     ?
_reflns_number_total     3943
_reflns_number_gt     3351
_reflns_threshold_expression     'I > 2\s(I)'
_refine_ls_structure_factor_coef     Fsqd
_refine_ls_matrix_type     full
_refine_ls_R_factor_all     0.0449
_refine_ls_R_factor_gt     0.0342
_refine_ls_wR_factor_gt     0.0814
_refine_ls_wR_factor_ref     0.0868
_refine_ls_goodness_of_fit_ref     1.111
_refine_ls_restrained_S_all     1.111
_refine_ls_number_reflns     3943
_refine_ls_number_parameters     241
_refine_ls_number_restraints     0
_refine_ls_hydrogen_treatment     mixed
_refine_ls_weighting_scheme     calc
_refine_ls_weighting_details
              'w=1/[\s^2^(Fo^2^)+(0.0388P)^2^+0.7097P] where P=(Fo^2^+2Fc^2^)/3'
_atom_sites_solution_hydrogens     mixed
_atom_sites_solution_primary     ?
_atom_sites_solution_secondary     ?
_refine_ls_shift/su_max     0.000
_refine_ls_shift/su_mean     0.000
_refine_diff_density_max     0.739
_refine_diff_density_min     -0.546
_refine_ls_extinction_method     none
_refine_ls_extinction_coef     .
loop_
    _atom_type_symbol
    _atom_type_description
    _atom_type_scat_dispersion_real
    _atom_type_scat_dispersion_imag
    _atom_type_scat_source
    'C' 'C' 0.0033 0.0016
                         'International Tables Vol C Tables 4.2.6.8 and 6.1.1.4'
    'H' 'H' 0.0000 0.0000
                         'International Tables Vol C Tables 4.2.6.8 and 6.1.1.4'
    'N' 'N' 0.0061 0.0033
                         'International Tables Vol C Tables 4.2.6.8 and 6.1.1.4'
    'O' 'O' 0.0106 0.0060
                         'International Tables Vol C Tables 4.2.6.8 and 6.1.1.4'
    'S' 'S' 0.1246 0.1234
                         'International Tables Vol C Tables 4.2.6.8 and 6.1.1.4'
    'Cl' 'Cl' 0.1484 0.1585
                         'International Tables Vol C Tables 4.2.6.8 and 6.1.1.4'
    'Cu' 'Cu' 0.3201 1.2651
                         'International Tables Vol C Tables 4.2.6.8 and 6.1.1.4'
_computing_data_collection
;
COLLECT (Bruker, 2004)
;
_computing_cell_refinement
;
DENZO/SCALEPACK (Otwinowski & Minor, 1997)
;
_computing_data_reduction
;
DENZO/SCALEPACK (Otwinowski & Minor, 1997)
;
_computing_structure_solution
;
SHELXS97 (Sheldrick, 2008)
;
_computing_structure_refinement
;
SHELXL-2014/7 (Sheldrick, 2015)
;
_computing_molecular_graphics
;
Mercury (Macrae <i>et al.</i>,  2008)
;
_computing_publication_material
;
publCIF (Westrip, 2010)
;
loop_
    _atom_site_type_symbol
    _atom_site_label
    _atom_site_fract_x
    _atom_site_fract_y
    _atom_site_fract_z
    _atom_site_U_iso_or_equiv
    _atom_site_adp_type
    _atom_site_calc_flag
    _atom_site_occupancy
    _atom_site_disorder_assembly
    _atom_site_disorder_group
    Cu Cu1 0.81268(4) 0.11133(3) 0.38671(2) 0.01840(10) Uani d 1 . .
    Cl Cl1 0.71265(8) -0.30071(6) 0.19039(5) 0.02481(14) Uani d 1 . .
    S S1 0.85060(7) 0.28499(6) 0.10324(5) 0.01997(14) Uani d 1 . .
    O O1 0.6724(2) -0.05948(17) 0.41752(15) 0.0210(3) Uani d 1 . .
    O O2 0.7106(2) 0.23761(17) 0.21002(14) 0.0221(4) Uani d 1 . .
    O O5 0.4262(2) -0.26749(18) 0.48100(16) 0.0243(4) Uani d 1 . .
    H H5O 0.528(6) -0.253(5) 0.428(4) 0.083(14) Uiso d 1 . .
    O O6 0.6917(3) -0.3371(2) 0.31798(18) 0.0383(5) Uani d 1 . .
    O O7 0.5444(3) -0.3243(2) 0.1500(2) 0.0423(5) Uani d 1 . .
    O O8 0.8557(3) -0.3841(2) 0.16071(18) 0.0344(4) Uani d 1 . .
    O O9 0.7598(3) -0.15753(19) 0.13534(19) 0.0365(5) Uani d 1 . .
    N N1 0.9922(3) 0.2580(2) 0.36990(17) 0.0192(4) Uani d 1 . .
    N N2 1.0297(3) 0.0299(2) 0.32626(17) 0.0192(4) Uani d 1 . .
    N N3 0.3959(3) -0.1523(2) 0.51515(17) 0.0192(4) Uani d 1 . .
    C C1 0.9598(3) 0.3726(3) 0.3950(2) 0.0238(5) Uani d 1 . .
    H H1 0.8409 0.3883 0.4252 0.029 Uiso calc 1 . .
    C C2 1.0948(3) 0.4694(3) 0.3781(2) 0.0255(5) Uani d 1 . .
    H H2 1.0683 0.5499 0.3967 0.031 Uiso calc 1 . .
    C C3 1.2673(3) 0.4473(3) 0.3342(2) 0.0257(5) Uani d 1 . .
    H H3 1.3624 0.5108 0.3248 0.031 Uiso calc 1 . .
    C C4 1.3010(3) 0.3309(2) 0.3038(2) 0.0222(5) Uani d 1 . .
    H H4 1.4180 0.3153 0.2708 0.027 Uiso calc 1 . .
    C C5 1.1604(3) 0.2381(2) 0.3224(2) 0.0199(5) Uani d 1 . .
    C C6 1.1790(3) 0.1118(2) 0.2922(2) 0.0203(5) Uani d 1 . .
    C C7 1.3330(3) 0.0781(3) 0.2340(2) 0.0241(5) Uani d 1 . .
    H H7 1.4356 0.1376 0.2100 0.029 Uiso calc 1 . .
    C C8 1.3359(3) -0.0434(3) 0.2112(2) 0.0261(5) Uani d 1 . .
    H H8 1.4398 -0.0679 0.1705 0.031 Uiso calc 1 . .
    C C9 1.1844(3) -0.1290(3) 0.2487(2) 0.0249(5) Uani d 1 . .
    H H9 1.1846 -0.2140 0.2358 0.030 Uiso calc 1 . .
    C C10 1.0341(3) -0.0888(2) 0.3050(2) 0.0231(5) Uani d 1 . .
    H H10 0.9300 -0.1469 0.3295 0.028 Uiso calc 1 . .
    C C11 0.5220(3) -0.0590(2) 0.4801(2) 0.0183(5) Uani d 1 . .
    C C12 0.8329(4) 0.1655(3) 0.0300(2) 0.0290(6) Uani d 1 . .
    H H12A 0.8580 0.0719 0.0845 0.044 Uiso calc 1 . .
    H H12B 0.9215 0.1893 -0.0395 0.044 Uiso calc 1 . .
    H H12C 0.7095 0.1696 0.0047 0.044 Uiso calc 1 . .
    C C13 0.7529(4) 0.4328(3) -0.0024(2) 0.0266(5) Uani d 1 . .
    H H13A 0.6320 0.4095 -0.0173 0.040 Uiso calc 1 . .
    H H13B 0.8315 0.4622 -0.0766 0.040 Uiso calc 1 . .
    H H13C 0.7414 0.5081 0.0286 0.040 Uiso calc 1 . .
loop_
    _atom_site_aniso_label
    _atom_site_aniso_U_11
    _atom_site_aniso_U_22
    _atom_site_aniso_U_33
    _atom_site_aniso_U_12
    _atom_site_aniso_U_13
    _atom_site_aniso_U_23
    Cu1 0.01496(15) 0.02100(16) 0.01911(16) -0.00278(10) 0.00203(10)
                                                                    -0.00758(12)
    Cl1 0.0209(3) 0.0239(3) 0.0307(3) -0.0023(2) 0.0016(2) -0.0117(2)
    S1 0.0164(3) 0.0234(3) 0.0179(3) -0.0026(2) 0.0010(2) -0.0050(2)
    O1 0.0169(8) 0.0230(8) 0.0234(9) -0.0041(6) 0.0043(6) -0.0097(7)
    O2 0.0165(8) 0.0291(9) 0.0187(8) -0.0036(7) 0.0033(6) -0.0069(7)
    O5 0.0229(9) 0.0232(9) 0.0297(10) -0.0029(7) 0.0045(7) -0.0143(8)
    O6 0.0423(12) 0.0437(12) 0.0292(10) 0.0059(9) 0.0046(9) -0.0157(9)
    O7 0.0267(10) 0.0498(13) 0.0519(13) -0.0114(9) -0.0070(9) -0.0181(11)
    O8 0.0354(11) 0.0327(10) 0.0356(11) 0.0075(8) 0.0041(8) -0.0153(9)
    O9 0.0344(11) 0.0241(10) 0.0488(13) -0.0064(8) 0.0063(9) -0.0120(9)
    N1 0.0182(9) 0.0218(10) 0.0167(9) -0.0023(7) 0.0003(7) -0.0061(8)
    N2 0.0169(9) 0.0204(10) 0.0195(10) -0.0008(7) -0.0016(8) -0.0062(8)
    N3 0.0190(10) 0.0186(9) 0.0207(10) -0.0015(7) 0.0004(8) -0.0083(8)
    C1 0.0218(12) 0.0263(13) 0.0236(12) -0.0007(9) 0.0007(10) -0.0099(10)
    C2 0.0274(13) 0.0210(12) 0.0271(13) -0.0035(10) 0.0017(10) -0.0082(10)
    C3 0.0254(13) 0.0233(12) 0.0264(13) -0.0074(10) -0.0024(10) -0.0057(10)
    C4 0.0175(11) 0.0247(12) 0.0214(12) -0.0029(9) 0.0001(9) -0.0050(10)
    C5 0.0189(11) 0.0239(12) 0.0153(11) 0.0005(9) -0.0026(9) -0.0050(9)
    C6 0.0179(11) 0.0229(12) 0.0187(11) -0.0020(9) -0.0012(9) -0.0058(9)
    C7 0.0173(11) 0.0294(13) 0.0236(13) -0.0014(9) 0.0000(9) -0.0075(10)
    C8 0.0210(12) 0.0315(13) 0.0255(13) 0.0029(10) 0.0026(10) -0.0113(11)
    C9 0.0264(13) 0.0253(13) 0.0248(13) 0.0029(10) -0.0018(10) -0.0115(10)
    C10 0.0224(12) 0.0225(12) 0.0240(12) -0.0004(9) -0.0026(10) -0.0076(10)
    C11 0.0179(11) 0.0195(11) 0.0164(11) -0.0001(9) -0.0019(9) -0.0051(9)
    C12 0.0349(14) 0.0279(13) 0.0244(13) -0.0011(11) 0.0054(11) -0.0114(11)
    C13 0.0306(13) 0.0220(12) 0.0243(13) 0.0015(10) -0.0041(10) -0.0046(10)
_geom_special_details
;
 All esds (except the esd in the dihedral angle between two l.s. planes)
 are estimated using the full covariance matrix.  The cell esds are taken
 into account individually in the estimation of esds in distances, angles
 and torsion angles; correlations between esds in cell parameters are only
 used when they are defined by crystal symmetry.  An approximate (isotropic)
 treatment of cell esds is used for estimating esds involving l.s. planes.
;
loop_
    _geom_bond_atom_site_label_1
    _geom_bond_atom_site_label_2
    _geom_bond_site_symmetry_2
    _geom_bond_distance
    _geom_bond_publ_flag
    Cu1 O1 . 1.9848(16) y
    Cu1 N2 . 1.985(2) y
    Cu1 N3 2_656 1.986(2) y
    Cu1 N1 . 1.9966(19) y
    Cu1 O2 . 2.2516(16) y
    Cl1 O9 . 1.4336(19) ?
    Cl1 O7 . 1.4339(19) ?
    Cl1 O8 . 1.4401(19) ?
    Cl1 O6 . 1.450(2) ?
    S1 O2 . 1.5234(17) ?
    S1 C12 . 1.781(3) ?
    S1 C13 . 1.783(2) ?
    O1 C11 . 1.286(3) y
    O5 N3 . 1.404(3) y
    O5 H5O . 0.92(5) ?
    N1 C1 . 1.338(3) ?
    N1 C5 . 1.359(3) ?
    N2 C10 . 1.345(3) ?
    N2 C6 . 1.355(3) ?
    N3 C11 . 1.296(3) ?
    N3 Cu1 2_656 1.986(2) ?
    C1 C2 . 1.389(3) ?
    C1 H1 . 0.9500 ?
    C2 C3 . 1.376(4) ?
    C2 H2 . 0.9500 ?
    C3 C4 . 1.393(4) ?
    C3 H3 . 0.9500 ?
    C4 C5 . 1.388(3) ?
    C4 H4 . 0.9500 ?
    C5 C6 . 1.481(3) ?
    C6 C7 . 1.382(3) ?
    C7 C8 . 1.384(4) ?
    C7 H7 . 0.9500 ?
    C8 C9 . 1.390(4) ?
    C8 H8 . 0.9500 ?
    C9 C10 . 1.378(4) ?
    C9 H9 . 0.9500 ?
    C10 H10 . 0.9500 ?
    C11 C11 2_656 1.486(5) ?
    C12 H12A . 0.9800 ?
    C12 H12B . 0.9800 ?
    C12 H12C . 0.9800 ?
    C13 H13A . 0.9800 ?
    C13 H13B . 0.9800 ?
    C13 H13C . 0.9800 ?
loop_
    _geom_angle_atom_site_label_1
    _geom_angle_atom_site_label_2
    _geom_angle_atom_site_label_3
    _geom_angle_site_symmetry_1
    _geom_angle_site_symmetry_3
    _geom_angle
    _geom_angle_publ_flag
    O1 Cu1 N2 . . 90.36(7) y
    O1 Cu1 N3 . 2_656 82.73(7) y
    N2 Cu1 N3 . 2_656 165.41(8) ?
    O1 Cu1 N1 . . 168.93(7) ?
    N2 Cu1 N1 . . 81.76(8) y
    N3 Cu1 N1 2_656 . 103.13(8) y
    O1 Cu1 O2 . . 98.04(6) y
    N2 Cu1 O2 . . 97.53(7) y
    N3 Cu1 O2 2_656 . 96.15(7) y
    N1 Cu1 O2 . . 90.72(7) y
    O9 Cl1 O7 . . 109.44(13) ?
    O9 Cl1 O8 . . 109.53(12) ?
    O7 Cl1 O8 . . 110.04(13) ?
    O9 Cl1 O6 . . 109.19(13) ?
    O7 Cl1 O6 . . 109.47(13) ?
    O8 Cl1 O6 . . 109.16(12) ?
    O2 S1 C12 . . 105.19(11) ?
    O2 S1 C13 . . 105.82(11) ?
    C12 S1 C13 . . 98.84(13) ?
    C11 O1 Cu1 . . 110.68(14) ?
    S1 O2 Cu1 . . 117.43(9) ?
    N3 O5 H5O . . 110(3) ?
    C1 N1 C5 . . 119.0(2) ?
    C1 N1 Cu1 . . 126.77(16) ?
    C5 N1 Cu1 . . 114.11(16) ?
    C10 N2 C6 . . 118.8(2) ?
    C10 N2 Cu1 . . 126.04(16) ?
    C6 N2 Cu1 . . 114.74(16) ?
    C11 N3 O5 . . 116.51(19) ?
    C11 N3 Cu1 . 2_656 114.16(16) ?
    O5 N3 Cu1 . 2_656 129.32(14) ?
    N1 C1 C2 . . 122.0(2) ?
    N1 C1 H1 . . 119.0 ?
    C2 C1 H1 . . 119.0 ?
    C3 C2 C1 . . 119.3(2) ?
    C3 C2 H2 . . 120.4 ?
    C1 C2 H2 . . 120.4 ?
    C2 C3 C4 . . 119.2(2) ?
    C2 C3 H3 . . 120.4 ?
    C4 C3 H3 . . 120.4 ?
    C5 C4 C3 . . 118.8(2) ?
    C5 C4 H4 . . 120.6 ?
    C3 C4 H4 . . 120.6 ?
    N1 C5 C4 . . 121.6(2) ?
    N1 C5 C6 . . 114.7(2) ?
    C4 C5 C6 . . 123.7(2) ?
    N2 C6 C7 . . 121.8(2) ?
    N2 C6 C5 . . 114.2(2) ?
    C7 C6 C5 . . 124.1(2) ?
    C6 C7 C8 . . 119.1(2) ?
    C6 C7 H7 . . 120.4 ?
    C8 C7 H7 . . 120.4 ?
    C7 C8 C9 . . 119.0(2) ?
    C7 C8 H8 . . 120.5 ?
    C9 C8 H8 . . 120.5 ?
    C10 C9 C8 . . 119.1(2) ?
    C10 C9 H9 . . 120.5 ?
    C8 C9 H9 . . 120.5 ?
    N2 C10 C9 . . 122.2(2) ?
    N2 C10 H10 . . 118.9 ?
    C9 C10 H10 . . 118.9 ?
    O1 C11 N3 . . 127.6(2) ?
    O1 C11 C11 . 2_656 119.6(2) ?
    N3 C11 C11 . 2_656 112.8(2) ?
    S1 C12 H12A . . 109.5 ?
    S1 C12 H12B . . 109.5 ?
    H12A C12 H12B . . 109.5 ?
    S1 C12 H12C . . 109.5 ?
    H12A C12 H12C . . 109.5 ?
    H12B C12 H12C . . 109.5 ?
    S1 C13 H13A . . 109.5 ?
    S1 C13 H13B . . 109.5 ?
    H13A C13 H13B . . 109.5 ?
    S1 C13 H13C . . 109.5 ?
    H13A C13 H13C . . 109.5 ?
    H13B C13 H13C . . 109.5 ?
loop_
    _geom_hbond_atom_site_label_D
    _geom_hbond_atom_site_label_H
    _geom_hbond_atom_site_label_A
    _geom_hbond_site_symmetry_A
    _geom_hbond_distance_DH
    _geom_hbond_distance_HA
    _geom_hbond_distance_DA
    _geom_hbond_angle_DHA
    O5 H5O O6 . 0.92(5) 2.12(5) 2.912(3) 144(4)
    C4 H4 O2 1_655 0.95 2.42 3.359(3) 170.7
    C7 H7 O2 1_655 0.95 2.31 3.226(3) 161.8
    C3 H3 O7 1_665 0.95 2.50 3.239(3) 134.4
    C13 H13A O7 2_655 0.98 2.56 3.409(3) 144.9
    C13 H13C O8 1_565 0.98 2.48 3.346(3) 147.5
    C13 H13B O8 2_755 0.98 2.65 3.442(3) 137.8
    C12 H12A O9 . 0.98 2.36 3.175(3) 140.4
    C8 H8 O9 1_655 0.95 2.56 3.462(3) 159.2
    C12 H12B O9 2_755 0.98 2.59 3.470(3) 149.9
_shelx_hkl_file
;
  -8  -7  -7  153.02   14.51
  -8  -7  -6  123.25   12.31
  -8  -7  -5   -5.60    4.78
  -8  -7  -5   -0.41    2.73
  -8  -7  -4    5.47    3.42
  -8  -7  -4   -0.68    6.82
  -8  -7  -3   -1.91    3.14
  -8  -7  -3   -5.72    6.81
  -8  -7  -2  287.94   17.51
  -8  -7  -1    4.37    4.65
  -8  -6  -8   61.71    8.99
  -8  -6  -7   87.01    8.87
  -8  -6  -6   47.74    8.46
  -8  -6  -5  211.37   16.23
  -8  -6  -4    8.72    6.41
  -8  -6  -4   14.28    2.72
  -8  -6  -3   49.03    4.63
  -8  -6  -2   12.68    3.68
  -8  -6  -1   97.54    7.64
  -8  -6   0    5.46    3.68
  -8  -6   1   22.93    4.64
  -8  -5  -9   18.31    5.83
  -8  -5  -8   86.11    8.97
  -8  -5  -7   24.21    5.71
  -8  -5  -6   82.88    9.26
  -8  -5  -5  162.95   12.80
  -8  -5  -3   42.85    2.99
  -8  -5  -1  287.46   17.15
  -8  -5   0  197.10   12.67
  -8  -5   1    2.18    3.41
  -8  -5   2    0.41    3.82
  -8  -5   3   79.33    8.04
  -8  -4  -1   18.18    2.31
  -8  -4   0  139.43    8.97
  -8  -4   2   23.12    4.62
  -8  -4   3  114.44    9.26
  -8  -4   4  169.33   12.66
  -8  -3   0    2.03    2.03
  -8  -3   1  382.44   17.53
  -8  -3   3   12.36    3.53
  -8  -3   4   13.05    4.49
  -8  -3   5  176.89   12.79
  -8  -2   1    1.08    1.90
  -8  -2   2   97.39    5.98
  -8  -2   3   84.65    7.06
  -8  -2   4  105.32    8.96
  -8  -2   5   24.17    5.16
  -8  -1   1   45.55    2.84
  -8  -1   1   47.79    3.11
  -8  -1   2  136.18    8.02
  -8  -1   3   56.83    5.29
  -8  -1   4    8.14    3.80
  -8  -1   5  202.40   14.12
  -8  -1   6   38.54    6.65
  -8   0   2   47.23    3.52
  -8   0   3   48.57    4.07
  -8   0   4  172.16   10.87
  -8   0   5  119.89    9.23
  -8   0   6   13.56    4.75
  -8   1   2  273.34   11.78
  -8   1   3    2.44    2.71
  -8   1   4   69.90    5.71
  -8   1   5   57.27    6.38
  -8   1   6  207.13   13.85
  -8   1   7    7.73    5.29
  -8   2   2    0.94    1.75
  -8   2   3  152.35    8.93
  -8   2   4    0.41    2.71
  -8   2   5  100.07    7.61
  -8   2   6   53.75    6.52
  -8   2   7   23.34    5.70
  -8   3   1   23.64    1.76
  -8   3   2  119.60    5.94
  -8   3   3  142.06    9.17
  -8   3   4   35.04    4.60
  -8   3   5    7.74    3.39
  -8   3   6   14.40    5.16
  -8   3   7   65.72    7.74
  -8   4   1   92.01    5.68
  -8   4   2  287.19   14.97
  -8   4   3   56.84    5.24
  -8   4   4   17.80    4.05
  -8   4   5  198.55   13.29
  -8   4   6    6.65    4.48
  -8   4   7    3.53    4.48
  -8   5   1   30.40    3.51
  -8   5   2   39.28    4.44
  -8   5   3    1.07    3.09
  -8   5   4   23.40    3.77
  -8   5   5   65.77    7.03
  -8   5   6    4.07    4.74
  -8   6   0   15.98    3.66
  -8   6   1    8.38    3.78
  -8   6   2  241.20   14.15
  -8   6   3   29.64    4.83
  -8   6   4   29.65    5.23
  -8   6   5   12.66    4.17
  -7  -9  -8   10.15    4.60
  -7  -9  -7   46.88    7.17
  -7  -9  -7   56.67    5.97
  -7  -9  -6    8.14    3.94
  -7  -9  -6    0.28    6.60
  -7  -9  -5    3.26    3.94
  -7  -9  -5    2.60    6.44
  -7  -9  -4   27.73    5.03
  -7  -9  -4   16.94    7.24
  -7  -9  -3   86.94    9.68
  -7  -9  -3   77.12    8.57
  -7  -9  -2   72.52   10.21
  -7  -9  -2   97.30    9.12
  -7  -8  -9   35.19    5.01
  -7  -8  -9   17.20    6.33
  -7  -8  -8    6.75    6.89
  -7  -8  -8   -0.54    3.53
  -7  -8  -7   18.61    4.08
  -7  -8  -7   15.14    6.33
  -7  -8  -6   87.04    7.08
  -7  -8  -6   77.37    9.90
  -7  -8  -5   90.38    7.63
  -7  -8  -5   92.25    9.60
  -7  -8  -4   -6.97    6.15
  -7  -8  -4    0.27    3.27
  -7  -8  -3   48.28    8.05
  -7  -8  -3   50.00    5.59
  -7  -8  -2   31.46    6.27
  -7  -8  -2   42.52    5.45
  -7  -8  -1   44.99    6.41
  -7  -8  -1   44.66    7.90
  -7  -8   0   54.82    6.14
  -7  -8   0   29.55    6.54
  -7  -8   1   42.42    6.96
  -7  -7 -10   -3.11    3.25
  -7  -7 -10   -6.83    4.78
  -7  -7  -9   29.15    4.07
  -7  -7  -9   27.38    5.48
  -7  -7  -8   79.50    6.66
  -7  -7  -8  109.84   10.84
  -7  -7  -7    0.41    2.59
  -7  -7  -7    0.82    6.17
  -7  -7  -6   27.40    3.68
  -7  -7  -6   26.04    5.35
  -7  -7  -5  103.37    7.78
  -7  -7  -5  110.71   10.27
  -7  -7  -4   68.84    8.33
  -7  -7  -4   65.19    5.46
  -7  -7  -3  195.84   13.37
  -7  -7  -3  217.96   11.33
  -7  -7  -2   16.89    6.27
  -7  -7  -2   21.96    3.96
  -7  -7  -1  174.21   11.46
  -7  -7  -1  165.79   12.81
  -7  -7   0   -0.41    3.68
  -7  -7   1   79.15    8.33
  -7  -7   2   32.48    6.28
  -7  -7   3   18.29    6.01
  -7  -6 -11   39.00    8.26
  -7  -6 -10   48.63    8.42
  -7  -6 -10   49.84    4.74
  -7  -6  -9   -3.80    2.45
  -7  -6  -9    9.13    6.27
  -7  -6  -8   90.20   10.92
  -7  -6  -8   98.80    6.68
  -7  -6  -7    9.02    6.01
  -7  -6  -7   19.38    2.59
  -7  -6  -6   61.29    4.51
  -7  -6  -6   56.55    6.15
  -7  -6  -5   -1.77    2.05
  -7  -6  -5    8.05    5.46
  -7  -6  -4  639.04   24.45
  -7  -6  -4  627.25   29.49
  -7  -6  -3   67.38    5.05
  -7  -6  -3   63.10    7.91
  -7  -6  -2   70.98    7.77
  -7  -6  -2   70.38    5.32
  -7  -6  -1    0.14    3.81
  -7  -6  -1    2.46    2.86
  -7  -6   0  119.38    8.33
  -7  -6   1  155.29   10.24
  -7  -6   2  130.19   10.51
  -7  -6   3    3.41    4.50
  -7  -6   4   -3.00    5.60
  -7  -5 -11  102.97    9.60
  -7  -5 -10    4.47    4.60
  -7  -5  -9    0.14    5.70
  -7  -5  -9    1.64    1.77
  -7  -5  -8    5.46    1.50
  -7  -5  -8    8.97    9.65
  -7  -5  -7   86.94    3.81
  -7  -5  -7   88.77    3.96
  -7  -5  -7   91.72    8.03
  -7  -5  -6   57.73    3.13
  -7  -5  -6   73.94    8.17
  -7  -5  -5   86.31    4.22
  -7  -5  -5   74.77    7.36
  -7  -5  -5   84.45    4.36
  -7  -5  -4   34.61    2.83
  -7  -5  -4   38.81    3.13
  -7  -5  -4   46.57    6.40
  -7  -5  -3  104.03    9.13
  -7  -5  -3  115.35    5.81
  -7  -5  -3  104.50    5.73
  -7  -5  -2    1.62    2.44
  -7  -5  -2   34.73    6.26
  -7  -5  -2   42.12    3.27
  -7  -5  -1  303.73   15.31
  -7  -5  -1  311.18   14.88
  -7  -5   0   91.12    6.55
  -7  -5   1   45.16    5.19
  -7  -5   2   57.85    5.60
  -7  -5   3  355.71   22.11
  -7  -5   4    1.36    4.09
  -7  -5   5   85.11    9.00
  -7  -4 -11    6.09    4.60
  -7  -4 -10  125.21   11.24
  -7  -4  -9   -2.30    5.15
  -7  -4  -8   27.00    5.97
  -7  -4  -7   15.08    5.98
  -7  -4  -6   79.67    7.34
  -7  -4  -5   62.98    7.35
  -7  -4  -4  100.97    8.71
  -7  -4  -3  189.60   11.98
  -7  -4  -3  177.88    7.45
  -7  -4  -2  180.84    8.60
  -7  -4  -2  200.20    8.53
  -7  -4  -1    3.14    1.77
  -7  -4   0   98.39    6.48
  -7  -4   0   97.93    6.14
  -7  -4   1    6.28    2.73
  -7  -4   1    0.94    3.77
  -7  -4   2   49.94    4.78
  -7  -4   2   46.34    5.12
  -7  -4   3  201.51   12.01
  -7  -4   4    8.32    4.23
  -7  -4   5   -5.73    4.23
  -7  -4   6   -0.82    3.54
  -7  -3 -10   80.59    7.87
  -7  -3  -9   68.28    7.74
  -7  -3  -8   12.50    5.16
  -7  -3  -7  140.28   10.88
  -7  -3  -6   61.61    6.53
  -7  -3  -1    0.68    1.36
  -7  -3  -1    1.89    1.49
  -7  -3   0  399.89   17.75
  -7  -3   1  105.32    6.47
  -7  -3   1   94.09    6.00
  -7  -3   2  146.90    8.63
  -7  -3   2  134.36    8.19
  -7  -3   3    2.46    3.27
  -7  -3   3    2.43    3.78
  -7  -3   4  338.15   18.29
  -7  -3   5   77.18    7.77
  -7  -3   6   20.86    5.45
  -7  -3   7   12.13    4.63
  -7  -2   0   82.44    4.36
  -7  -2   0   87.76    4.33
  -7  -2   1    2.18    2.04
  -7  -2   2  172.93    9.18
  -7  -2   2  176.15    9.41
  -7  -2   3   20.28    4.19
  -7  -2   3   12.81    3.14
  -7  -2   4   94.39    7.32
  -7  -2   4  111.11    8.05
  -7  -2   5   68.58    6.82
  -7  -2   6    2.45    4.36
  -7  -2   7  255.19   17.59
  -7  -2   8    5.04    6.40
  -7  -1   0   22.69    1.49
  -7  -1   0   24.02    1.62
  -7  -1   1   12.67    2.16
  -7  -1   2  221.42    9.61
  -7  -1   2  184.02    9.81
  -7  -1   3   -1.91    2.45
  -7  -1   3   -0.27    3.11
  -7  -1   4   69.73    6.38
  -7  -1   4   74.61    6.13
  -7  -1   5   59.11    5.72
  -7  -1   6  404.74   20.73
  -7  -1   7   -3.27    3.13
  -7  -1   8   17.16    6.67
  -7   0   1   11.49    1.76
  -7   0   1   12.82    1.89
  -7   0   2   35.31    3.26
  -7   0   3  864.09   34.57
  -7   0   3  881.16   33.13
  -7   0   4   37.51    4.49
  -7   0   4   34.18    6.11
  -7   0   4   41.60    4.22
  -7   0   5    0.54    3.54
  -7   0   5    1.90    3.67
  -7   0   6   24.09    4.76
  -7   0   7   64.65    6.54
  -7   0   8  200.77   14.44
  -7   0   9   17.83    6.80
  -7   1   1   41.13    2.57
  -7   1   1   38.10    2.43
  -7   1   2   32.48    2.98
  -7   1   3  267.83   12.00
  -7   1   3  254.61   11.98
  -7   1   4   80.32    6.27
  -7   1   4   86.28    5.85
  -7   1   4   73.80    6.92
  -7   1   5  139.74    9.53
  -7   1   5  152.86    9.52
  -7   1   5  138.92   10.62
  -7   1   6   39.82    4.49
  -7   1   7  313.94   19.60
  -7   1   8   77.52    8.43
  -7   1   9   16.73    6.26
  -7   2   1    1.09    1.50
  -7   2   1    0.54    1.35
  -7   2   2    9.97    2.02
  -7   2   3    1.91    2.18
  -7   2   3   -0.81    2.44
  -7   2   4  425.51   18.11
  -7   2   4  368.01   19.39
  -7   2   4  369.29   19.57
  -7   2   5  114.26    7.89
  -7   2   5  101.41    8.04
  -7   2   5  107.75    8.71
  -7   2   6   -1.22    5.17
  -7   2   6   -3.40    3.40
  -7   2   7   -0.14    4.08
  -7   2   8   73.65    7.88
  -7   2   9   10.19    6.12
  -7   3   0   27.90    2.05
  -7   3   0   29.70    2.03
  -7   3   1  241.48   10.57
  -7   3   1  258.49   10.26
  -7   3   2   94.65    5.79
  -7   3   3   -7.78    3.14
  -7   3   3   -1.08    2.30
  -7   3   4   69.43    5.43
  -7   3   4   69.09    6.23
  -7   3   4   79.73    5.32
  -7   3   5  160.30   10.63
  -7   3   5  172.44   11.28
  -7   3   5  186.52   10.75
  -7   3   6  177.02   13.07
  -7   3   6  197.41   11.70
  -7   3   7   93.58    8.43
  -7   3   8   20.64    4.62
  -7   3   9   46.32    7.34
  -7   4  -6  232.64   12.11
  -7   4  -5   24.42    2.61
  -7   4  -4   16.87    1.78
  -7   4  -3   22.07    1.77
  -7   4  -3   16.00    1.78
  -7   4  -2   63.20    3.29
  -7   4  -2   62.04    3.26
  -7   4  -1   95.43    4.60
  -7   4  -1   76.77    4.65
  -7   4   0  182.41    8.12
  -7   4   0  152.17    8.49
  -7   4   1    7.37    2.32
  -7   4   1   30.68    2.83
  -7   4   2  186.72    9.95
  -7   4   2  198.49   10.66
  -7   4   3    6.95    3.27
  -7   4   3    1.62    2.83
  -7   4   4  145.27    9.00
  -7   4   4  145.65    8.40
  -7   4   5   52.36    5.96
  -7   4   5   71.38    6.11
  -7   4   6  273.64   15.24
  -7   4   6  240.99   14.28
  -7   4   7    6.11    4.21
  -7   4   7    9.92    6.11
  -7   4   8   42.78    6.52
  -7   4   9   -2.72    5.02
  -7   5  -6   35.80    4.51
  -7   5  -5  101.77    6.96
  -7   5  -4    1.63    2.31
  -7   5  -3    2.58    2.31
  -7   5  -2   79.81    5.28
  -7   5  -1   54.88    4.06
  -7   5   0   -2.43    2.03
  -7   5   1   92.02    5.45
  -7   5   1   81.80    5.66
  -7   5   2    0.00    2.82
  -7   5   3  342.99   16.42
  -7   5   4   29.93    3.91
  -7   5   5   54.97    5.55
  -7   5   5   49.32    5.39
  -7   5   6    2.16    4.19
  -7   5   6    0.54    3.67
  -7   5   7    1.77    4.35
  -7   5   7    2.85    5.15
  -7   5   8  138.58   11.69
  -7   5   9    5.43    5.70
  -7   6  -5   27.04    4.21
  -7   6  -4   98.04    7.87
  -7   6  -3    7.99    2.84
  -7   6  -2    2.03    2.71
  -7   6  -1   31.77    4.06
  -7   6   0  116.09    7.16
  -7   6   1   74.65    5.79
  -7   6   2    0.00    3.22
  -7   6   3  296.69   14.64
  -7   6   4   15.73    4.17
  -7   6   5   25.79    4.46
  -7   6   6  107.72    9.49
  -7   6   7  111.87    9.78
  -7   6   8   17.93    6.11
  -7   7  -3    6.50    4.06
  -7   7  -2    1.22    3.92
  -7   7  -1   15.14    4.46
  -7   7   0  327.08   18.11
  -7   7   1   45.05    4.71
  -7   7   2   18.36    4.02
  -7   7   3   14.86    4.15
  -7   7   4  153.41   11.54
  -7   7   5   26.92    4.98
  -7   7   6   11.35    4.73
  -7   7   7    5.15    5.42
  -7   8  -1   20.41    4.46
  -7   8   0    1.62    4.05
  -7   8   1  126.90   10.63
  -7   8   2   87.77    7.91
  -7   8   3   64.48    6.96
  -7   8   4    5.09    4.69
  -7   8   5   24.04    5.64
  -7   8   6   17.12    6.74
  -6 -10  -9    8.51    4.46
  -6 -10  -9    6.37    8.03
  -6 -10  -8   39.01    6.78
  -6 -10  -8   41.90    6.35
  -6 -10  -7   47.06    6.09
  -6 -10  -7    8.15    7.32
  -6 -10  -6    5.65    4.68
  -6 -10  -6    9.20    4.33
  -6 -10  -5   -3.16    6.18
  -6 -10  -5   16.79    4.87
  -6 -10  -4   44.03    8.20
  -6 -10  -4   65.32    6.91
  -6 -10  -3    8.04    6.13
  -6 -10  -3    9.90    4.88
  -6 -10  -2   17.10    5.84
  -6 -10  -2    6.66    6.39
  -6 -10  -1    7.61    5.30
  -6 -10  -1   28.95    7.07
  -6  -9 -10   19.32    5.27
  -6  -9 -10   11.33    5.39
  -6  -9  -9  133.27   12.32
  -6  -9  -9  150.91   11.49
  -6  -9  -8   74.18    6.89
  -6  -9  -8   84.05    9.97
  -6  -9  -7   59.48    6.76
  -6  -9  -7   57.68    8.16
  -6  -9  -6    1.66    6.21
  -6  -9  -6    0.27    3.38
  -6  -9  -5    1.22    3.66
  -6  -9  -5   -2.06    4.26
  -6  -9  -4   28.49    5.62
  -6  -9  -4   38.65    5.43
  -6  -9  -3  142.41   12.02
  -6  -9  -3  150.00   11.14
  -6  -9  -2    1.49    4.21
  -6  -9  -2    5.59    5.18
  -6  -9  -1    3.81    5.31
  -6  -9  -1   12.10    5.03
  -6  -9   0   12.79    5.31
  -6  -9   0    4.49    5.58
  -6  -9   1  233.26   16.89
  -6  -9   1  230.70   16.34
  -6  -8 -11  142.49   13.45
  -6  -8 -11  153.64   11.24
  -6  -8 -10  125.02    9.87
  -6  -8 -10  109.59   10.74
  -6  -8  -9   30.26    4.46
  -6  -8  -9   33.00    6.77
  -6  -8  -8   44.09    6.50
  -6  -8  -8   45.53    4.86
  -6  -8  -7   37.18    5.00
  -6  -8  -7   25.98    6.77
  -6  -8  -6  242.21   16.70
  -6  -8  -6  276.79   14.09
  -6  -8  -5   51.99    7.02
  -6  -8  -5   57.47    5.29
  -6  -8  -4   69.64    6.25
  -6  -8  -4   51.40    6.99
  -6  -8  -3   12.10    3.67
  -6  -8  -3   21.05    5.33
  -6  -8  -3   10.84    4.06
  -6  -8  -2  220.63   14.74
  -6  -8  -2  218.61   13.07
  -6  -8  -1   41.11    5.04
  -6  -8  -1   50.13    6.68
  -6  -8   0    2.72    4.36
  -6  -8   0    4.77    3.54
  -6  -8   1   33.39    5.04
  -6  -8   1   32.56    6.68
  -6  -8   2   29.59    5.18
  -6  -8   3   10.10    6.28
  -6  -7 -12  202.55   13.30
  -6  -7 -12  190.58   15.63
  -6  -7 -11  178.71   12.06
  -6  -7 -11  158.80   14.20
  -6  -7 -10   27.59    4.87
  -6  -7 -10   26.57    6.71
  -6  -7  -9  118.58   10.45
  -6  -7  -9  122.69    8.52
  -6  -7  -8    8.81    5.51
  -6  -7  -8   14.18    3.51
  -6  -7  -7   43.38    6.06
  -6  -7  -7   51.76    5.25
  -6  -7  -7   41.24    4.60
  -6  -7  -6   28.76    5.64
  -6  -7  -6   24.07    3.50
  -6  -7  -6   28.44    3.93
  -6  -7  -5   77.72    7.55
  -6  -7  -5   70.79    6.07
  -6  -7  -5   65.68    5.16
  -6  -7  -4   -1.35    2.84
  -6  -7  -4   -0.27    3.15
  -6  -7  -4    2.99    2.45
  -6  -7  -3   -5.83    2.71
  -6  -7  -3   -1.50    4.37
  -6  -7  -3   -1.50    2.45
  -6  -7  -2  591.96   26.99
  -6  -7  -2  612.66   26.08
  -6  -7  -2  610.83   25.47
  -6  -7  -1  328.34   18.79
  -6  -7  -1  225.14   13.50
  -6  -7  -1  260.38   13.23
  -6  -7   0   15.68    4.50
  -6  -7   0   16.33    4.45
  -6  -7   0   15.54    4.91
  -6  -7   1   30.68    5.46
  -6  -7   1   36.82    5.80
  -6  -7   1   35.43    5.59
  -6  -7   2  213.37   15.01
  -6  -7   3  165.81   11.88
  -6  -7   4   12.56    4.10
  -6  -7   5   12.83    6.28
  -6  -6 -12   21.51    7.17
  -6  -6 -12   22.79    4.88
  -6  -6 -11  149.84   11.14
  -6  -6 -11  122.29   10.18
  -6  -6 -10   53.39    6.27
  -6  -6 -10   51.32    4.88
  -6  -6 -10   40.01    5.43
  -6  -6  -9   19.60    3.24
  -6  -6  -9   25.41    4.78
  -6  -6  -8   21.44    3.26
  -6  -6  -8   16.89    2.70
  -6  -6  -8   14.92    3.83
  -6  -6  -7    4.80    4.80
  -6  -6  -7    6.21    2.57
  -6  -6  -7   -0.54    2.30
  -6  -6  -6   10.36    2.15
  -6  -6  -6    2.88    4.93
  -6  -6  -6    3.66    2.71
  -6  -6  -5  177.61    8.98
  -6  -6  -5  176.84    9.43
  -6  -6  -5  158.65   11.37
  -6  -6  -4  107.73    5.95
  -6  -6  -4  103.60    7.93
  -6  -6  -4   95.54    6.13
  -6  -6  -3   29.96    3.54
  -6  -6  -3   33.32    3.93
  -6  -6  -3   41.08    4.50
  -6  -6  -2  122.63    7.22
  -6  -6  -2  116.45    7.32
  -6  -6  -2  119.56    8.46
  -6  -6  -1  318.21   16.36
  -6  -6  -1  320.02   14.46
  -6  -6  -1  305.08   15.95
  -6  -6   0  397.83   17.06
  -6  -6   0  398.21   18.23
  -6  -6   0  386.79   18.28
  -6  -6   1   15.10    4.04
  -6  -6   1   12.82    3.96
  -6  -6   2   17.46    3.41
  -6  -6   2   17.26    5.12
  -6  -6   3   72.19    7.37
  -6  -6   3   75.40    7.56
  -6  -6   4  132.25   10.92
  -6  -6   5  224.80   17.07
  -6  -6   6   10.51    6.14
  -6  -5 -13   53.54    6.12
  -6  -5 -13   87.26    8.36
  -6  -5 -12  106.40    9.72
  -6  -5 -11   -6.36    5.14
  -6  -5 -11    4.65    5.75
  -6  -5 -11    1.36    3.12
  -6  -5 -10   67.67    7.46
  -6  -5 -10   65.89    6.67
  -6  -5 -10   82.99    5.70
  -6  -5  -9    2.59    1.91
  -6  -5  -9   14.34    2.71
  -6  -5  -9   11.83    5.30
  -6  -5  -8   60.07    6.81
  -6  -5  -8   68.65    4.46
  -6  -5  -7   57.65    3.93
  -6  -5  -7   15.66    2.86
  -6  -5  -7   45.82    6.55
  -6  -5  -6   50.08    5.32
  -6  -5  -6   25.61    3.25
  -6  -5  -6   57.84    3.53
  -6  -5  -5    3.82    4.23
  -6  -5  -5    7.35    2.04
  -6  -5  -4   60.33    3.68
  -6  -5  -4   -5.11    1.48
  -6  -5  -4   62.58    6.00
  -6  -5  -3   49.19    5.72
  -6  -5  -3   52.19    3.79
  -6  -5  -3   36.50    3.41
  -6  -5  -2  156.38    9.95
  -6  -5  -2  158.06    7.86
  -6  -5  -2  160.89    7.63
  -6  -5  -1   71.65    6.13
  -6  -5  -1   77.27    5.04
  -6  -5  -1   85.94    5.68
  -6  -5   0  542.30   22.10
  -6  -5   0  557.50   24.68
  -6  -5   0  555.96   25.24
  -6  -5   1   -0.40    3.24
  -6  -5   1   -2.73    2.86
  -6  -5   2   95.35    7.23
  -6  -5   2   84.56    6.61
  -6  -5   3    4.86    3.78
  -6  -5   3    0.55    3.68
  -6  -5   4  214.10   13.38
  -6  -5   4  181.99   13.10
  -6  -5   5   13.65    5.19
  -6  -5   6   95.91    9.14
  -6  -5   7   11.05    6.27
  -6  -4 -13   68.16    8.52
  -6  -4 -13   63.64    6.80
  -6  -4 -12   -3.38    5.27
  -6  -4 -12   -2.99    3.26
  -6  -4 -11  110.03   10.72
  -6  -4 -11  122.73    8.85
  -6  -4 -11  147.04   10.56
  -6  -4 -10   91.41    7.72
  -6  -4 -10   62.84    7.11
  -6  -4 -10   71.31    5.03
  -6  -4  -9   66.78    4.36
  -6  -4  -9   63.84    4.21
  -6  -4  -9   51.80    6.37
  -6  -4  -8   22.06    2.45
  -6  -4  -8   20.01    2.30
  -6  -4  -8   16.43    5.16
  -6  -4  -7  234.48    9.50
  -6  -4  -7  229.27    9.84
  -6  -4  -7  213.46   12.52
  -6  -4  -6    9.96    1.50
  -6  -4  -6   10.88    1.90
  -6  -4  -6   10.48    3.40
  -6  -4  -5   36.34    5.17
  -6  -4  -5   29.13    2.04
  -6  -4  -5   33.08    2.18
  -6  -4  -4   10.75    1.77
  -6  -4  -4   12.68    1.75
  -6  -4  -4   14.70    3.54
  -6  -4  -3  523.83   22.75
  -6  -4  -3  508.08   20.04
  -6  -4  -3  553.62   19.99
  -6  -4  -2   -0.68    2.72
  -6  -4  -2   -0.82    1.91
  -6  -4  -1   41.94    5.31
  -6  -4  -1   55.50    4.23
  -6  -4  -1   53.12    3.52
  -6  -4   0    4.50    2.32
  -6  -4   0    3.10    2.16
  -6  -4   1  485.39   20.08
  -6  -4   1  517.18   20.25
  -6  -4   2  125.43    7.65
  -6  -4   2  134.92    8.10
  -6  -4   3    8.87    3.55
  -6  -4   3    5.80    5.12
  -6  -4   3   10.26    3.51
  -6  -4   4   -4.19    3.78
  -6  -4   4   -0.82    3.55
  -6  -4   5   32.20    4.50
  -6  -4   5   20.69    6.22
  -6  -4   6  172.55   13.80
  -6  -4   6  194.52   13.78
  -6  -4   7  127.49   11.59
  -6  -4   8  115.03   11.04
  -6  -3 -13    3.54    3.54
  -6  -3 -13  -10.45    5.70
  -6  -3 -12   31.47    6.24
  -6  -3 -12   13.33    4.08
  -6  -3 -11   68.22    7.46
  -6  -3 -11   56.97    5.31
  -6  -3 -10  208.35   12.63
  -6  -3 -10  165.30   12.06
  -6  -3 -10  183.04    9.00
  -6  -3  -9    3.68    3.13
  -6  -3  -9    7.61    2.04
  -6  -3  -9   16.82    2.58
  -6  -3  -9   15.88    4.75
  -6  -3  -8    1.09    4.07
  -6  -3  -8    0.68    1.49
  -6  -3  -8    0.68    1.49
  -6  -3  -7    2.99    0.81
  -6  -3  -7    2.85    0.95
  -6  -3  -7    8.29    4.08
  -6  -3  -6  267.11   13.61
  -6  -3  -5   22.18    4.63
  -6  -3  -4    6.94    3.13
  -6  -3  -3   41.47    1.77
  -6  -3  -3   38.52    1.78
  -6  -3  -3   42.33    4.49
  -6  -3  -2   92.98    4.46
  -6  -3  -2   91.28    4.24
  -6  -3  -2   89.85    6.26
  -6  -3  -1  217.85    8.90
  -6  -3   0  383.26   15.33
  -6  -3   0  406.21   15.92
  -6  -3   1   29.53    3.37
  -6  -3   1   37.86    3.14
  -6  -3   2    0.68    2.46
  -6  -3   2   -3.38    2.84
  -6  -3   3   18.25    3.52
  -6  -3   3    1.64    3.01
  -6  -3   3   23.90    5.13
  -6  -3   4  266.44   16.24
  -6  -3   4  258.84   14.90
  -6  -3   4  273.72   12.85
  -6  -3   5  147.18    9.70
  -6  -3   5  132.80   10.16
  -6  -3   6   17.60    6.77
  -6  -3   6   41.89    5.73
  -6  -3   7   36.82    6.82
  -6  -3   7   37.36    6.90
  -6  -3   8  166.26   13.77
  -6  -2 -12   52.66    5.99
  -6  -2 -11   19.58    3.13
  -6  -2 -10   26.46    6.44
  -6  -2 -10   14.68    2.72
  -6  -2 -10   12.92    4.90
  -6  -2  -9  288.59   11.96
  -6  -2  -9  285.82   11.88
  -6  -2  -9  289.27   14.72
  -6  -2  -8   -2.04    1.36
  -6  -2  -8    0.95    1.09
  -6  -2  -8    2.31    4.08
  -6  -2  -7   11.57    3.95
  -6  -2  -6  133.21    8.59
  -6  -2  -5  140.46    7.77
  -6  -2  -1  307.80   10.98
  -6  -2   0    3.82    1.50
  -6  -2   1  347.32   13.78
  -6  -2   1  310.79   14.23
  -6  -2   2  114.79    7.17
  -6  -2   2  114.30    6.84
  -6  -2   3    0.27    2.46
  -6  -2   3    2.84    2.84
  -6  -2   3    1.49    2.97
  -6  -2   4   88.17    8.13
  -6  -2   4   99.78    6.97
  -6  -2   4   98.09    6.51
  -6  -2   5    0.55    3.42
  -6  -2   5    7.45    3.66
  -6  -2   5    3.53    4.75
  -6  -2   6   31.27    5.05
  -6  -2   6   34.83    5.42
  -6  -2   7   30.02    5.18
  -6  -2   7   20.18    5.55
  -6  -2   8  341.22   22.37
  -6  -2   9    2.32    4.36
  -6  -1 -12    8.31    4.22
  -6  -1 -11   34.56    4.49
  -6  -1 -10   16.31    2.58
  -6  -1  -9  162.24    8.16
  -6  -1  -9  158.88    7.77
  -6  -1  -8   58.74    2.99
  -6  -1  -8   56.33    3.14
  -6  -1   0 1177.59   39.94
  -6  -1   0 1206.20   39.14
  -6  -1   1  131.79    6.27
  -6  -1   2   91.68    5.42
  -6  -1   2   78.94    4.91
  -6  -1   2   87.01    5.95
  -6  -1   3  235.71   10.53
  -6  -1   3  240.39   10.32
  -6  -1   3  223.19   12.20
  -6  -1   4    3.96    2.59
  -6  -1   4    9.90    3.26
  -6  -1   4    1.90    4.48
  -6  -1   5  486.81   20.39
  -6  -1   5  500.45   25.19
  -6  -1   5  520.52   22.84
  -6  -1   6    0.81    3.80
  -6  -1   6    7.65    3.69
  -6  -1   7   16.79    4.64
  -6  -1   7   15.32    3.93
  -6  -1   8   -9.00    6.55
  -6  -1   8    2.98    5.82
  -6  -1   9  194.85   14.59
  -6  -1  10   77.73    9.94
  -6   0 -12  103.47    8.75
  -6   0 -11    2.59    3.00
  -6   0 -10    2.59    2.31
  -6   0  -9   22.02    2.58
  -6   0  -8  118.24    5.44
  -6   0  -8  118.71    5.72
  -6   0   0  603.57   20.28
  -6   0   0  606.90   19.99
  -6   0   1    7.05    1.36
  -6   0   2  343.02   13.73
  -6   0   2  320.00   15.71
  -6   0   2  328.70   13.89
  -6   0   3    2.45    2.31
  -6   0   3    1.49    2.72
  -6   0   3    3.93    3.52
  -6   0   4  235.61   11.86
  -6   0   4  255.12   11.84
  -6   0   4  230.46   12.93
  -6   0   5   33.94    4.50
  -6   0   5   39.33    5.99
  -6   0   5   41.15    4.62
  -6   0   6  363.90   16.12
  -6   0   6  340.59   17.39
  -6   0   6  323.07   18.30
  -6   0   7  102.08    8.68
  -6   0   7  113.76    7.51
  -6   0   8   13.91    5.18
  -6   0   8    3.52    6.23
  -6   0   9   83.68    8.86
  -6   0  10  160.96   12.94
  -6   1 -11   85.68    7.25
  -6   1 -10   14.62    3.69
  -6   1  -9   47.48    3.96
  -6   1  -8   61.55    4.09
  -6   1  -8   62.95    4.22
  -6   1  -7  201.88    8.30
  -6   1  -7  198.99    8.59
  -6   1   0    5.41    0.95
  -6   1   0    4.18    0.94
  -6   1   1  258.89    9.74
  -6   1   1  276.55   10.22
  -6   1   2   28.58    2.72
  -6   1   2   23.99    2.31
  -6   1   3  158.01    7.07
  -6   1   3  152.68    7.63
  -6   1   3  144.28    9.36
  -6   1   4   40.07    3.94
  -6   1   4   47.60    4.35
  -6   1   4   26.64    4.76
  -6   1   5   76.49    5.85
  -6   1   5   91.25    6.68
  -6   1   5   90.68    6.67
  -6   1   6  349.03   19.14
  -6   1   6  385.80   19.70
  -6   1   6  378.18   16.90
  -6   1   7   99.81    8.87
  -6   1   7  100.70    8.27
  -6   1   7  114.12    7.77
  -6   1   8    7.44    4.20
  -6   1   8    5.99    4.77
  -6   1   9   29.97   10.35
  -6   1   9   16.22    6.90
  -6   1  10   65.37    8.44
  -6   2 -11    6.97    4.10
  -6   2 -10   50.88    5.88
  -6   2  -9    8.89    3.42
  -6   2  -8   46.24    3.70
  -6   2  -7   14.27    2.45
  -6   2  -7   12.72    2.05
  -6   2  -6  478.62   18.51
  -6   2  -6  483.05   18.66
  -6   2  -5   31.96    1.64
  -6   2  -5   35.11    1.77
  -6   2   0    4.78    1.23
  -6   2   0    5.26    1.21
  -6   2   1  206.72    8.62
  -6   2   1  183.08    7.69
  -6   2   2   94.19    5.32
  -6   2   2   82.14    4.33
  -6   2   3  416.78   17.06
  -6   2   3  411.80   18.20
  -6   2   3  421.70   16.31
  -6   2   4  296.86   14.03
  -6   2   4  282.77   12.91
  -6   2   4  276.64   13.22
  -6   2   5  182.94    9.79
  -6   2   5  178.47   10.51
  -6   2   5  179.70    9.38
  -6   2   6   13.77    4.64
  -6   2   6   21.30    4.07
  -6   2   6   23.09    4.35
  -6   2   7  103.42    7.89
  -6   2   7   98.90    7.05
  -6   2   7  109.90    9.01
  -6   2   8  319.88   17.88
  -6   2   8  354.30   17.43
  -6   2   9    6.89    6.08
  -6   2   9   26.40    8.85
  -6   2  10    5.72    4.22
  -6   2  11  139.19   11.98
  -6   3 -10   15.57    4.10
  -6   3  -9   97.32    7.93
  -6   3  -8    4.10    2.46
  -6   3  -7   15.19    3.01
  -6   3  -6  118.88    6.72
  -6   3  -6  133.23    7.21
  -6   3  -5    2.31    1.63
  -6   3  -5    6.70    1.64
  -6   3  -4   68.97    3.56
  -6   3  -4   68.82    3.81
  -6   3  -3  189.74    7.50
  -6   3  -3  190.31    7.51
  -6   3  -2  165.49    6.94
  -6   3  -2  175.12    6.51
  -6   3  -1    9.11    1.36
  -6   3  -1    9.99    1.76
  -6   3   0  107.47    5.59
  -6   3   0  111.32    4.99
  -6   3   1  619.55   21.58
  -6   3   2   32.46    2.96
  -6   3   2   32.78    3.27
  -6   3   3   -0.95    1.90
  -6   3   3    0.54    2.30
  -6   3   3   -5.40    2.97
  -6   3   4    3.26    2.58
  -6   3   4    8.27    2.58
  -6   3   4    2.71    3.12
  -6   3   5  306.06   13.86
  -6   3   5  299.06   14.14
  -6   3   5  284.72   14.88
  -6   3   6    9.50    3.39
  -6   3   6   15.27    3.27
  -6   3   6   10.30    3.93
  -6   3   7  114.95    8.42
  -6   3   7  119.31    8.13
  -6   3   7  104.98    8.74
  -6   3   8  447.15   23.11
  -6   3   8  406.98   21.14
  -6   3   8  402.57   21.99
  -6   3   9   45.69    7.71
  -6   3   9   55.30   10.33
  -6   3  10   30.86    7.07
  -6   3  11   20.94    6.94
  -6   4  -9  205.30   14.46
  -6   4  -8    0.27    4.09
  -6   4  -7    0.95    3.27
  -6   4  -6   55.44    4.50
  -6   4  -5  244.53   11.71
  -6   4  -4   49.12    3.26
  -6   4  -4   -3.13    1.49
  -6   4  -3   44.13    3.12
  -6   4  -3   34.67    3.13
  -6   4  -2  123.05    6.67
  -6   4  -2  131.79    6.22
  -6   4  -1   57.80    3.65
  -6   4   0  289.73   11.75
  -6   4   1  201.72    8.88
  -6   4   1  206.89    8.85
  -6   4   2   -1.34    2.28
  -6   4   2    1.09    2.04
  -6   4   3   21.72    2.99
  -6   4   3   21.04    3.10
  -6   4   4   14.89    2.84
  -6   4   4   20.08    3.39
  -6   4   4   17.72    3.25
  -6   4   5  347.49   17.52
  -6   4   5  361.00   17.25
  -6   4   5  349.31   16.50
  -6   4   6   35.54    4.48
  -6   4   6   38.09    5.02
  -6   4   6   40.05    4.91
  -6   4   7    6.27    4.50
  -6   4   7   10.30    4.61
  -6   4   7    2.85    3.66
  -6   4   8   20.89    4.88
  -6   4   8   -1.62    6.09
  -6   4   8   19.33    4.36
  -6   4   9  147.72   11.64
  -6   4   9  165.98   15.48
  -6   4  10   21.46    6.38
  -6   4  11   61.55    7.75
  -6   5  -8  140.44   10.75
  -6   5  -7   27.45    4.89
  -6   5  -6    3.53    2.99
  -6   5  -5   -1.63    2.30
  -6   5  -4   55.03    4.89
  -6   5  -4   60.10    4.33
  -6   5  -3  152.39    7.85
  -6   5  -3  148.46    8.84
  -6   5  -2  140.39    8.43
  -6   5  -2  167.46    7.85
  -6   5  -1   14.69    2.31
  -6   5  -1   11.61    2.84
  -6   5   0   10.37    2.29
  -6   5   0    9.25    2.58
  -6   5   1   -1.61    2.01
  -6   5   1    2.99    2.18
  -6   5   2  392.08   15.74
  -6   5   2  385.03   17.30
  -6   5   3   12.09    3.67
  -6   5   3    6.72    3.23
  -6   5   4    8.08    2.69
  -6   5   4    8.96    3.12
  -6   5   4    9.32    2.97
  -6   5   5    6.77    3.25
  -6   5   5    6.92    3.80
  -6   5   5    8.40    3.12
  -6   5   6  353.33   17.86
  -6   5   6  379.58   19.44
  -6   5   6  402.26   17.26
  -6   5   7  103.09    7.74
  -6   5   7   84.92    7.36
  -6   5   7   78.95    7.06
  -6   5   8   31.05    6.51
  -6   5   8   15.33    4.88
  -6   5   8   19.72    5.17
  -6   5   9   22.29    6.39
  -6   5   9   30.52    5.83
  -6   5  10   17.37    5.97
  -6   5  11   -0.68    6.11
  -6   6  -7   35.13    5.43
  -6   6  -6    5.69    3.52
  -6   6  -5  144.31   10.43
  -6   6  -4   69.26    6.09
  -6   6  -3   74.50    5.95
  -6   6  -2    0.27    3.11
  -6   6  -2    2.17    2.44
  -6   6  -1   98.57    6.08
  -6   6  -1   73.08    6.12
  -6   6   0   -5.71    2.18
  -6   6   0    4.18    2.42
  -6   6   1   91.28    6.67
  -6   6   1  115.35    7.66
  -6   6   2   68.31    5.85
  -6   6   2   62.73    4.69
  -6   6   3  268.06   14.04
  -6   6   3  284.35   13.98
  -6   6   4   -2.18    3.27
  -6   6   4    2.69    3.23
  -6   6   5   10.65    2.83
  -6   6   5    4.32    3.38
  -6   6   5   10.34    3.81
  -6   6   6  228.82   13.56
  -6   6   6  194.02   13.47
  -6   6   6  226.12   12.36
  -6   6   7  159.35   10.86
  -6   6   7  147.86    9.93
  -6   6   7  158.87   11.43
  -6   6   8    3.26    3.26
  -6   6   8   -6.93    4.48
  -6   6   9   13.02    5.29
  -6   6  10   26.58    6.92
  -6   7  -5   15.70    4.47
  -6   7  -4  120.25    8.80
  -6   7  -3    1.62    3.25
  -6   7  -2   72.44    6.76
  -6   7  -1  117.43    8.24
  -6   7   0   -1.75    3.64
  -6   7   1   70.08    6.45
  -6   7   1   74.19    6.12
  -6   7   2   12.78    3.94
  -6   7   2   16.74    4.15
  -6   7   3  255.18   14.85
  -6   7   3  283.88   13.69
  -6   7   4  345.70   18.16
  -6   7   4  319.28   17.86
  -6   7   5    5.86    4.09
  -6   7   5   -1.89    3.64
  -6   7   6   15.25    5.31
  -6   7   6    9.33    4.60
  -6   7   7   65.84    6.78
  -6   7   8   81.35    8.54
  -6   7   9   96.40    9.49
  -6   7  10   21.42    6.51
  -6   8  -4  128.36   11.37
  -6   8  -3  410.04   23.41
  -6   8  -2    6.48    4.05
  -6   8  -1    3.51    3.91
  -6   8   0  140.78    9.97
  -6   8   1   89.65    7.79
  -6   8   2   10.85    3.75
  -6   8   3   20.07    4.68
  -6   8   4  200.52   12.61
  -6   8   5   29.71    5.11
  -6   8   6    6.21    4.32
  -6   8   7   10.55    5.00
  -6   8   8   87.63    9.62
  -6   8   9   -0.81    6.50
  -6   9  -2  111.78    9.86
  -6   9  -1    2.56    4.72
  -6   9   0   21.39    5.78
  -6   9   1   77.94    7.78
  -6   9   2    1.34    4.15
  -6   9   3   47.76    6.42
  -6   9   4   -3.08    4.68
  -6   9   5   94.86    8.73
  -6   9   6    8.88    5.52
  -6   9   7    8.37    5.80
  -6   9   8   38.40    6.63
  -6  10   2  191.77   14.86
  -6  10   3   25.68    6.15
  -6  10   4   -2.14    5.22
  -6  10   5   -2.28    5.63
  -5 -11  -9    5.28    4.87
  -5 -11  -9    8.96    5.38
  -5 -11  -8   -0.27    4.87
  -5 -11  -8    3.72    7.17
  -5 -11  -7    7.16    6.47
  -5 -11  -7   14.08    5.28
  -5 -11  -6   -1.35    4.34
  -5 -11  -6  -12.23    5.91
  -5 -11  -5   29.00    5.69
  -5 -11  -5   17.68    6.85
  -5 -11  -4   27.66    5.97
  -5 -11  -4   32.39    6.97
  -5 -11  -3   17.09    5.83
  -5 -11  -3   27.53    6.68
  -5 -11  -2   -4.76    5.17
  -5 -11  -2    5.83    4.07
  -5 -11  -1  152.97   13.71
  -5 -11  -1  152.90   12.24
  -5 -10 -11   44.10    7.31
  -5 -10 -11   52.21    7.71
  -5 -10 -10  105.81    9.21
  -5 -10 -10   92.14   10.50
  -5 -10  -9    6.92    5.12
  -5 -10  -9   -4.87    4.33
  -5 -10  -8    2.49    5.95
  -5 -10  -8    5.55    4.20
  -5 -10  -7  168.04   12.19
  -5 -10  -7  159.97   14.11
  -5 -10  -6   71.88    8.56
  -5 -10  -6   65.83    7.45
  -5 -10  -5    5.36    6.05
  -5 -10  -5    9.76    4.47
  -5 -10  -4   26.87    5.21
  -5 -10  -4   35.39    5.56
  -5 -10  -3    4.10    5.06
  -5 -10  -3   -3.66    4.34
  -5 -10  -2   49.74    7.36
  -5 -10  -2   62.85    7.33
  -5 -10  -1   37.22    6.25
  -5 -10  -1   31.98    6.53
  -5 -10   0   -8.16    4.90
  -5 -10   0    8.29    5.57
  -5 -10   1   37.68    6.94
  -5 -10   1   44.05    7.34
  -5  -9 -12   14.82    7.14
  -5  -9 -12   20.17    5.41
  -5  -9 -11   19.01    7.44
  -5  -9 -11   28.30    5.82
  -5  -9 -10   66.91    8.71
  -5  -9 -10   90.74    7.72
  -5  -9  -9  206.59   15.39
  -5  -9  -9  241.89   15.32
  -5  -9  -8    9.15    5.69
  -5  -9  -8    8.40    3.79
  -5  -9  -7    0.94    4.45
  -5  -9  -7   -3.88    3.60
  -5  -9  -7   -3.25    3.66
  -5  -9  -6  115.37    8.80
  -5  -9  -6   96.43    9.55
  -5  -9  -6  126.82    9.33
  -5  -9  -5  168.96   11.60
  -5  -9  -5  177.42   10.83
  -5  -9  -5  161.36   10.30
  -5  -9  -4  236.91   14.86
  -5  -9  -4  253.22   15.30
  -5  -9  -4  253.55   14.11
  -5  -9  -3    1.90    3.66
  -5  -9  -3    2.16    2.84
  -5  -9  -3    1.23    4.52
  -5  -9  -2  213.07   13.66
  -5  -9  -2  218.42   13.94
  -5  -9  -2  209.99   12.78
  -5  -9  -1    0.95    4.63
  -5  -9  -1    4.46    4.87
  -5  -9  -1   -2.31    3.94
  -5  -9   0   40.67    8.65
  -5  -9   0   77.40    7.07
  -5  -9   0   70.00    7.76
  -5  -9   1   52.83    6.67
  -5  -9   1   59.29    8.24
  -5  -9   1   46.95    7.35
  -5  -9   2   87.33    8.84
  -5  -9   2   85.50   10.08
  -5  -9   3   -5.45    5.86
  -5  -8 -13   60.15    7.45
  -5  -8 -13   57.07    7.63
  -5  -8 -12   32.56    7.39
  -5  -8 -12    3.52    4.20
  -5  -8 -11   -3.16    5.50
  -5  -8 -11    1.90    3.80
  -5  -8 -10   28.57    4.97
  -5  -8 -10   32.67    5.15
  -5  -8  -9  325.68   16.57
  -5  -8  -9  342.46   19.55
  -5  -8  -9  342.40   16.19
  -5  -8  -9  348.91   17.24
  -5  -8  -8  139.49   10.96
  -5  -8  -8  138.18    8.81
  -5  -8  -8  147.67   15.74
  -5  -8  -7  172.23   11.52
  -5  -8  -7  166.94   10.84
  -5  -8  -7  172.69    9.57
  -5  -8  -6    2.91    2.91
  -5  -8  -6   -0.95    3.11
  -5  -8  -6    2.71    2.98
  -5  -8  -5  283.52   13.96
  -5  -8  -5  269.13   16.73
  -5  -8  -5  314.48   14.90
  -5  -8  -4   -6.33    3.99
  -5  -8  -4    2.98    3.12
  -5  -8  -4    3.79    3.11
  -5  -8  -3  120.57    8.26
  -5  -8  -3  124.24    8.15
  -5  -8  -3  114.75    9.33
  -5  -8  -2   52.45    5.68
  -5  -8  -2   44.42    5.19
  -5  -8  -2   64.03    5.98
  -5  -8  -1  402.47   20.29
  -5  -8  -1  407.94   19.47
  -5  -8  -1  355.66   20.62
  -5  -8   0   95.60    8.37
  -5  -8   0   95.31    8.04
  -5  -8   0  100.47    7.50
  -5  -8   1  176.03   12.16
  -5  -8   1  174.77   11.86
  -5  -8   1  183.29   12.00
  -5  -8   2   75.69    6.94
  -5  -8   2   68.82    7.42
  -5  -8   2   67.18    6.68
  -5  -8   3   -2.97    5.13
  -5  -8   3    4.50    3.68
  -5  -8   4  111.53   11.45
  -5  -8   5  139.08   12.55
  -5  -7 -13    3.39    4.75
  -5  -7 -13    6.24    5.15
  -5  -7 -12   62.39    7.90
  -5  -7 -12   43.81    5.83
  -5  -7 -12   41.10    6.76
  -5  -7 -11   -5.29    3.39
  -5  -7 -11    4.65    5.34
  -5  -7 -11   -4.81    4.13
  -5  -7 -10   56.33    5.57
  -5  -7 -10   62.40    7.15
  -5  -7 -10   61.47    5.89
  -5  -7  -9    8.03    3.00
  -5  -7  -9    5.53    3.77
  -5  -7  -9    6.48    3.31
  -5  -7  -9    9.36    3.12
  -5  -7  -8 1013.13   39.25
  -5  -7  -8 1033.07   42.37
  -5  -7  -8  971.37   38.04
  -5  -7  -8  980.19   45.99
  -5  -7  -7  130.18    7.81
  -5  -7  -7  117.33    9.55
  -5  -7  -7  126.75    7.86
  -5  -7  -6   14.10    4.29
  -5  -7  -6   11.32    3.10
  -5  -7  -6   12.05    2.98
  -5  -7  -5   47.44    4.46
  -5  -7  -5   36.14    5.11
  -5  -7  -5   45.24    4.34
  -5  -7  -4    3.80    3.39
  -5  -7  -4    8.80    3.85
  -5  -7  -4    6.09    2.84
  -5  -7  -3  163.13   10.29
  -5  -7  -3  176.52   10.74
  -5  -7  -3  191.58   10.03
  -5  -7  -2   64.09    5.31
  -5  -7  -2   73.00    5.68
  -5  -7  -2   56.05    5.88
  -5  -7  -1   87.36    6.75
  -5  -7  -1   81.58    5.86
  -5  -7  -1   67.42    6.14
  -5  -7   0   -1.36    2.32
  -5  -7   0    2.43    2.56
  -5  -7   0   -1.64    3.27
  -5  -7   1   98.56    7.36
  -5  -7   1  103.63    8.50
  -5  -7   1  104.28    7.50
  -5  -7   2  640.39   31.48
  -5  -7   2  645.24   26.75
  -5  -7   2  624.32   30.12
  -5  -7   3   -3.27    4.23
  -5  -7   3    1.48    3.51
  -5  -7   4   -0.81    5.39
  -5  -7   4   -2.18    4.50
  -5  -7   5   70.66    7.50
  -5  -7   6  211.15   17.60
  -5  -6 -13   66.37    8.38
  -5  -6 -13   54.01    6.38
  -5  -6 -12   16.00    4.34
  -5  -6 -12   19.24    5.95
  -5  -6 -12   25.92    4.89
  -5  -6 -11  116.25    9.54
  -5  -6 -11  109.83    8.71
  -5  -6 -11  124.36    8.02
  -5  -6 -10  130.77    9.11
  -5  -6 -10  129.35    8.03
  -5  -6 -10  139.82    9.99
  -5  -6 -10  127.78    8.13
  -5  -6  -9    1.64    3.28
  -5  -6  -9    1.36    2.58
  -5  -6  -9    2.88    3.15
  -5  -6  -9    2.98    2.84
  -5  -6  -8  128.45    9.08
  -5  -6  -8  148.65    7.98
  -5  -6  -8  136.98    7.62
  -5  -6  -8  151.07    7.47
  -5  -6  -7   96.65    5.39
  -5  -6  -7   82.38    5.69
  -5  -6  -7   62.80    6.61
  -5  -6  -6    5.28    2.30
  -5  -6  -6    6.05    2.29
  -5  -6  -6    3.44    2.75
  -5  -6  -5  120.43    7.18
  -5  -6  -5  110.29    7.84
  -5  -6  -5  123.10    6.34
  -5  -6  -4  361.49   16.04
  -5  -6  -4  369.01   14.77
  -5  -6  -4  340.04   16.62
  -5  -6  -3   -1.36    2.58
  -5  -6  -3   -0.14    3.56
  -5  -6  -3    3.66    2.30
  -5  -6  -2    5.17    2.45
  -5  -6  -2    2.73    3.83
  -5  -6  -2    0.00    2.30
  -5  -6  -1  506.41   21.21
  -5  -6  -1  507.47   20.60
  -5  -6  -1  501.46   21.72
  -5  -6   0   55.07    5.32
  -5  -6   0   51.14    4.91
  -5  -6   0   52.06    4.99
  -5  -6   1   21.13    3.82
  -5  -6   1   23.88    4.05
  -5  -6   1   14.99    3.95
  -5  -6   2    5.05    3.68
  -5  -6   2    7.21    3.54
  -5  -6   2    6.61    3.91
  -5  -6   3  345.89   17.70
  -5  -6   3  364.73   16.79
  -5  -6   4    7.91    4.64
  -5  -6   4   25.37    5.80
  -5  -6   5   37.79    6.61
  -5  -6   5   40.11    5.46
  -5  -6   6  142.82   12.83
  -5  -6   6  138.46   13.77
  -5  -6   7   34.91    7.77
  -5  -5 -14   33.57    6.39
  -5  -5 -14   46.57    7.56
  -5  -5 -13   -0.27    5.27
  -5  -5 -13    4.75    4.07
  -5  -5 -12   -1.09    3.67
  -5  -5 -12   -0.54    4.60
  -5  -5 -12   -1.63    3.39
  -5  -5 -12    2.22    5.69
  -5  -5 -11  143.28   10.40
  -5  -5 -11  156.98   10.99
  -5  -5 -11  168.33    9.65
  -5  -5 -10   72.30    5.44
  -5  -5 -10   64.72    7.07
  -5  -5 -10   63.51    5.86
  -5  -5 -10   67.50    6.08
  -5  -5  -9   16.50    4.64
  -5  -5  -9   20.15    3.27
  -5  -5  -9   18.23    3.40
  -5  -5  -9   20.58    3.71
  -5  -5  -8  181.14   11.49
  -5  -5  -8  201.48    8.85
  -5  -5  -8  193.81   10.23
  -5  -5  -8  210.74   10.07
  -5  -5  -7   81.49    4.61
  -5  -5  -7   76.50    4.61
  -5  -5  -7   62.99    5.48
  -5  -5  -7   72.68    5.29
  -5  -5  -6  249.74    9.86
  -5  -5  -6  207.14   12.06
  -5  -5  -6  226.07   10.70
  -5  -5  -5    2.88    2.74
  -5  -5  -5    6.86    2.15
  -5  -5  -5    3.52    2.17
  -5  -5  -4  224.44    9.87
  -5  -5  -4  194.91   11.09
  -5  -5  -4  197.54    9.25
  -5  -5  -3   11.24    2.30
  -5  -5  -3   11.30    2.04
  -5  -5  -3   12.43    3.55
  -5  -5  -2  122.71    6.63
  -5  -5  -2  114.47    7.37
  -5  -5  -2  122.35    6.41
  -5  -5  -1  273.49   12.00
  -5  -5  -1  285.92   12.56
  -5  -5  -1  275.40   13.10
  -5  -5   0   -0.67    2.43
  -5  -5   0   -0.82    2.32
  -5  -5   0   -0.27    3.27
  -5  -5   1    9.71    2.83
  -5  -5   1   10.62    3.54
  -5  -5   1    9.00    3.14
  -5  -5   2   12.27    2.73
  -5  -5   2   15.52    3.51
  -5  -5   3  547.24   23.48
  -5  -5   3  534.25   24.97
  -5  -5   3  552.74   25.28
  -5  -5   4   64.24    6.14
  -5  -5   4   70.64    6.49
  -5  -5   4   59.95    6.08
  -5  -5   5   11.87    4.50
  -5  -5   5    4.05    4.86
  -5  -5   6   26.07    6.49
  -5  -5   6   21.68    4.64
  -5  -5   7  154.16   14.33
  -5  -5   7  201.78   13.37
  -5  -5   8   14.99    4.63
  -5  -4 -14  120.63    9.75
  -5  -4 -14  120.37   10.07
  -5  -4 -13   63.45    7.44
  -5  -4 -13   58.55    6.66
  -5  -4 -12    5.43    3.53
  -5  -4 -12    7.03    3.38
  -5  -4 -11   67.92    7.63
  -5  -4 -11   61.87    6.50
  -5  -4 -11   68.13    7.36
  -5  -4 -11   81.40    5.70
  -5  -4 -10  211.23   13.02
  -5  -4 -10  207.28   10.93
  -5  -4 -10  229.96   12.62
  -5  -4 -10  230.70   10.62
  -5  -4  -9  144.60    7.36
  -5  -4  -9  150.78    9.51
  -5  -4  -9  156.22    8.88
  -5  -4  -9  146.67    9.37
  -5  -4  -8   41.41    4.51
  -5  -4  -8   46.79    3.55
  -5  -4  -8   45.20    3.68
  -5  -4  -8   33.75    4.63
  -5  -4  -7  110.93    8.04
  -5  -4  -7   94.02    6.27
  -5  -4  -7  127.42    7.21
  -5  -4  -7  115.22    5.44
  -5  -4  -6   46.59    3.12
  -5  -4  -6   39.96    4.23
  -5  -4  -5  174.87    7.33
  -5  -4  -5  156.60    8.46
  -5  -4  -4  347.75   15.56
  -5  -4  -4  345.47   14.16
  -5  -4  -3    4.91    3.41
  -5  -4  -3    0.54    1.36
  -5  -4  -2   13.13    2.17
  -5  -4  -2    8.04    3.41
  -5  -4  -2    7.35    2.04
  -5  -4  -1  139.74    7.90
  -5  -4  -1  151.91    6.48
  -5  -4  -1  134.43    6.68
  -5  -4   0  692.63   28.75
  -5  -4   0  672.34   27.00
  -5  -4   0  732.53   25.91
  -5  -4   1  142.63    8.37
  -5  -4   1  138.20    7.09
  -5  -4   1  142.99    7.62
  -5  -4   2   19.59    3.24
  -5  -4   2   23.45    3.68
  -5  -4   2   28.03    4.58
  -5  -4   3   81.10    6.36
  -5  -4   3   74.87    4.91
  -5  -4   3   70.29    6.48
  -5  -4   4   63.13    7.03
  -5  -4   4   52.51    5.46
  -5  -4   4   62.60    5.95
  -5  -4   5  259.26   13.37
  -5  -4   5  238.80   14.92
  -5  -4   5  264.53   14.89
  -5  -4   6   22.45    5.55
  -5  -4   6   31.23    5.32
  -5  -4   7    9.41    3.68
  -5  -4   7    3.52    5.41
  -5  -4   8  137.33   12.40
  -5  -4   8  135.80   12.04
  -5  -4   9   -5.72    6.40
  -5  -3 -13   46.00    6.38
  -5  -3 -13   50.72    6.26
  -5  -3 -12  122.36    9.77
  -5  -3 -12  104.96    8.16
  -5  -3 -11    6.10    2.98
  -5  -3 -11    2.17    3.93
  -5  -3 -11    7.21    5.27
  -5  -3 -10    5.58    4.49
  -5  -3 -10    2.35    4.57
  -5  -3 -10    4.88    3.80
  -5  -3 -10    9.76    2.71
  -5  -3 -10    8.99    3.00
  -5  -3  -9  159.47   10.36
  -5  -3  -9  166.61    7.49
  -5  -3  -9  176.09    8.60
  -5  -3  -9  165.03   10.48
  -5  -3  -9  164.96    9.92
  -5  -3  -8    3.13    1.91
  -5  -3  -8    3.29    3.42
  -5  -3  -8    0.14    2.17
  -5  -3  -8    1.64    1.77
  -5  -3  -7  419.89   17.43
  -5  -3  -7  447.09   13.25
  -5  -3  -7  455.22   17.18
  -5  -3  -7   65.52   10.51
  -5  -3  -6   -2.59    2.99
  -5  -3  -6    3.82    1.23
  -5  -3  -6    0.00    1.36
  -5  -3  -5   94.91    6.13
  -5  -3  -5   92.66    4.07
  -5  -3  -5   90.53    4.37
  -5  -3  -4    4.63    1.09
  -5  -3  -4    7.08    3.27
  -5  -3  -4    5.69    1.08
  -5  -3  -3  267.69   10.90
  -5  -3  -3  274.38   11.99
  -5  -3  -3  283.28   10.66
  -5  -3  -2  162.14    7.63
  -5  -3  -2  153.09    6.68
  -5  -3  -2  113.85    6.50
  -5  -3  -1  150.80    8.71
  -5  -3  -1  148.75    6.82
  -5  -3   0  331.96   13.66
  -5  -3   0  332.44   15.38
  -5  -3   0  357.69   13.76
  -5  -3   1  553.25   20.91
  -5  -3   1  577.02   22.45
  -5  -3   2   22.39    4.05
  -5  -3   2   19.47    3.11
  -5  -3   2   22.94    3.14
  -5  -3   3   97.29    6.09
  -5  -3   3  101.30    7.03
  -5  -3   3  106.36    6.42
  -5  -3   4    3.69    3.41
  -5  -3   4    5.41    3.38
  -5  -3   4   -0.68    3.93
  -5  -3   5   70.14    5.87
  -5  -3   5   56.74    6.11
  -5  -3   5   59.03    5.82
  -5  -3   6  131.06    9.81
  -5  -3   6  142.86   10.43
  -5  -3   6  145.14    9.69
  -5  -3   7    7.09    4.64
  -5  -3   7    3.66    4.60
  -5  -3   8    8.66    5.69
  -5  -3   8    3.27    3.41
  -5  -3   9   75.83    8.44
  -5  -3  10    8.03    5.17
  -5  -2 -13   14.67    4.48
  -5  -2 -13   15.25    4.90
  -5  -2 -12  118.17    8.98
  -5  -2 -12  120.02    8.57
  -5  -2 -11    6.11    2.85
  -5  -2 -11    9.79    4.21
  -5  -2 -10  125.23    9.68
  -5  -2 -10  111.75    7.35
  -5  -2 -10  115.70    9.54
  -5  -2 -10  119.86    6.93
  -5  -2 -10  142.25    8.85
  -5  -2  -9   51.29    5.31
  -5  -2  -9   57.43    5.92
  -5  -2  -9   52.71    3.80
  -5  -2  -9   47.49    4.08
  -5  -2  -9   51.60    5.86
  -5  -2  -8  969.20   40.21
  -5  -2  -8  943.56   42.32
  -5  -2  -8  989.98   34.07
  -5  -2  -8  981.78   39.00
  -5  -2  -7   25.89    2.18
  -5  -2  -7   16.90    3.68
  -5  -2  -7   17.44    1.91
  -5  -2  -7   14.43    2.72
  -5  -2  -6  139.33    7.36
  -5  -2  -6  121.81    4.90
  -5  -2  -6  120.87    5.05
  -5  -2  -5   52.04    4.77
  -5  -2  -4   31.06    4.09
  -5  -2  -3  377.52   15.68
  -5  -2  -2  220.98    8.10
  -5  -2  -2  226.25   10.63
  -5  -2  -2  227.29    8.09
  -5  -2  -1    5.06    1.23
  -5  -2  -1    7.56    1.35
  -5  -2   0   -3.51    1.35
  -5  -2   0    2.19    1.64
  -5  -2   1  544.24   20.84
  -5  -2   1  563.70   21.13
  -5  -2   2 2307.21   84.29
  -5  -2   2 2402.19   76.15
  -5  -2   2 2231.28   77.73
  -5  -2   3   58.96    4.38
  -5  -2   3   44.09    5.14
  -5  -2   3   61.78    4.47
  -5  -2   4    5.69    3.12
  -5  -2   4    5.69    3.93
  -5  -2   4    8.89    3.28
  -5  -2   5  182.41    9.84
  -5  -2   5  159.72    9.93
  -5  -2   5  169.97    8.82
  -5  -2   6  116.91    9.82
  -5  -2   6  116.70    8.27
  -5  -2   6  117.83    8.19
  -5  -2   7    4.88    4.61
  -5  -2   7    3.00    2.73
  -5  -2   8    8.18    3.41
  -5  -2   8   11.11    5.96
  -5  -2   9   42.78    8.12
  -5  -2   9   63.05    7.08
  -5  -2  10    1.50    4.49
  -5  -1 -13   38.70    5.72
  -5  -1 -12    2.59    3.54
  -5  -1 -11  169.01   10.09
  -5  -1 -10  126.17    9.93
  -5  -1 -10  130.90    8.43
  -5  -1 -10  135.34    7.76
  -5  -1  -9   25.48    4.22
  -5  -1  -9   29.08    3.94
  -5  -1  -9   23.56    5.18
  -5  -1  -9   24.01    2.85
  -5  -1  -9   29.98    5.23
  -5  -1  -8   -3.94    1.49
  -5  -1  -8  178.71    8.33
  -5  -1  -8  177.80    9.68
  -5  -1  -8  172.27    5.85
  -5  -1  -8  179.53    9.18
  -5  -1  -7    8.27    1.49
  -5  -1  -7    8.70    1.63
  -5  -1  -7    8.59    3.27
  -5  -1  -7    0.27    3.54
  -5  -1  -6   98.14    3.83
  -5  -1  -6  100.93    6.69
  -5  -1  -6   89.14    3.94
  -5  -1  -5  343.56   14.34
  -5  -1  -1 1209.02   37.54
  -5  -1  -1 1199.39   38.02
  -5  -1   0   91.09    4.36
  -5  -1   0  108.81    4.60
  -5  -1   1   54.33    3.55
  -5  -1   1   66.09    3.52
  -5  -1   2  856.79   31.10
  -5  -1   2  833.49   32.11
  -5  -1   2  831.14   30.55
  -5  -1   3 1301.70   45.92
  -5  -1   3 1314.22   48.24
  -5  -1   3 1323.27   50.78
  -5  -1   4   44.81    4.89
  -5  -1   4   53.32    4.61
  -5  -1   4   45.41    3.97
  -5  -1   5    9.90    3.53
  -5  -1   5    7.89    2.86
  -5  -1   5    6.70    3.14
  -5  -1   6  563.13   26.38
  -5  -1   6  563.65   24.08
  -5  -1   6  555.35   23.77
  -5  -1   7   15.56    4.37
  -5  -1   7   10.79    5.19
  -5  -1   7   22.37    5.56
  -5  -1   8  105.30    8.32
  -5  -1   8  108.00    9.22
  -5  -1   9  195.40   14.50
  -5  -1   9  210.51   13.49
  -5  -1  10   47.63    7.49
  -5  -1  11   17.54    7.07
  -5   0 -13   -4.36    4.63
  -5   0 -12   39.53    5.45
  -5   0 -11   30.26    4.23
  -5   0 -10   -2.18    2.45
  -5   0 -10   -2.03    2.98
  -5   0  -9  102.18    6.38
  -5   0  -9   92.59    8.37
  -5   0  -9   92.49    8.33
  -5   0  -9  110.54    6.00
  -5   0  -8  347.09   19.38
  -5   0  -8  400.26   16.22
  -5   0  -8  387.94   18.34
  -5   0  -8  365.38   15.62
  -5   0  -7   39.46    2.85
  -5   0  -7   44.83    5.31
  -5   0  -7   36.75    4.36
  -5   0  -6   15.48    1.63
  -5   0  -6   16.92    1.49
  -5   0   0   68.11    2.98
  -5   0   0   65.65    2.98
  -5   0   1  222.31    9.24
  -5   0   2   25.67    2.58
  -5   0   2   30.83    3.52
  -5   0   2   30.04    2.45
  -5   0   3 1143.11   43.14
  -5   0   3 1189.79   40.41
  -5   0   3 1188.97   42.20
  -5   0   4   15.08    2.99
  -5   0   4   17.05    2.86
  -5   0   4    9.93    2.58
  -5   0   5    0.00    2.73
  -5   0   5    6.65    3.26
  -5   0   5    2.45    2.59
  -5   0   6   88.76    6.52
  -5   0   6   93.34    7.79
  -5   0   6  100.23    6.97
  -5   0   7   46.38    5.70
  -5   0   7   44.09    5.60
  -5   0   7   36.87    5.87
  -5   0   8  321.71   16.66
  -5   0   8  306.11   16.55
  -5   0   8  286.37   16.97
  -5   0   9  209.38   12.68
  -5   0   9  185.62   12.60
  -5   0  10    1.50    3.68
  -5   0  10    5.41    6.63
  -5   0  11   11.02    6.66
  -5   1 -12   11.58    4.77
  -5   1 -11   74.45    6.82
  -5   1 -10    9.28    3.55
  -5   1  -9   17.60    3.28
  -5   1  -9   28.87    4.20
  -5   1  -8   56.14    4.34
  -5   1  -8   58.56    6.01
  -5   1  -8   58.54    4.51
  -5   1  -8   35.21    6.28
  -5   1  -7   17.71    4.50
  -5   1  -7   15.28    2.32
  -5   1  -6    5.17    3.81
  -5   1  -6    0.95    1.63
  -5   1  -6   11.40    1.77
  -5   1  -5    4.89    1.09
  -5   1  -5    4.08    1.09
  -5   1   0 1001.49   32.20
  -5   1   0  985.59   33.15
  -5   1   1  147.14    6.23
  -5   1   2   16.47    2.04
  -5   1   2   12.33    1.90
  -5   1   2   11.36    2.70
  -5   1   3    3.66    2.31
  -5   1   3    2.72    2.18
  -5   1   3    8.82    2.85
  -5   1   4  351.36   14.69
  -5   1   4  366.66   16.20
  -5   1   4  335.09   15.70
  -5   1   5  127.00    7.79
  -5   1   5  146.37    7.22
  -5   1   5  110.43    6.93
  -5   1   6  105.42    7.09
  -5   1   6   94.33    7.38
  -5   1   6   94.05    6.65
  -5   1   7   20.47    3.66
  -5   1   7   27.40    4.63
  -5   1   7   28.39    5.19
  -5   1   8  137.00    9.00
  -5   1   8  106.61    8.54
  -5   1   8  108.60    9.29
  -5   1   9   40.06    6.77
  -5   1   9   50.56    6.41
  -5   1  10  239.74   16.37
  -5   1  10  259.58   15.13
  -5   1  11    6.80    4.63
  -5   1  12   53.55    8.97
  -5   2 -12   22.45    5.72
  -5   2 -11  158.82   12.00
  -5   2 -10    5.59    3.68
  -5   2  -9   -0.55    2.46
  -5   2  -9    5.15    3.25
  -5   2  -8    5.42    2.58
  -5   2  -8   -1.50    2.59
  -5   2  -7  288.14   11.41
  -5   2  -7  262.04   15.30
  -5   2  -7  245.86   12.17
  -5   2  -6   21.65    3.81
  -5   2  -6   18.84    2.46
  -5   2  -5  340.19   13.82
  -5   2  -4    1.91    1.23
  -5   2  -4    0.00    1.22
  -5   2  -3  470.18   17.07
  -5   2  -3  495.41   16.94
  -5   2  -2  261.81    9.10
  -5   2  -2  251.56    9.10
  -5   2  -1    3.25    0.95
  -5   2  -1    5.80    1.21
  -5   2   0   80.90    3.64
  -5   2   0   85.46    4.08
  -5   2   1   13.35    1.62
  -5   2   2   35.69    2.71
  -5   2   2   33.57    2.99
  -5   2   2   29.03    3.24
  -5   2   3  446.79   16.69
  -5   2   3  431.94   17.29
  -5   2   3  431.45   17.71
  -5   2   4   56.00    4.50
  -5   2   4   60.15    3.93
  -5   2   4   64.23    4.76
  -5   2   5   84.08    6.01
  -5   2   5   89.70    6.38
  -5   2   5   83.79    5.02
  -5   2   6    6.37    3.25
  -5   2   6    8.15    2.85
  -5   2   6    6.83    2.59
  -5   2   7  309.36   14.16
  -5   2   7  297.84   14.93
  -5   2   7  275.76   15.46
  -5   2   8   -8.39    4.33
  -5   2   8   -1.63    3.95
  -5   2   8   -7.22    4.36
  -5   2   9  130.42   10.69
  -5   2   9  122.24   10.36
  -5   2   9  141.69   10.08
  -5   2  10  173.17   12.99
  -5   2  10  193.55   12.67
  -5   2  11  257.00   17.70
  -5   2  12    1.63    6.25
  -5   3 -11   34.00    5.85
  -5   3 -10  239.37   15.12
  -5   3  -9    6.13    3.40
  -5   3  -8   67.83    5.32
  -5   3  -8   82.67    5.83
  -5   3  -7  123.47    7.47
  -5   3  -7  116.85    6.82
  -5   3  -7   93.88    8.35
  -5   3  -6  250.79   10.88
  -5   3  -6  223.92   13.79
  -5   3  -6  237.55   11.18
  -5   3  -5   10.33    2.45
  -5   3  -5   -1.63    2.04
  -5   3  -4   71.15    3.94
  -5   3  -3  287.40   11.53
  -5   3  -2  165.23    7.04
  -5   3  -1   21.18    2.02
  -5   3   0  549.55   19.71
  -5   3   1  176.46    6.88
  -5   3   1  187.42    7.87
  -5   3   2  592.37   20.69
  -5   3   2  572.58   21.59
  -5   3   2  579.77   21.76
  -5   3   3    7.57    2.30
  -5   3   3    4.88    2.71
  -5   3   3    9.21    2.17
  -5   3   4  228.97   10.66
  -5   3   4  234.90   10.58
  -5   3   4  235.14   11.54
  -5   3   5   10.97    2.84
  -5   3   5   15.86    3.12
  -5   3   5    5.32    3.00
  -5   3   6  198.11   10.95
  -5   3   6  195.91   11.26
  -5   3   6  213.50   10.04
  -5   3   7    6.64    2.44
  -5   3   7   12.32    4.06
  -5   3   7    1.23    3.68
  -5   3   8   29.96    4.50
  -5   3   8   25.38    3.94
  -5   3   8   24.64    5.14
  -5   3   9    2.57    4.87
  -5   3   9   -5.44    4.76
  -5   3   9   -0.54    4.08
  -5   3  10   -0.81    5.41
  -5   3  10    6.80    3.53
  -5   3  11  241.88   17.28
  -5   3  11  208.06   15.55
  -5   3  12   95.96    9.79
  -5   4 -10   25.13    5.30
  -5   4  -9   41.99    5.71
  -5   4  -8    3.67    3.40
  -5   4  -7   11.55    3.12
  -5   4  -7   23.48    4.07
  -5   4  -6  514.99   20.14
  -5   4  -6  501.37   20.94
  -5   4  -6  436.70   22.71
  -5   4  -5  366.36   19.91
  -5   4  -5  391.66   16.98
  -5   4  -5  402.46   16.49
  -5   4  -4   79.21    5.18
  -5   4  -4   83.97    4.88
  -5   4  -3   27.32    2.84
  -5   4  -3   24.37    2.86
  -5   4  -2   74.98    4.19
  -5   4  -2   77.08    4.63
  -5   4  -1  772.77   29.61
  -5   4  -1  831.11   27.30
  -5   4   0   95.23    5.18
  -5   4   0  103.03    4.99
  -5   4   1    3.09    1.75
  -5   4   1    0.14    1.77
  -5   4   2  135.49    6.61
  -5   4   2  125.60    6.38
  -5   4   3   61.00    4.34
  -5   4   3   60.49    4.06
  -5   4   3   74.00    4.59
  -5   4   4  281.33   12.08
  -5   4   4  279.30   12.82
  -5   4   4  261.29   11.93
  -5   4   5   30.08    3.79
  -5   4   5   37.50    3.66
  -5   4   5   38.21    3.96
  -5   4   6  108.59    7.32
  -5   4   6  118.88    7.52
  -5   4   6  109.33    7.46
  -5   4   7   11.37    3.79
  -5   4   7   11.18    3.41
  -5   4   7   10.02    3.93
  -5   4   8  146.87    9.63
  -5   4   8  143.06    9.96
  -5   4   8  158.70    9.62
  -5   4   9  321.33   16.94
  -5   4   9  330.21   18.60
  -5   4   9  311.02   18.41
  -5   4  10    9.64    3.80
  -5   4  10    9.33    4.33
  -5   4  11    0.81    5.57
  -5   4  12   35.32    8.42
  -5   5  -9   27.00    5.56
  -5   5  -8  172.44   11.95
  -5   5  -7  111.34    8.01
  -5   5  -6    2.30    2.98
  -5   5  -6    0.41    3.13
  -5   5  -5   64.11    6.41
  -5   5  -5   68.20    5.58
  -5   5  -5   77.32    5.42
  -5   5  -4   93.15    6.54
  -5   5  -4  114.45    6.09
  -5   5  -3    1.77    2.45
  -5   5  -3    3.11    2.30
  -5   5  -2   50.50    4.36
  -5   5  -2   60.11    4.59
  -5   5  -1   91.61    5.31
  -5   5  -1  106.98    5.54
  -5   5   0   89.41    4.72
  -5   5   0   77.33    5.04
  -5   5   1  165.08    8.07
  -5   5   1  165.92    8.18
  -5   5   2   15.51    2.86
  -5   5   2   20.70    2.96
  -5   5   3  423.37   16.20
  -5   5   3  384.18   17.15
  -5   5   3  410.17   15.78
  -5   5   4    1.08    1.76
  -5   5   4    0.27    2.17
  -5   5   4    1.76    2.70
  -5   5   5  102.86    6.50
  -5   5   5   91.21    6.38
  -5   5   5   97.80    6.00
  -5   5   6  162.69    9.43
  -5   5   6  168.64   10.19
  -5   5   6  180.09   10.30
  -5   5   7   70.57    6.00
  -5   5   7   72.98    6.50
  -5   5   7   76.22    6.65
  -5   5   8  179.24   11.13
  -5   5   8  164.64   10.37
  -5   5   8  161.39   10.43
  -5   5   9  214.55   13.42
  -5   5   9  199.00   12.95
  -5   5   9  195.03   13.43
  -5   5  10    7.86    3.66
  -5   5  10   -4.34    6.23
  -5   5  10   -1.77    5.57
  -5   5  11   12.62    5.70
  -5   5  12    5.70    4.89
  -5   6  -8   14.23    5.29
  -5   6  -7    2.84    4.20
  -5   6  -6   23.29    4.47
  -5   6  -5    4.22    3.68
  -5   6  -5    9.34    3.65
  -5   6  -4  518.43   21.66
  -5   6  -4  484.22   23.32
  -5   6  -3   13.21    3.41
  -5   6  -3    9.06    2.97
  -5   6  -2   66.29    5.04
  -5   6  -2   73.88    5.67
  -5   6  -1   -1.50    2.45
  -5   6  -1    3.91    2.70
  -5   6   0  485.87   19.82
  -5   6   0  467.49   20.16
  -5   6   1   63.95    4.70
  -5   6   1   52.12    4.49
  -5   6   2   -2.95    2.42
  -5   6   2   -0.27    2.31
  -5   6   3   59.30    4.71
  -5   6   3   51.18    4.90
  -5   6   4  393.03   16.50
  -5   6   4  388.87   19.75
  -5   6   4  422.28   17.56
  -5   6   5   51.04    4.21
  -5   6   5   47.06    5.03
  -5   6   5   50.01    5.00
  -5   6   6  382.15   20.55
  -5   6   6  408.89   18.57
  -5   6   6  378.02   17.76
  -5   6   7    3.67    2.85
  -5   6   7   -2.30    3.38
  -5   6   7   -1.36    3.67
  -5   6   8    6.23    4.33
  -5   6   8    2.99    3.26
  -5   6   8    5.71    3.81
  -5   6   9   21.72    4.75
  -5   6   9   19.44    5.03
  -5   6   9   14.22    5.28
  -5   6  10  197.80   14.71
  -5   6  10  241.89   16.94
  -5   6  10  198.15   14.94
  -5   6  11   10.30    5.69
  -5   6  12   11.26    6.92
  -5   7  -7  133.64   10.70
  -5   7  -6   -0.54    4.06
  -5   7  -5    1.89    3.92
  -5   7  -4    2.70    3.65
  -5   7  -3  250.74   13.78
  -5   7  -3  258.24   14.20
  -5   7  -2   98.45    7.57
  -5   7  -2   95.60    7.36
  -5   7  -1   65.72    5.99
  -5   7  -1   79.98    5.94
  -5   7   0  191.40    9.70
  -5   7   0  182.50   11.56
  -5   7   1    6.18    3.09
  -5   7   1    7.48    3.13
  -5   7   2  216.09   10.07
  -5   7   2  192.90   11.57
  -5   7   3  235.14   11.69
  -5   7   3  217.48   12.39
  -5   7   4  152.28    8.48
  -5   7   4  141.04    9.40
  -5   7   5  156.57   10.76
  -5   7   5  176.03   10.13
  -5   7   5  169.03    8.26
  -5   7   6  155.32   10.55
  -5   7   6  162.96   10.49
  -5   7   6  150.78    8.57
  -5   7   7  387.14   19.49
  -5   7   7  432.91   22.09
  -5   7   7  399.34   21.53
  -5   7   8   13.00    4.33
  -5   7   8    5.43    3.94
  -5   7   8   29.94    6.80
  -5   7   9   29.35    5.16
  -5   7   9   43.32    6.09
  -5   7   9   40.81    7.21
  -5   7  10   60.11    7.04
  -5   7  10   65.53    8.84
  -5   7  10   77.12    8.30
  -5   7  11    9.34    4.74
  -5   8  -5   -1.49    4.46
  -5   8  -4    6.76    5.68
  -5   8  -3   10.54    4.59
  -5   8  -2    6.07    3.78
  -5   8  -1    3.10    3.77
  -5   8  -1   -0.14    3.81
  -5   8   0  625.25   28.56
  -5   8   0  565.45   28.45
  -5   8   1    2.17    3.94
  -5   8   1    2.95    3.49
  -5   8   2   70.00    6.66
  -5   8   2   69.57    6.30
  -5   8   3   29.23    5.03
  -5   8   3   38.20    5.23
  -5   8   4  142.70    9.00
  -5   8   4  137.13    9.26
  -5   8   5    8.71    4.63
  -5   8   5    9.56    4.04
  -5   8   5    9.25    1.61
  -5   8   6    3.51    2.16
  -5   8   6    3.91    4.18
  -5   8   6   -2.72    4.49
  -5   8   7  110.52    7.60
  -5   8   7  107.73    9.54
  -5   8   7  127.73    9.60
  -5   8   8   29.14    4.20
  -5   8   8   27.19    4.74
  -5   8   8   20.70    6.40
  -5   8   9   27.33    6.36
  -5   8   9   34.59    7.90
  -5   8  10   15.56    5.01
  -5   8  11    8.66    5.01
  -5   9  -4   32.70    6.35
  -5   9  -3   50.23    7.02
  -5   9  -2   -2.56    4.32
  -5   9  -1   47.43    6.33
  -5   9   0   32.41    5.51
  -5   9   1   12.62    4.29
  -5   9   2    8.57    4.29
  -5   9   2   13.31    3.94
  -5   9   3    9.51    4.29
  -5   9   3   16.44    5.16
  -5   9   4  149.64   12.64
  -5   9   4  194.22   12.48
  -5   9   5   87.84    8.06
  -5   9   5   72.07    7.89
  -5   9   6   14.00    4.58
  -5   9   6   20.68    7.21
  -5   9   7    7.35    6.40
  -5   9   7    4.59    4.72
  -5   9   8   47.01    6.62
  -5   9   8   48.48    8.72
  -5   9   9   50.29    8.11
  -5   9  10   13.93    6.90
  -5  10  -1   95.72    9.56
  -5  10   0   19.22    6.18
  -5  10   1  124.49   11.27
  -5  10   2   17.41    5.22
  -5  10   3   30.38    5.76
  -5  10   4   23.83    5.76
  -5  10   5   63.83    7.24
  -5  10   6   72.15    8.87
  -5  10   7   -1.48    5.39
  -5  10   8   -0.40    5.53
  -5  10   9   39.15    6.08
  -5  11   2   11.65    5.89
  -5  11   3    0.94    6.02
  -5  11   4   -6.02    6.02
  -5  11   5   40.98    7.23
  -5  11   6  107.99   11.54
  -4 -12  -9   14.32    5.81
  -4 -12  -8   15.20    5.20
  -4 -12  -8   14.20    6.09
  -4 -12  -7   14.78    6.85
  -4 -12  -7   15.84    5.96
  -4 -12  -6    4.33    5.55
  -4 -12  -6    2.05    4.51
  -4 -12  -5   14.89    5.05
  -4 -12  -5   25.47    6.50
  -4 -12  -4    4.23    4.50
  -4 -12  -4   16.94    5.96
  -4 -12  -3    3.13    5.72
  -4 -12  -3    9.22    5.83
  -4 -11 -11   11.80    7.27
  -4 -11 -11    6.34    6.61
  -4 -11 -10  137.06   12.51
  -4 -11 -10  144.22   12.97
  -4 -11  -9    8.52    6.19
  -4 -11  -9    3.78    5.27
  -4 -11  -8   78.10    9.63
  -4 -11  -8   71.16    7.71
  -4 -11  -7   20.53    6.62
  -4 -11  -7   40.96    7.70
  -4 -11  -7   37.77    6.23
  -4 -11  -6   20.26    6.48
  -4 -11  -6   12.49    6.04
  -4 -11  -6   11.78    4.47
  -4 -11  -5   80.90    8.67
  -4 -11  -5   55.51    7.82
  -4 -11  -5   78.99    9.18
  -4 -11  -4   95.07   10.26
  -4 -11  -4   81.94    8.62
  -4 -11  -4   94.89    8.14
  -4 -11  -3   15.15    5.73
  -4 -11  -3   29.15    5.83
  -4 -11  -3   11.21    6.62
  -4 -11  -2   -2.04    4.77
  -4 -11  -2    5.15    5.29
  -4 -11  -1   -4.08    4.77
  -4 -11  -1   -3.66    5.56
  -4 -11   0  125.48   12.08
  -4 -11   0  116.64   10.48
  -4 -11   1    4.90    4.90
  -4 -11   1    3.80    6.38
  -4 -10 -12   30.63    7.15
  -4 -10 -12   37.16    7.82
  -4 -10 -11   30.93    7.56
  -4 -10 -11   28.23    6.08
  -4 -10 -10    7.84    4.87
  -4 -10 -10    5.51    5.79
  -4 -10  -9   13.09    5.80
  -4 -10  -9    7.86    6.07
  -4 -10  -9    6.09    5.01
  -4 -10  -8   28.76    5.40
  -4 -10  -8   33.30    5.69
  -4 -10  -8   33.14    6.49
  -4 -10  -7  165.93   12.16
  -4 -10  -7  173.50   10.95
  -4 -10  -7  174.71   12.06
  -4 -10  -6    3.25    3.12
  -4 -10  -6   -5.10    4.83
  -4 -10  -6   -1.35    3.24
  -4 -10  -5    0.00    4.46
  -4 -10  -5   -0.54    4.20
  -4 -10  -5   -0.14    5.09
  -4 -10  -4   25.39    5.63
  -4 -10  -4   34.45    5.81
  -4 -10  -4   42.02    5.42
  -4 -10  -3  425.77   19.33
  -4 -10  -3  416.73   23.07
  -4 -10  -3  418.60   22.30
  -4 -10  -2   40.12    6.48
  -4 -10  -2   40.28    6.14
  -4 -10  -2   46.94    5.97
  -4 -10  -1   -7.16    5.27
  -4 -10  -1   -0.27    4.61
  -4 -10  -1   -3.95    4.23
  -4 -10   0   16.75    6.49
  -4 -10   0   14.71    4.63
  -4 -10   0   19.14    4.62
  -4 -10   1   76.94    8.17
  -4 -10   1   81.86    9.23
  -4 -10   2   18.90    4.76
  -4 -10   2   26.88    7.20
  -4 -10   3    2.99    7.20
  -4  -9 -13   25.53    6.62
  -4  -9 -13   30.89    7.66
  -4  -9 -12   26.88    5.81
  -4  -9 -12   29.08    5.90
  -4  -9 -11   26.01    6.61
  -4  -9 -11   23.52    5.41
  -4  -9 -10  301.15   18.67
  -4  -9 -10  321.72   16.45
  -4  -9 -10  342.49   18.83
  -4  -9  -9  109.56    8.40
  -4  -9  -9  106.38    8.86
  -4  -9  -9   95.79    6.85
  -4  -9  -9  112.41    8.50
  -4  -9  -8  110.70    8.13
  -4  -9  -8  106.61    8.64
  -4  -9  -8  109.16    9.84
  -4  -9  -8  107.73    6.01
  -4  -9  -7   12.33    4.20
  -4  -9  -7   12.61    4.02
  -4  -9  -7   20.13    3.78
  -4  -9  -6  270.73   14.37
  -4  -9  -6  253.71   16.35
  -4  -9  -6  269.91   14.62
  -4  -9  -5  172.82    9.74
  -4  -9  -5  143.50    9.68
  -4  -9  -5  151.36    9.49
  -4  -9  -4   53.81    5.56
  -4  -9  -4   47.09    6.06
  -4  -9  -4   60.55    5.68
  -4  -9  -3  225.59   12.84
  -4  -9  -3  214.97   12.35
  -4  -9  -3  200.91   11.68
  -4  -9  -2  101.96    7.97
  -4  -9  -2  100.97    7.47
  -4  -9  -2   74.84    6.84
  -4  -9  -1   19.01    4.62
  -4  -9  -1   12.56    4.73
  -4  -9  -1    8.74    3.96
  -4  -9   0   88.72    8.51
  -4  -9   0   96.30    8.56
  -4  -9   0   97.26    7.37
  -4  -9   1  334.23   18.35
  -4  -9   1  305.79   18.96
  -4  -9   1  313.88   18.10
  -4  -9   2  167.41   11.83
  -4  -9   2  159.23   12.28
  -4  -9   2  175.09    9.67
  -4  -9   3    5.98    5.44
  -4  -9   3    6.11    3.66
  -4  -9   4   55.44    8.83
  -4  -8 -14    8.39    6.36
  -4  -8 -14   16.30    5.44
  -4  -8 -13  139.23   12.69
  -4  -8 -13  127.20   11.50
  -4  -8 -12    1.49    2.70
  -4  -8 -12    7.67    5.89
  -4  -8 -12    8.11    3.38
  -4  -8 -12    3.17    5.93
  -4  -8 -11    2.16    3.79
  -4  -8 -11   10.63    4.14
  -4  -8 -11    6.60    5.50
  -4  -8 -11   11.72    4.98
  -4  -8 -10   26.25    5.12
  -4  -8 -10   23.31    4.00
  -4  -8 -10   25.53    5.80
  -4  -8 -10   28.31    4.47
  -4  -8  -9    7.86    3.39
  -4  -8  -9    7.34    3.46
  -4  -8  -9   11.85    4.31
  -4  -8  -9   12.37    2.61
  -4  -8  -8   -1.62    2.16
  -4  -8  -8   -1.22    2.03
  -4  -8  -8   -0.55    1.92
  -4  -8  -8   -3.88    4.58
  -4  -8  -7    5.02    3.12
  -4  -8  -7    0.54    1.36
  -4  -8  -7    1.08    3.37
  -4  -8  -7   -3.33    4.17
  -4  -8  -6  981.93   39.81
  -4  -8  -6  962.09   35.97
  -4  -8  -6  942.33   39.79
  -4  -8  -5  370.78   16.53
  -4  -8  -5  371.56   17.09
  -4  -8  -5  362.93   17.75
  -4  -8  -4   15.86    3.66
  -4  -8  -4   20.02    3.65
  -4  -8  -4    3.04    3.73
  -4  -8  -3   48.27    5.91
  -4  -8  -3   37.83    4.59
  -4  -8  -3   42.59    4.88
  -4  -8  -2  304.01   15.40
  -4  -8  -2  296.24   15.35
  -4  -8  -2  292.08   15.23
  -4  -8  -1   89.27    6.39
  -4  -8  -1   82.86    7.02
  -4  -8  -1   76.16    7.25
  -4  -8   0   27.17    4.37
  -4  -8   0   24.83    4.86
  -4  -8   0   26.37    4.62
  -4  -8   1   69.23    7.02
  -4  -8   1   48.71    5.19
  -4  -8   1   53.99    5.44
  -4  -8   2  180.49   11.57
  -4  -8   2  183.89   11.47
  -4  -8   2  155.73   10.90
  -4  -8   3  145.41   10.75
  -4  -8   3  139.19    9.37
  -4  -8   3  141.47   11.20
  -4  -8   4  165.54   12.65
  -4  -8   4  174.03   14.16
  -4  -8   5   15.10    6.53
  -4  -8   6    1.22    6.80
  -4  -7 -14    7.04    5.82
  -4  -7 -14   -4.06    3.66
  -4  -7 -13   15.88    6.49
  -4  -7 -13   18.89    6.25
  -4  -7 -13   28.41    6.09
  -4  -7 -13   17.53    5.30
  -4  -7 -12    4.33    4.06
  -4  -7 -12   -0.55    4.57
  -4  -7 -12    3.68    5.73
  -4  -7 -11   -0.54    3.38
  -4  -7 -11    0.14    3.74
  -4  -7 -11   -8.78    4.19
  -4  -7 -11    3.98    4.66
  -4  -7 -10  238.37   13.87
  -4  -7 -10  247.15   14.34
  -4  -7 -10  261.21   12.96
  -4  -7 -10  262.06   12.62
  -4  -7  -9   25.14    3.87
  -4  -7  -9   31.11    4.45
  -4  -7  -9   19.27    3.80
  -4  -7  -9   24.47    4.70
  -4  -7  -8  280.40   13.32
  -4  -7  -8  255.19   13.88
  -4  -7  -8  266.84   12.67
  -4  -7  -8  313.43   13.35
  -4  -7  -7   42.20    5.00
  -4  -7  -7   49.60    4.45
  -4  -7  -7   41.41    3.94
  -4  -7  -7   40.28    3.01
  -4  -7  -6    1.22    2.57
  -4  -7  -6    1.25    3.89
  -4  -7  -6    2.71    2.44
  -4  -7  -5  524.26   21.01
  -4  -7  -5  479.53   21.79
  -4  -7  -5  504.68   20.35
  -4  -7  -4  588.06   25.19
  -4  -7  -4  620.36   24.83
  -4  -7  -4  659.68   26.16
  -4  -7  -3   46.91    4.33
  -4  -7  -3   46.94    5.09
  -4  -7  -3   49.52    4.75
  -4  -7  -2  132.17    8.02
  -4  -7  -2  120.17    7.82
  -4  -7  -2  144.83    7.56
  -4  -7  -1    3.81    3.13
  -4  -7  -1   20.66    3.83
  -4  -7  -1   10.79    3.24
  -4  -7   0    6.56    3.42
  -4  -7   0    5.85    3.54
  -4  -7   0    9.31    3.64
  -4  -7   1   86.55    6.15
  -4  -7   1   99.56    6.88
  -4  -7   1   97.99    6.94
  -4  -7   2   31.85    4.90
  -4  -7   2   25.23    4.05
  -4  -7   2   26.85    4.09
  -4  -7   3   75.65    7.69
  -4  -7   3   78.23    5.57
  -4  -7   3   79.09    7.49
  -4  -7   3   97.12    7.69
  -4  -7   4   -0.81    5.12
  -4  -7   4    1.77    3.27
  -4  -7   5  228.79   14.84
  -4  -7   5  181.90   13.89
  -4  -7   6   36.88    6.94
  -4  -7   7   30.74    7.48
  -4  -6 -14  102.97   10.30
  -4  -6 -14  121.48   10.68
  -4  -6 -13   18.69    5.82
  -4  -6 -13    8.53    4.47
  -4  -6 -13    0.55    5.73
  -4  -6 -12   89.83    7.75
  -4  -6 -12   80.66    8.04
  -4  -6 -12   86.62    7.91
  -4  -6 -12   83.87    6.90
  -4  -6 -12   89.82    7.74
  -4  -6 -11   -0.68    3.66
  -4  -6 -11    1.39    3.61
  -4  -6 -11    2.31    3.40
  -4  -6 -11    1.36    4.23
  -4  -6 -11    0.27    3.25
  -4  -6 -10   42.23    4.72
  -4  -6 -10   45.92    4.74
  -4  -6 -10   44.39    5.01
  -4  -6 -10   39.34    4.66
  -4  -6  -9    8.10    3.24
  -4  -6  -9    6.24    3.33
  -4  -6  -9   11.01    3.30
  -4  -6  -9   13.30    3.12
  -4  -6  -8   81.62    6.49
  -4  -6  -8   99.76    5.58
  -4  -6  -8   93.54    5.94
  -4  -6  -8   84.15    5.39
  -4  -6  -7  236.59   10.43
  -4  -6  -7  226.66   12.33
  -4  -6  -7  252.97   10.75
  -4  -6  -7  245.87   11.60
  -4  -6  -6    7.35    1.77
  -4  -6  -6    0.14    2.17
  -4  -6  -6    2.91    3.32
  -4  -6  -6    9.84    2.56
  -4  -6  -5  179.34    8.95
  -4  -6  -5  153.90    8.86
  -4  -6  -5  182.74    8.66
  -4  -6  -4  189.67    9.53
  -4  -6  -4  212.49    9.36
  -4  -6  -4  207.24    9.36
  -4  -6  -3  126.21    6.52
  -4  -6  -3  119.09    6.88
  -4  -6  -3  119.48    6.50
  -4  -6  -2  441.93   18.26
  -4  -6  -2  446.13   18.10
  -4  -6  -2  437.58   17.69
  -4  -6  -1   94.95    6.16
  -4  -6  -1   93.95    6.47
  -4  -6  -1   90.09    5.58
  -4  -6   0  740.58   29.57
  -4  -6   0  768.20   31.31
  -4  -6   0  789.87   29.27
  -4  -6   1   33.03    3.82
  -4  -6   1   29.96    4.22
  -4  -6   1   33.99    4.32
  -4  -6   2   80.56    6.07
  -4  -6   2   83.48    6.13
  -4  -6   2   90.03    5.99
  -4  -6   2   79.54    5.93
  -4  -6   3   23.75    3.80
  -4  -6   3   26.84    3.91
  -4  -6   3   18.08    4.86
  -4  -6   3   22.33    4.36
  -4  -6   4  243.05   13.64
  -4  -6   4  239.44   14.06
  -4  -6   4  240.47   13.22
  -4  -6   5   76.11    7.35
  -4  -6   5   76.92    8.10
  -4  -6   6   75.96    8.71
  -4  -6   6   87.46    7.97
  -4  -6   7   -2.99    5.44
  -4  -6   8    6.12    4.76
  -4  -5 -14   32.68    6.10
  -4  -5 -14   47.97    6.89
  -4  -5 -13   63.01    7.30
  -4  -5 -13   70.83    7.18
  -4  -5 -13   52.81    7.78
  -4  -5 -12  159.59   10.98
  -4  -5 -12  159.11    9.75
  -4  -5 -12  135.45    9.94
  -4  -5 -12  131.91    9.84
  -4  -5 -12  130.47   10.13
  -4  -5 -11  100.07    7.48
  -4  -5 -11   97.35    8.19
  -4  -5 -11  117.67    7.89
  -4  -5 -11  101.60    7.65
  -4  -5 -11  102.92    7.44
  -4  -5 -10    8.62    3.76
  -4  -5 -10   -4.87    2.84
  -4  -5 -10   -1.09    3.27
  -4  -5 -10   -2.31    2.85
  -4  -5 -10    6.00    3.55
  -4  -5  -9   33.49    3.66
  -4  -5  -9   32.01    3.93
  -4  -5  -9   26.28    4.38
  -4  -5  -9   28.90    3.75
  -4  -5  -8  165.12    7.89
  -4  -5  -8  143.32    8.03
  -4  -5  -8  150.21    8.13
  -4  -5  -8  152.56    9.21
  -4  -5  -7 1281.91   43.85
  -4  -5  -7 1208.52   42.82
  -4  -5  -7 1191.33   45.86
  -4  -5  -7 1184.66   47.29
  -4  -5  -6    9.92    3.44
  -4  -5  -6    1.22    1.77
  -4  -5  -6    3.68    1.91
  -4  -5  -6    8.62    2.16
  -4  -5  -5   58.79    3.78
  -4  -5  -5   51.50    4.82
  -4  -5  -5   66.06    3.94
  -4  -5  -4   29.41    2.85
  -4  -5  -4   33.69    2.84
  -4  -5  -4   24.06    3.85
  -4  -5  -3 1016.82   36.03
  -4  -5  -3  988.22   36.81
  -4  -5  -3 1051.44   37.85
  -4  -5  -2  178.53    8.38
  -4  -5  -2  174.27    7.76
  -4  -5  -2  169.19    8.63
  -4  -5  -1    0.41    2.18
  -4  -5  -1   -1.08    2.02
  -4  -5  -1    6.97    3.14
  -4  -5   0   23.98    2.96
  -4  -5   0   20.75    3.41
  -4  -5   0   19.34    2.32
  -4  -5   1   26.44    3.64
  -4  -5   1   26.59    3.54
  -4  -5   1   19.48    2.72
  -4  -5   2  152.22    9.58
  -4  -5   2  164.58   10.54
  -4  -5   2  161.62    7.76
  -4  -5   2  167.50    8.18
  -4  -5   3   59.37    4.49
  -4  -5   3   59.29    6.21
  -4  -5   3   60.46    6.61
  -4  -5   4   13.91    4.19
  -4  -5   4   17.17    3.65
  -4  -5   4   14.03    3.54
  -4  -5   5   11.08    4.46
  -4  -5   5    0.54    3.00
  -4  -5   5   -3.93    4.34
  -4  -5   6   70.52    7.35
  -4  -5   6   72.97    7.70
  -4  -5   7  224.80   14.88
  -4  -5   7  253.85   14.84
  -4  -5   8   -0.68    4.35
  -4  -5   9   -6.39    6.53
  -4  -4 -14   86.59    8.96
  -4  -4 -14   97.82    8.13
  -4  -4 -13   13.69    4.61
  -4  -4 -13   21.12    5.28
  -4  -4 -12    7.64    5.46
  -4  -4 -12   27.49    4.60
  -4  -4 -12   23.54    4.90
  -4  -4 -12   19.09    4.74
  -4  -4 -12   17.04    4.29
  -4  -4 -11  119.34    8.74
  -4  -4 -11  121.00    9.45
  -4  -4 -11  152.39    9.09
  -4  -4 -11  134.85    8.66
  -4  -4 -11  135.20    9.27
  -4  -4 -10  636.19   23.72
  -4  -4 -10  615.32   27.51
  -4  -4 -10  590.51   27.04
  -4  -4 -10  606.31   26.60
  -4  -4 -10  614.33   27.61
  -4  -4  -9   38.00    4.90
  -4  -4  -9   39.47    4.59
  -4  -4  -9   32.46    4.50
  -4  -4  -9   40.01    3.95
  -4  -4  -9   37.88    3.52
  -4  -4  -8    5.70    2.03
  -4  -4  -8    3.28    3.14
  -4  -4  -8    5.40    2.63
  -4  -4  -8    5.03    2.18
  -4  -4  -8    6.95    2.86
  -4  -4  -7   13.29    2.17
  -4  -4  -7   12.18    3.42
  -4  -4  -7   12.67    2.62
  -4  -4  -7   19.19    2.72
  -4  -4  -6  611.66   24.65
  -4  -4  -6  649.95   23.18
  -4  -4  -6  630.18   25.64
  -4  -4  -6  610.70   21.28
  -4  -4  -5   62.88    3.67
  -4  -4  -5   57.67    4.93
  -4  -4  -5   60.65    3.24
  -4  -4  -5   59.28    3.54
  -4  -4  -4   -0.27    1.76
  -4  -4  -4   -3.15    2.05
  -4  -4  -4   -1.75    1.21
  -4  -4  -3   99.15    4.88
  -4  -4  -3   98.04    5.61
  -4  -4  -3   99.86    4.89
  -4  -4  -2    3.27    1.50
  -4  -4  -2   -1.35    1.49
  -4  -4  -2    1.23    2.59
  -4  -4  -1  358.59   14.18
  -4  -4  -1  388.12   14.29
  -4  -4  -1  361.15   16.52
  -4  -4   0  300.68   13.09
  -4  -4   0  279.52   11.58
  -4  -4   0  302.04   11.60
  -4  -4   1  311.61   13.22
  -4  -4   1  314.34   14.30
  -4  -4   1  325.84   14.57
  -4  -4   1  319.89   14.59
  -4  -4   2    9.58    3.91
  -4  -4   2   18.88    2.85
  -4  -4   2   23.38    3.38
  -4  -4   2   32.81    3.54
  -4  -4   3   81.42    5.58
  -4  -4   3   79.50    5.55
  -4  -4   3   67.13    5.67
  -4  -4   4  576.08   24.39
  -4  -4   4  574.59   22.75
  -4  -4   4  550.15   21.81
  -4  -4   5   35.85    5.14
  -4  -4   5   38.67    4.90
  -4  -4   5   29.72    5.02
  -4  -4   6   17.16    4.63
  -4  -4   6    5.41    4.33
  -4  -4   6    4.35    4.63
  -4  -4   7   13.75    4.90
  -4  -4   7   10.02    5.01
  -4  -4   8   -0.41    6.36
  -4  -4   8   -4.22    5.03
  -4  -4   9    0.27    6.25
  -4  -4  10   11.82    5.03
  -4  -3 -14    5.30    4.89
  -4  -3 -14    9.10    4.62
  -4  -3 -13  140.40    9.79
  -4  -3 -13  141.58   10.33
  -4  -3 -12   42.58    5.29
  -4  -3 -12   46.94    5.72
  -4  -3 -12   34.34    4.75
  -4  -3 -11  199.16   12.91
  -4  -3 -11  211.75   13.53
  -4  -3 -11  224.89   12.27
  -4  -3 -11  225.70   11.55
  -4  -3 -11  217.35   11.80
  -4  -3 -10   86.06    6.96
  -4  -3 -10   88.40    6.13
  -4  -3 -10  102.91    6.09
  -4  -3 -10   84.60    6.11
  -4  -3 -10   76.82    6.95
  -4  -3  -9   39.24    4.09
  -4  -3  -9   44.59    3.65
  -4  -3  -9   47.61    5.87
  -4  -3  -9   40.78    4.08
  -4  -3  -9   42.91    4.45
  -4  -3  -8   49.12    5.05
  -4  -3  -8   56.96    3.95
  -4  -3  -8   58.15    3.65
  -4  -3  -8   55.94    4.85
  -4  -3  -8   58.12    5.04
  -4  -3  -7    6.75    2.62
  -4  -3  -7    9.40    1.91
  -4  -3  -7    9.55    3.00
  -4  -3  -7   10.49    3.00
  -4  -3  -7   10.99    2.04
  -4  -3  -6 1481.87   50.20
  -4  -3  -6 1412.51   46.31
  -4  -3  -6 1415.34   55.04
  -4  -3  -6 1463.63   54.45
  -4  -3  -5  230.02    8.45
  -4  -3  -5  217.96   10.09
  -4  -3  -5  233.10   10.24
  -4  -3  -4  121.92    5.29
  -4  -3  -4  124.73    6.55
  -4  -3  -3   55.07    2.99
  -4  -3  -3   70.52    4.91
  -4  -3  -2  115.35   11.78
  -4  -3  -2  585.84   15.96
  -4  -3  -2  562.18   19.24
  -4  -3  -1   26.56    3.41
  -4  -3  -1   23.41    2.45
  -4  -3  -1   26.66    2.15
  -4  -3   0   99.45    4.59
  -4  -3   0  101.37    5.85
  -4  -3   0   91.05    4.63
  -4  -3   1   63.38    4.45
  -4  -3   1   59.23    3.81
  -4  -3   1   58.29    3.94
  -4  -3   1   68.51    4.19
  -4  -3   2  466.24   19.19
  -4  -3   2  490.58   20.18
  -4  -3   2  484.92   19.49
  -4  -3   3  435.56   16.54
  -4  -3   3  409.44   15.82
  -4  -3   3  393.62   16.92
  -4  -3   4  830.74   29.16
  -4  -3   4  788.52   34.06
  -4  -3   4  782.71   28.37
  -4  -3   5  222.92   11.12
  -4  -3   5  206.90   11.02
  -4  -3   5  228.63   10.50
  -4  -3   6    2.73    3.27
  -4  -3   6    8.85    3.95
  -4  -3   6    0.68    3.93
  -4  -3   7    2.32    4.78
  -4  -3   7    6.67    4.49
  -4  -3   7   -2.44    4.34
  -4  -3   8  316.38   18.11
  -4  -3   8  313.44   17.90
  -4  -3   9   46.78    7.34
  -4  -3   9   35.77    7.32
  -4  -3  10   88.32    9.78
  -4  -3  11    1.22    7.06
  -4  -2 -14   19.84    5.84
  -4  -2 -13   78.66    6.53
  -4  -2 -13   78.54    7.61
  -4  -2 -12   28.12    4.75
  -4  -2 -12   14.55    4.76
  -4  -2 -12   23.11    4.08
  -4  -2 -11    5.17    2.99
  -4  -2 -11    6.09    5.26
  -4  -2 -11    4.76    3.40
  -4  -2 -11   -0.27    4.50
  -4  -2 -11   -2.31    3.12
  -4  -2 -10   34.04    4.36
  -4  -2 -10   32.70    5.41
  -4  -2 -10   43.13    3.81
  -4  -2 -10   42.70    5.46
  -4  -2 -10   39.44    4.20
  -4  -2  -9  938.33   39.57
  -4  -2  -9  948.95   34.74
  -4  -2  -9  974.23   38.91
  -4  -2  -9  907.55   38.61
  -4  -2  -9  951.83   37.36
  -4  -2  -8   69.82    6.22
  -4  -2  -8   69.31    4.19
  -4  -2  -8   71.62    5.60
  -4  -2  -8   68.72    4.64
  -4  -2  -8   75.98    5.31
  -4  -2  -7    1.64    2.87
  -4  -2  -7    3.95    1.91
  -4  -2  -7    5.46    1.50
  -4  -2  -7    3.17    2.75
  -4  -2  -6    2.19    2.19
  -4  -2  -6    5.97    1.36
  -4  -2  -6    4.91    2.86
  -4  -2  -6    5.60    2.73
  -4  -2  -5 1870.79   60.29
  -4  -2  -5 1906.16   63.50
  -4  -2  -5 1848.70   66.89
  -4  -2  -4  937.41   31.41
  -4  -2  -4  936.81   30.60
  -4  -2  -4  955.87   35.49
  -4  -2  -3  169.13    6.38
  -4  -2  -3  167.24    6.27
  -4  -2  -3  183.28    8.59
  -4  -2  -2   57.37    2.44
  -4  -2  -2   61.41    4.09
  -4  -2  -2   55.65    2.72
  -4  -2  -1   15.24    3.13
  -4  -2  -1    9.41    1.36
  -4  -2   0  260.32   12.51
  -4  -2   0  261.43   10.54
  -4  -2   0  234.46    9.70
  -4  -2   1  899.75   32.81
  -4  -2   1  858.61   31.86
  -4  -2   1  929.56   34.06
  -4  -2   2   29.86    3.92
  -4  -2   2   32.78    3.55
  -4  -2   2   31.56    3.25
  -4  -2   3  111.44    7.04
  -4  -2   3  120.46    6.10
  -4  -2   3  117.57    5.60
  -4  -2   4   87.30    6.25
  -4  -2   4   81.63    5.46
  -4  -2   4   89.06    5.83
  -4  -2   5 1820.56   65.88
  -4  -2   5 1794.13   66.85
  -4  -2   5 1775.96   63.51
  -4  -2   6  753.85   30.29
  -4  -2   6  734.28   32.82
  -4  -2   6  761.71   30.57
  -4  -2   7   71.08    6.51
  -4  -2   7   64.40    7.25
  -4  -2   7   59.96    5.45
  -4  -2   8  452.70   24.15
  -4  -2   8  515.34   24.93
  -4  -2   8  515.52   24.58
  -4  -2   9  136.94   11.26
  -4  -2   9  164.87   11.70
  -4  -2  10    6.39    4.08
  -4  -2  11   43.04    8.15
  -4  -1 -14   15.90    5.84
  -4  -1 -13    4.21    4.49
  -4  -1 -12  124.28    8.85
  -4  -1 -11   80.47    6.12
  -4  -1 -11   78.59    5.99
  -4  -1 -11   69.64    6.26
  -4  -1 -10   36.05    5.39
  -4  -1 -10   18.31    4.78
  -4  -1 -10   23.41    3.40
  -4  -1 -10   17.26    3.26
  -4  -1 -10   14.70    3.40
  -4  -1  -9   11.20    3.41
  -4  -1  -9    3.53    2.44
  -4  -1  -9   -1.63    2.59
  -4  -1  -9    0.82    2.59
  -4  -1  -9    4.56    4.01
  -4  -1  -8   95.01    5.46
  -4  -1  -8   92.68    7.18
  -4  -1  -8   98.29    5.16
  -4  -1  -8   86.97    5.73
  -4  -1  -8   85.29    6.69
  -4  -1  -7  189.18    8.06
  -4  -1  -7  184.54    8.27
  -4  -1  -7  183.07   10.11
  -4  -1  -7  178.29    9.63
  -4  -1  -7  187.92    8.87
  -4  -1  -6  336.83   12.33
  -4  -1  -6  326.13   13.66
  -4  -1  -6  322.24   14.21
  -4  -1  -6  309.33   13.98
  -4  -1  -5  106.09    4.50
  -4  -1  -5  110.20    6.14
  -4  -1  -5   95.14    6.00
  -4  -1  -5  108.38    4.21
  -4  -1  -4   23.45    3.14
  -4  -1  -4   21.38    1.09
  -4  -1  -4   22.58    1.09
  -4  -1  -3   66.61    4.77
  -4  -1  -2  510.31   19.61
  -4  -1  -1   65.78    2.87
  -4  -1  -1   65.65    2.83
  -4  -1   0  735.43   24.54
  -4  -1   1  177.13    7.57
  -4  -1   1  193.98    7.74
  -4  -1   1  179.24    7.67
  -4  -1   2 1187.69   43.61
  -4  -1   2 1208.72   40.87
  -4  -1   2 1223.66   43.93
  -4  -1   3   12.04    2.33
  -4  -1   3   13.16    2.31
  -4  -1   3   11.93    2.98
  -4  -1   4   15.18    2.73
  -4  -1   4   15.37    3.40
  -4  -1   4   15.61    2.99
  -4  -1   5  253.69   13.10
  -4  -1   5  265.10   12.31
  -4  -1   5  280.12   11.83
  -4  -1   6  684.45   29.11
  -4  -1   6  684.34   28.21
  -4  -1   6  680.00   26.52
  -4  -1   7   19.15    3.69
  -4  -1   7    8.59    3.96
  -4  -1   7    7.74    4.34
  -4  -1   8   -2.44    2.99
  -4  -1   8   -1.50    3.95
  -4  -1   8    4.38    4.93
  -4  -1   9   54.93    7.73
  -4  -1   9   69.01    7.22
  -4  -1  10  227.04   15.46
  -4  -1  10  257.66   16.46
  -4  -1  11    4.75    4.62
  -4  -1  12  108.66   10.85
  -4   0 -13   -0.82    4.76
  -4   0 -12   27.07    5.30
  -4   0 -11   93.62    7.49
  -4   0 -11   81.03    7.48
  -4   0 -10   13.74    3.54
  -4   0 -10   12.66    3.85
  -4   0 -10   12.48    4.94
  -4   0 -10   11.16    3.27
  -4   0  -9   99.38    6.00
  -4   0  -9   94.08    7.95
  -4   0  -9   99.12    7.85
  -4   0  -9   97.87    6.40
  -4   0  -8   90.82    5.31
  -4   0  -8   90.38    5.45
  -4   0  -8  102.85    7.29
  -4   0  -8   73.14    6.70
  -4   0  -7  353.95   16.01
  -4   0  -7  337.72   14.85
  -4   0  -7  336.01   14.04
  -4   0  -7  328.08   16.06
  -4   0  -6   32.67    3.42
  -4   0  -6   32.06    2.31
  -4   0  -6   26.87    3.55
  -4   0  -5  464.64   16.45
  -4   0  -5  483.73   19.12
  -4   0  -5  477.64   18.83
  -4   0  -4   31.61    1.89
  -4   0  -4   31.93    1.63
  -4   0   0   27.46    1.62
  -4   0   0   32.02    1.90
  -4   0   1   43.84    2.45
  -4   0   1   38.48    3.11
  -4   0   2  369.40   14.03
  -4   0   2  383.52   14.19
  -4   0   2  374.33   15.61
  -4   0   3  891.74   32.02
  -4   0   3  860.48   30.35
  -4   0   3  896.06   33.65
  -4   0   4   60.49    4.51
  -4   0   4   55.97    5.04
  -4   0   4   58.61    4.63
  -4   0   5    0.14    2.46
  -4   0   5    8.43    2.31
  -4   0   5    3.41    3.14
  -4   0   6  355.67   17.25
  -4   0   6  414.49   15.93
  -4   0   6  380.57   16.00
  -4   0   7  327.32   16.04
  -4   0   7  331.34   15.16
  -4   0   7  321.77   14.96
  -4   0   8    8.42    4.48
  -4   0   8    2.18    3.68
  -4   0   8   -1.50    3.55
  -4   0   9   40.04    6.70
  -4   0   9   49.92    6.78
  -4   0   9   50.67    6.13
  -4   0  10   43.10    6.91
  -4   0  10   32.24    5.99
  -4   0  11   82.48    8.83
  -4   0  12   74.10    8.82
  -4   1 -13   29.20    6.25
  -4   1 -12    3.13    3.13
  -4   1 -11  100.95    7.62
  -4   1 -10  121.51    8.02
  -4   1 -10  127.71    8.18
  -4   1  -9   15.50    3.40
  -4   1  -9   18.52    5.08
  -4   1  -9   10.04    3.57
  -4   1  -9   14.85    3.13
  -4   1  -8   86.14    7.27
  -4   1  -8   83.74    6.99
  -4   1  -8   97.99    5.87
  -4   1  -8   97.46    5.98
  -4   1  -7    3.15    2.74
  -4   1  -7    2.04    1.90
  -4   1  -7    5.32    2.04
  -4   1  -7    9.85    3.69
  -4   1  -6   90.82    5.05
  -4   1  -6   82.57    6.14
  -4   1  -6   78.06    5.87
  -4   1  -6   90.00    4.89
  -4   1  -5    3.41    1.23
  -4   1  -5    3.81    1.91
  -4   1  -5    0.95    2.73
  -4   1  -4  129.11    6.82
  -4   1  -4  123.57    5.06
  -4   1  -4  137.24    5.30
  -4   1  -3  139.79    5.33
  -4   1  -2   11.62    0.68
  -4   1  -2   14.31    0.68
  -4   1  -1  817.08   25.65
  -4   1  -1  802.96   26.25
  -4   1   0  668.66   21.81
  -4   1   0  632.68   21.87
  -4   1   1   52.09    4.32
  -4   1   1   53.79    2.84
  -4   1   2   42.96    3.39
  -4   1   2   44.26    3.00
  -4   1   2   47.65    2.85
  -4   1   3  137.78    6.38
  -4   1   3  152.47    7.23
  -4   1   3  132.05    6.95
  -4   1   4  212.43    9.03
  -4   1   4  203.82   11.03
  -4   1   4  219.87    8.71
  -4   1   5   56.53    4.65
  -4   1   5   54.86    4.09
  -4   1   5   59.70    4.76
  -4   1   6   19.21    3.54
  -4   1   6   21.74    3.94
  -4   1   6   12.57    3.83
  -4   1   7  133.45    7.91
  -4   1   7  132.83    8.83
  -4   1   7  138.80    8.76
  -4   1   8   13.49    3.95
  -4   1   8   12.49    3.39
  -4   1   8    6.01    4.37
  -4   1   9   72.99    7.37
  -4   1   9   63.75    6.54
  -4   1   9   73.37    7.33
  -4   1  10   18.02    4.61
  -4   1  10   19.19    3.95
  -4   1  11  369.91   20.14
  -4   1  11  296.93   18.56
  -4   1  12   32.45    5.84
  -4   1  13   61.56    9.63
  -4   2 -12  146.30   11.96
  -4   2 -11   47.59    6.12
  -4   2 -10   27.56    5.02
  -4   2 -10   28.57    4.76
  -4   2  -9   84.02    6.93
  -4   2  -9   88.77    6.67
  -4   2  -8  486.21   19.83
  -4   2  -8  440.67   23.10
  -4   2  -8  455.45   21.28
  -4   2  -8  417.62   21.11
  -4   2  -7  115.41    9.47
  -4   2  -7  122.88    7.19
  -4   2  -7  126.55    6.95
  -4   2  -7  123.61    8.33
  -4   2  -6  305.79   13.78
  -4   2  -6  335.11   13.17
  -4   2  -6  296.55   15.40
  -4   2  -6  311.64   16.98
  -4   2  -5   60.29    5.05
  -4   2  -5   68.27    4.21
  -4   2  -5   74.60    3.82
  -4   2  -4   98.05    4.77
  -4   2  -4   95.80    6.41
  -4   2  -3  421.52   14.96
  -4   2  -2 1049.78   34.99
  -4   2  -1  999.37   32.76
  -4   2   0  247.92    9.20
  -4   2   1   41.69    2.71
  -4   2   1   22.02    1.76
  -4   2   2   91.65    4.33
  -4   2   2   85.47    4.61
  -4   2   2   89.08    4.48
  -4   2   3   16.50    3.25
  -4   2   3   13.34    4.08
  -4   2   3    8.82    3.26
  -4   2   4  532.25   19.54
  -4   2   4  530.10   22.34
  -4   2   4  496.93   21.08
  -4   2   5    3.28    2.60
  -4   2   5   -2.31    2.44
  -4   2   5    2.44    2.44
  -4   2   6   30.14    3.67
  -4   2   6   29.91    4.64
  -4   2   6   31.90    3.94
  -4   2   7  146.98    8.62
  -4   2   7  160.41    9.37
  -4   2   7  167.61    8.71
  -4   2   8  412.90   17.57
  -4   2   8  397.97   19.69
  -4   2   8  379.73   19.43
  -4   2   9    5.72    4.22
  -4   2   9   10.57    4.47
  -4   2   9   23.16    5.18
  -4   2  10    8.30    4.76
  -4   2  10    7.32    3.93
  -4   2  10   -0.27    4.08
  -4   2  11   -2.86    3.40
  -4   2  11    7.04    6.77
  -4   2  12   40.07    7.74
  -4   2  13   64.99    9.90
  -4   3 -12    3.94    5.16
  -4   3 -11    3.94    4.62
  -4   3 -10    3.40    4.08
  -4   3  -9  280.73   21.83
  -4   3  -9  243.99   13.21
  -4   3  -8   69.38    5.44
  -4   3  -8   60.80    7.46
  -4   3  -8   58.01    6.95
  -4   3  -8   74.13    6.24
  -4   3  -7   55.76    6.75
  -4   3  -7   58.94    5.15
  -4   3  -7   62.43    4.63
  -4   3  -7   52.25    6.12
  -4   3  -6   59.78    4.75
  -4   3  -6   63.36    4.49
  -4   3  -6   54.43    5.76
  -4   3  -5  163.41    8.70
  -4   3  -5  171.84    8.42
  -4   3  -5  156.13    8.89
  -4   3  -4  181.26    8.84
  -4   3  -4  183.21   10.23
  -4   3  -4  191.94    8.28
  -4   3  -3 1012.19   36.96
  -4   3  -3 1036.44   34.86
  -4   3  -2   72.52    3.96
  -4   3  -2   60.09    3.65
  -4   3  -1  234.93    9.28
  -4   3  -1  230.31    8.76
  -4   3   0  231.18    9.67
  -4   3   0  245.64    9.59
  -4   3   1 1305.68   46.89
  -4   3   1 1333.69   43.43
  -4   3   2   17.02    2.16
  -4   3   2   15.14    1.89
  -4   3   2   14.21    2.03
  -4   3   3   16.50    2.30
  -4   3   3   16.92    2.57
  -4   3   3   20.55    2.72
  -4   3   4    2.43    2.43
  -4   3   4    3.25    2.30
  -4   3   4   -2.73    2.18
  -4   3   5 1188.64   40.54
  -4   3   5 1120.10   41.96
  -4   3   5 1129.39   43.96
  -4   3   6  253.10   11.67
  -4   3   6  268.06   10.71
  -4   3   6  221.00   11.09
  -4   3   7   41.75    4.47
  -4   3   7   32.72    4.64
  -4   3   7   24.13    4.07
  -4   3   8    1.49    2.85
  -4   3   8    2.04    3.53
  -4   3   8    3.81    3.81
  -4   3   9   17.01    3.67
  -4   3   9   13.58    3.40
  -4   3   9   14.64    4.88
  -4   3  10   19.02    5.16
  -4   3  10    6.12    3.81
  -4   3  10    4.74    4.06
  -4   3  11  106.54    9.65
  -4   3  11  106.54   10.70
  -4   3  12   31.10    6.79
  -4   3  13    2.44    4.89
  -4   4 -11   34.34    6.65
  -4   4 -10    0.54    4.35
  -4   4  -9   13.72    4.08
  -4   4  -8   23.15    4.74
  -4   4  -8   22.96    4.21
  -4   4  -7   52.69    5.28
  -4   4  -7   48.07    4.75
  -4   4  -7   42.52    6.08
  -4   4  -6  204.10   11.97
  -4   4  -6  219.87   11.12
  -4   4  -6  202.61   11.14
  -4   4  -5   46.66    5.48
  -4   4  -5   50.43    4.34
  -4   4  -5   50.91    4.21
  -4   4  -4  127.16    7.65
  -4   4  -4  139.85    6.77
  -4   4  -4  145.69    7.08
  -4   4  -3   70.61    6.00
  -4   4  -3   75.02    4.33
  -4   4  -3   79.01    4.36
  -4   4  -2  726.42   24.72
  -4   4  -2  714.59   26.62
  -4   4  -1   15.90    2.16
  -4   4  -1    9.41    1.91
  -4   4   0  379.50   14.57
  -4   4   0  373.12   14.46
  -4   4   1  125.38    5.67
  -4   4   1  122.20    5.86
  -4   4   2  160.34    7.16
  -4   4   2  155.24    7.75
  -4   4   2  149.16    6.48
  -4   4   3  265.55   11.68
  -4   4   3  261.02   10.64
  -4   4   3  269.51   10.43
  -4   4   4   62.89    3.93
  -4   4   4   58.30    3.97
  -4   4   4   64.65    4.07
  -4   4   5  346.24   14.93
  -4   4   5  326.60   14.27
  -4   4   5  366.27   14.50
  -4   4   6  163.85    8.28
  -4   4   6  159.09    8.35
  -4   4   6  163.12    7.45
  -4   4   7    2.58    3.39
  -4   4   7    2.03    3.25
  -4   4   7    0.68    2.73
  -4   4   8  337.49   15.32
  -4   4   8  317.71   15.47
  -4   4   8  286.51   15.03
  -4   4   9  116.55    9.49
  -4   4   9  138.27    9.50
  -4   4   9  123.07    9.13
  -4   4  10  123.79    9.67
  -4   4  10  162.95   11.13
  -4   4  10  126.27   10.17
  -4   4  11   31.42    7.31
  -4   4  11   45.07    6.52
  -4   4  12  156.67   13.45
  -4   4  13    4.75    6.51
  -4   5 -10    7.60    3.93
  -4   5  -9   97.15    9.23
  -4   5  -8   59.15    6.38
  -4   5  -7   79.74    6.92
  -4   5  -7   86.40    7.04
  -4   5  -6   -1.63    3.25
  -4   5  -6    1.35    3.25
  -4   5  -6    5.37    4.82
  -4   5  -5  209.94   10.97
  -4   5  -5  187.22   11.93
  -4   5  -5  225.17   10.87
  -4   5  -4   41.23    3.95
  -4   5  -4   27.04    4.37
  -4   5  -4   39.75    3.65
  -4   5  -3  169.90    8.65
  -4   5  -3  150.70    9.01
  -4   5  -3  165.84    8.18
  -4   5  -2   44.39    3.51
  -4   5  -2   39.67    3.68
  -4   5  -2   36.68    3.55
  -4   5  -1  199.60    7.83
  -4   5  -1  184.29    8.59
  -4   5   0   12.79    2.42
  -4   5   0   11.04    2.45
  -4   5   1   28.82    2.96
  -4   5   1   27.38    3.13
  -4   5   2  840.35   29.84
  -4   5   2  810.62   32.30
  -4   5   3  413.20   18.92
  -4   5   3  434.90   15.96
  -4   5   3  410.59   15.63
  -4   5   4   57.59    4.06
  -4   5   4   47.04    3.69
  -4   5   4   60.18    4.21
  -4   5   5    8.74    2.18
  -4   5   5    8.42    2.31
  -4   5   5    6.49    2.98
  -4   5   6  502.42   21.81
  -4   5   6  481.16   20.25
  -4   5   6  454.41   19.60
  -4   5   7  555.81   24.32
  -4   5   7  587.58   25.33
  -4   5   7  543.23   24.50
  -4   5   8   21.92    3.65
  -4   5   8   19.40    4.75
  -4   5   8   28.58    4.22
  -4   5   9    7.31    4.06
  -4   5   9    7.32    4.75
  -4   5   9    2.58    4.08
  -4   5  10   11.42    5.17
  -4   5  10    5.69    5.42
  -4   5  10    6.77    3.66
  -4   5  11   51.52    7.05
  -4   5  11   40.80    6.91
  -4   5  12  235.50   18.32
  -4   5  13   -3.39    6.51
  -4   6  -9    7.32    5.29
  -4   6  -8   96.22    9.08
  -4   6  -7    1.35    3.12
  -4   6  -6   26.71    5.42
  -4   6  -6   23.13    4.96
  -4   6  -6   36.68    5.14
  -4   6  -5  307.24   13.67
  -4   6  -5  310.67   14.41
  -4   6  -5  265.25   15.79
  -4   6  -4    0.54    2.99
  -4   6  -4    1.89    2.97
  -4   6  -4    0.68    3.83
  -4   6  -3   11.87    3.96
  -4   6  -3   25.49    3.82
  -4   6  -3   24.57    3.51
  -4   6  -2    0.82    2.05
  -4   6  -2   -0.40    2.56
  -4   6  -2   -1.23    3.00
  -4   6  -1  548.26   20.92
  -4   6  -1  584.94   21.57
  -4   6   0  613.92   22.39
  -4   6   0  594.48   26.18
  -4   6   1   21.39    3.23
  -4   6   1   22.06    3.13
  -4   6   2   65.80    4.58
  -4   6   2   61.12    4.63
  -4   6   3   63.60    4.58
  -4   6   3   51.31    4.76
  -4   6   3   56.26    2.82
  -4   6   4  143.64    7.57
  -4   6   4  132.50    7.76
  -4   6   4  133.05    6.14
  -4   6   5   82.34    5.82
  -4   6   5   86.86    4.79
  -4   6   5   87.84    5.58
  -4   6   6   43.29    4.47
  -4   6   6   37.51    4.89
  -4   6   6   34.34    3.68
  -4   6   7  729.72   31.43
  -4   6   7  706.33   28.87
  -4   6   7  657.75   29.83
  -4   6   8  170.85   10.15
  -4   6   8  152.80   10.74
  -4   6   8  167.88    9.29
  -4   6   9  329.15   18.21
  -4   6   9  317.02   17.36
  -4   6   9  356.38   17.48
  -4   6  10   58.21    6.63
  -4   6  10   56.88    7.87
  -4   6  10   61.84    7.50
  -4   6  11  126.55   11.32
  -4   6  11  154.43   11.81
  -4   6  11  156.19   12.47
  -4   6  12   28.87    6.91
  -4   6  13   72.41    9.90
  -4   7  -8  185.79   14.49
  -4   7  -7   90.41    8.80
  -4   7  -6   67.49    7.17
  -4   7  -5   18.38    4.73
  -4   7  -5   19.88    6.03
  -4   7  -5   10.05    5.30
  -4   7  -4   88.61    7.49
  -4   7  -4   85.37    7.03
  -4   7  -4   70.54    7.52
  -4   7  -3   81.52    6.68
  -4   7  -3   79.25    5.94
  -4   7  -3   64.84    5.73
  -4   7  -2  162.46    9.86
  -4   7  -2  180.89    9.96
  -4   7  -1   33.42    4.50
  -4   7  -1   32.90    4.31
  -4   7   0    2.04    2.86
  -4   7   0    3.64    2.96
  -4   7   1  111.08    6.46
  -4   7   1  121.19    7.22
  -4   7   2  171.48    9.67
  -4   7   2  170.30    9.15
  -4   7   3  293.49   14.84
  -4   7   3  307.08   14.01
  -4   7   4   25.03    4.22
  -4   7   4   35.03    4.45
  -4   7   4   33.87    2.30
  -4   7   5   19.44    3.78
  -4   7   5   14.42    3.81
  -4   7   5   17.00    2.31
  -4   7   6  315.79   16.37
  -4   7   6  298.02   13.53
  -4   7   6  306.35   15.66
  -4   7   7   -0.95    3.94
  -4   7   7   -2.71    3.52
  -4   7   7    2.72    2.59
  -4   7   8  329.54   16.93
  -4   7   8  313.85   18.64
  -4   7   8  327.50   16.14
  -4   7   9  151.51   10.29
  -4   7   9  123.51    8.61
  -4   7   9  122.49   10.61
  -4   7  10   30.84    6.14
  -4   7  10   28.00    7.07
  -4   7  10   37.08    6.50
  -4   7  11   12.32    5.82
  -4   7  11    7.51    5.87
  -4   7  12   27.50    7.31
  -4   7  13   27.51    6.78
  -4   8  -6   50.97    7.17
  -4   8  -5   10.94    4.86
  -4   8  -4   88.60    7.16
  -4   8  -4   75.81    7.08
  -4   8  -4   65.72    7.79
  -4   8  -3  219.99   13.36
  -4   8  -3  230.85   13.24
  -4   8  -2    5.26    3.91
  -4   8  -2    0.14    2.86
  -4   8  -1    8.19    4.23
  -4   8  -1    7.55    3.91
  -4   8   0    7.54    2.69
  -4   8   0    8.73    3.95
  -4   8   1   80.22    6.95
  -4   8   1   84.29    6.05
  -4   8   2   18.13    4.16
  -4   8   2   13.06    4.35
  -4   8   3   75.89    6.12
  -4   8   3   65.82    5.78
  -4   8   4   20.13    4.35
  -4   8   4   16.95    4.17
  -4   8   5  182.18   11.06
  -4   8   5  187.55   12.25
  -4   8   5  188.87    8.16
  -4   8   6    7.75    4.49
  -4   8   6    9.64    2.31
  -4   8   6    4.86    3.91
  -4   8   7   80.01    7.71
  -4   8   7   68.84    7.08
  -4   8   7   73.76    5.71
  -4   8   8    6.22    4.60
  -4   8   8    5.17    3.95
  -4   8   8    0.68    3.13
  -4   8   9   14.15    6.12
  -4   8   9   13.25    5.00
  -4   8   9    6.27    4.23
  -4   8  10   37.41    7.75
  -4   8  10   24.75    6.63
  -4   8  10   22.96    5.47
  -4   8  11   62.51    7.71
  -4   8  11   44.91    7.94
  -4   8  12   19.63    7.72
  -4   9  -5   12.56    6.08
  -4   9  -4    7.70    5.67
  -4   9  -3   27.94    6.21
  -4   9  -2  309.18   18.83
  -4   9  -2  362.99   17.69
  -4   9  -1    0.94    4.18
  -4   9  -1    1.09    5.05
  -4   9   0    6.86    4.04
  -4   9   0    6.82    4.50
  -4   9   1   11.69    4.17
  -4   9   1   13.62    4.77
  -4   9   2  101.53    8.71
  -4   9   2  107.12    8.06
  -4   9   3  250.25   12.76
  -4   9   3  222.35   13.88
  -4   9   4   26.45    4.83
  -4   9   4   21.34    5.44
  -4   9   5  149.93   11.01
  -4   9   5  161.52   10.77
  -4   9   6   49.08    6.93
  -4   9   6   51.06    6.60
  -4   9   6   52.64    3.53
  -4   9   7   35.22    5.94
  -4   9   7   45.56    5.98
  -4   9   7   42.53    3.93
  -4   9   8  218.59   15.11
  -4   9   8  282.45   16.36
  -4   9   8  223.53   12.80
  -4   9   9   18.77    7.21
  -4   9   9   28.92    6.62
  -4   9  10   87.20    8.79
  -4   9  11    8.66    4.87
  -4  10  -3    5.94    4.72
  -4  10  -2   40.72    7.01
  -4  10  -1   44.86    6.60
  -4  10   0   -2.02    9.55
  -4  10   0   12.00    6.55
  -4  10   1   43.12    5.51
  -4  10   1   33.93    8.45
  -4  10   2  185.16   12.35
  -4  10   2  148.25   11.71
  -4  10   3  155.54   10.20
  -4  10   3  126.62   11.16
  -4  10   4   -0.27    4.83
  -4  10   4   11.28    4.62
  -4  10   5   11.82    6.25
  -4  10   5   31.42    5.91
  -4  10   6   17.08    4.44
  -4  10   6   11.14    6.52
  -4  10   7   76.51    9.65
  -4  10   7   81.22    8.49
  -4  10   8   27.38    5.53
  -4  10   8   39.83    6.53
  -4  10   9   55.34    7.97
  -4  10  10   -6.89    6.21
  -4  11  -1  107.41   10.77
  -4  11   0   44.10    8.07
  -4  11   1    5.91    5.37
  -4  11   2    8.32    3.89
  -4  11   3   20.37    5.90
  -4  11   4   65.27    7.10
  -4  11   5   85.83    9.66
  -4  11   6   19.47    6.18
  -4  11   7  125.85   12.24
  -4  11   8    3.37    5.79
  -4  11   9  147.84   13.89
  -3 -12 -10   69.21    8.89
  -3 -12  -9    6.60    5.93
  -3 -12  -8   99.05    9.58
  -3 -12  -7   50.95    7.79
  -3 -12  -7   49.58    7.30
  -3 -12  -6    2.05    5.33
  -3 -12  -6    2.16    5.14
  -3 -12  -5   85.64    9.74
  -3 -12  -5   97.46    9.97
  -3 -12  -4   25.45    5.41
  -3 -12  -4   42.15    6.96
  -3 -12  -3   34.90    6.41
  -3 -12  -3   32.77    5.55
  -3 -12  -2    9.61    6.09
  -3 -12  -2   20.03    4.63
  -3 -12  -1   -3.79    6.23
  -3 -12  -1    1.50    5.18
  -3 -11 -12   37.56    7.27
  -3 -11 -11  256.02   18.33
  -3 -11 -10  116.86   10.92
  -3 -11  -9    2.16    6.21
  -3 -11  -9   -2.83    3.64
  -3 -11  -8   39.84    5.40
  -3 -11  -8   34.55    7.69
  -3 -11  -7   74.61    6.76
  -3 -11  -7   64.61    7.15
  -3 -11  -6  138.23   10.15
  -3 -11  -6  133.74   11.33
  -3 -11  -6  124.65    9.87
  -3 -11  -5   16.78    5.55
  -3 -11  -5    8.76    5.20
  -3 -11  -5   23.45    5.12
  -3 -11  -4    4.72    5.66
  -3 -11  -4   12.59    5.28
  -3 -11  -4    0.00    4.65
  -3 -11  -3    9.48    5.15
  -3 -11  -3   14.03    6.47
  -3 -11  -3    9.56    4.78
  -3 -11  -2    5.53    6.21
  -3 -11  -2   17.20    4.47
  -3 -11  -2   13.09    5.05
  -3 -11  -1  205.43   15.28
  -3 -11  -1  221.29   15.31
  -3 -11   0   31.01    6.77
  -3 -11   0   28.35    4.77
  -3 -11   1   46.70    7.99
  -3 -11   1   32.71    5.45
  -3 -11   2    4.33    6.36
  -3 -10 -13  107.82   10.92
  -3 -10 -12   17.79    5.80
  -3 -10 -11    3.64    4.85
  -3 -10 -11    7.96    4.72
  -3 -10 -10  133.18   10.94
  -3 -10 -10  145.27   11.08
  -3 -10  -9   92.92    8.51
  -3 -10  -9   86.84    8.92
  -3 -10  -8   71.24    7.71
  -3 -10  -8   67.94    7.70
  -3 -10  -8   79.16    4.54
  -3 -10  -7   23.40    5.14
  -3 -10  -7   18.05    1.78
  -3 -10  -7   12.15    5.27
  -3 -10  -6  101.36    8.64
  -3 -10  -6   99.60    8.39
  -3 -10  -5   42.09    5.26
  -3 -10  -5   40.94    6.05
  -3 -10  -5   43.32    5.96
  -3 -10  -4  137.28    9.98
  -3 -10  -4  129.46    9.61
  -3 -10  -4  132.15    9.62
  -3 -10  -3    4.72    4.59
  -3 -10  -3    1.35    4.06
  -3 -10  -3    8.35    3.97
  -3 -10  -2   90.08    7.32
  -3 -10  -2   91.54    8.20
  -3 -10  -2   97.67    8.64
  -3 -10  -1   12.33    4.74
  -3 -10  -1    5.13    4.86
  -3 -10  -1   16.65    4.23
  -3 -10   0  256.14   15.86
  -3 -10   0  265.34   15.80
  -3 -10   0  248.97   12.29
  -3 -10   1   53.90    6.23
  -3 -10   1   58.52    6.28
  -3 -10   2    3.68    3.54
  -3 -10   2   -2.17    5.55
  -3 -10   3    8.26    6.23
  -3 -10   4  121.11   11.64
  -3  -9 -14   10.77    7.23
  -3  -9 -14    5.67    5.67
  -3  -9 -13   60.94    8.07
  -3  -9 -13   68.41    8.23
  -3  -9 -12   21.32    4.59
  -3  -9 -12   31.69    7.28
  -3  -9 -12   16.46    4.05
  -3  -9 -12   13.17    5.35
  -3  -9 -11  100.00    7.83
  -3  -9 -11   81.47    8.23
  -3  -9 -11   92.51    7.30
  -3  -9 -10    2.20    2.89
  -3  -9 -10    6.61    3.78
  -3  -9 -10    4.19    3.92
  -3  -9  -9  300.61   14.66
  -3  -9  -9  314.34   17.05
  -3  -9  -9  313.38   17.43
  -3  -9  -8    5.14    3.79
  -3  -9  -8    1.93    2.07
  -3  -9  -8    4.59    3.78
  -3  -9  -7  143.96    7.03
  -3  -9  -7  149.61   10.01
  -3  -9  -7  152.04   10.30
  -3  -9  -6   -1.08    5.41
  -3  -9  -6    7.31    3.52
  -3  -9  -5  519.63   22.43
  -3  -9  -5  505.33   23.58
  -3  -9  -5  491.05   22.54
  -3  -9  -4  167.50    9.48
  -3  -9  -4  159.00    9.51
  -3  -9  -4  163.94    9.85
  -3  -9  -3  194.48   10.57
  -3  -9  -3  183.53   10.79
  -3  -9  -3  181.52   10.45
  -3  -9  -2  160.05   10.25
  -3  -9  -2  160.39    9.76
  -3  -9  -2  169.00    9.19
  -3  -9  -1   18.02    4.61
  -3  -9  -1    6.74    4.45
  -3  -9  -1   12.17    3.55
  -3  -9   0  104.48    7.65
  -3  -9   0  116.54    9.31
  -3  -9   0  116.40    8.67
  -3  -9   1  300.26   17.49
  -3  -9   1  302.25   17.14
  -3  -9   1  288.40   17.49
  -3  -9   2   25.65    3.96
  -3  -9   2   26.16    6.20
  -3  -9   2   34.82    5.15
  -3  -9   3    5.28    5.55
  -3  -9   3    4.08    3.53
  -3  -9   4   13.54    6.23
  -3  -9   5  287.69   20.31
  -3  -8 -14   -5.03    6.12
  -3  -8 -14    5.95    5.68
  -3  -8 -13   30.56    6.96
  -3  -8 -13   35.24    6.86
  -3  -8 -13   22.82    5.67
  -3  -8 -12  155.82   10.46
  -3  -8 -12  179.70   13.63
  -3  -8 -12  184.50   12.61
  -3  -8 -12  168.35   12.16
  -3  -8 -11    3.10    4.45
  -3  -8 -11    3.24    3.65
  -3  -8 -11   -3.72    3.72
  -3  -8 -10   17.94    3.64
  -3  -8 -10   15.32    3.31
  -3  -8 -10   17.03    3.78
  -3  -8  -9   52.62    5.40
  -3  -8  -9   35.26    3.74
  -3  -8  -9   46.27    5.14
  -3  -8  -8    9.35    3.66
  -3  -8  -8    1.25    2.21
  -3  -8  -8   13.37    3.78
  -3  -8  -7    8.79    2.84
  -3  -8  -7   10.36    1.94
  -3  -8  -7   10.30    3.25
  -3  -8  -6    3.25    3.25
  -3  -8  -6    1.36    2.03
  -3  -8  -6   -0.14    1.10
  -3  -8  -5    0.14    2.35
  -3  -8  -5    2.57    3.12
  -3  -8  -5   -4.73    2.97
  -3  -8  -4    9.95    2.76
  -3  -8  -4   14.76    2.84
  -3  -8  -4   16.88    3.51
  -3  -8  -3  507.44   21.01
  -3  -8  -3  499.59   20.98
  -3  -8  -3  551.25   23.35
  -3  -8  -2 1280.37   49.36
  -3  -8  -2 1312.97   47.21
  -3  -8  -2 1366.49   51.41
  -3  -8  -1   29.92    4.58
  -3  -8  -1   22.36    3.52
  -3  -8  -1   27.53    3.97
  -3  -8   0   14.23    4.07
  -3  -8   0   16.82    3.69
  -3  -8   0   14.69    4.04
  -3  -8   1   56.05    5.20
  -3  -8   1   42.06    5.80
  -3  -8   1   45.83    5.69
  -3  -8   2  159.02   10.44
  -3  -8   2  151.56    9.70
  -3  -8   2  165.13   11.19
  -3  -8   3   23.18    5.80
  -3  -8   3   14.23    5.02
  -3  -8   3   20.13    3.26
  -3  -8   4   14.06    2.84
  -3  -8   4    9.76    5.15
  -3  -8   4   23.04    6.20
  -3  -8   4    5.67    5.67
  -3  -8   5   68.43    8.54
  -3  -8   6   19.24    6.64
  -3  -8   7   39.82    8.80
  -3  -7 -15  182.61   13.96
  -3  -7 -15  168.14   14.36
  -3  -7 -14   -2.03    5.43
  -3  -7 -14    4.73    5.68
  -3  -7 -13   12.07    5.62
  -3  -7 -13    4.73    4.87
  -3  -7 -13    8.74    4.37
  -3  -7 -13   10.75    5.31
  -3  -7 -13   21.09    6.22
  -3  -7 -12   91.17    7.70
  -3  -7 -12   89.21    7.22
  -3  -7 -12   94.98    7.57
  -3  -7 -12  118.39    9.57
  -3  -7 -12   93.49    8.26
  -3  -7 -11   51.15    5.52
  -3  -7 -11   56.17    6.21
  -3  -7 -11   54.43    5.40
  -3  -7 -11   51.21    4.89
  -3  -7 -11   49.22    6.04
  -3  -7 -10   76.64    6.75
  -3  -7 -10   69.20    6.22
  -3  -7 -10   59.59    5.53
  -3  -7  -9   46.80    4.99
  -3  -7  -9   43.80    4.02
  -3  -7  -9   42.36    4.47
  -3  -7  -8  376.72   15.59
  -3  -7  -8  385.35   18.46
  -3  -7  -8  419.17   17.43
  -3  -7  -7    4.48    2.71
  -3  -7  -7    1.94    1.53
  -3  -7  -7    1.35    2.16
  -3  -7  -6  161.35    8.53
  -3  -7  -6  153.27    8.35
  -3  -7  -6  159.55    7.05
  -3  -7  -6  159.43    8.15
  -3  -7  -5  492.41   21.17
  -3  -7  -5  526.20   21.95
  -3  -7  -5  474.00   16.18
  -3  -7  -5  492.89   20.88
  -3  -7  -4    3.79    2.84
  -3  -7  -4   -2.35    3.19
  -3  -7  -4    7.30    2.43
  -3  -7  -3  301.91   13.23
  -3  -7  -3  297.26   13.83
  -3  -7  -3  291.58   13.42
  -3  -7  -2   66.93    4.47
  -3  -7  -2   57.23    4.95
  -3  -7  -2   70.06    5.12
  -3  -7  -1   84.63    5.76
  -3  -7  -1   89.76    5.70
  -3  -7  -1   88.07    6.33
  -3  -7   0    4.52    2.88
  -3  -7   0   10.31    3.39
  -3  -7   0    0.81    3.10
  -3  -7   1   18.18    3.93
  -3  -7   1   25.47    4.31
  -3  -7   1   18.74    3.01
  -3  -7   2  332.13   15.88
  -3  -7   2  315.40   14.63
  -3  -7   2  318.80   17.67
  -3  -7   3   18.72    4.75
  -3  -7   3   14.96    4.31
  -3  -7   3    7.21    2.72
  -3  -7   3   19.98    4.72
  -3  -7   4    1.49    2.70
  -3  -7   4   11.35    4.73
  -3  -7   4   -4.72    2.97
  -3  -7   4   -0.41    4.20
  -3  -7   5    7.01    4.18
  -3  -7   5   -5.15    3.12
  -3  -7   5   -7.71    4.46
  -3  -7   6   96.95    9.22
  -3  -7   7   39.18    6.51
  -3  -7   8   -5.28    6.23
  -3  -6 -15  126.67   12.47
  -3  -6 -15  132.58   10.55
  -3  -6 -14  101.61    8.94
  -3  -6 -14   90.56    9.34
  -3  -6 -13   56.42    6.51
  -3  -6 -13   38.87    7.31
  -3  -6 -13   33.24    6.02
  -3  -6 -13   39.75    6.99
  -3  -6 -13   52.47    6.63
  -3  -6 -12   39.87    6.05
  -3  -6 -12   43.73    5.28
  -3  -6 -12   67.50    6.94
  -3  -6 -12   44.01    5.06
  -3  -6 -12   50.94    5.54
  -3  -6 -11  173.52   10.78
  -3  -6 -11  147.84   10.11
  -3  -6 -11  182.93   10.70
  -3  -6 -11  190.98   10.55
  -3  -6 -11  173.96   10.13
  -3  -6 -10  205.50   12.06
  -3  -6 -10  228.84   11.97
  -3  -6 -10  216.94   12.31
  -3  -6 -10  223.63   11.20
  -3  -6 -10  228.18   11.09
  -3  -6  -9   33.72    3.75
  -3  -6  -9   35.78    4.32
  -3  -6  -9   32.60    3.92
  -3  -6  -9   40.52    4.08
  -3  -6  -9   28.40    4.55
  -3  -6  -8   62.43    4.31
  -3  -6  -8   70.06    5.02
  -3  -6  -8   69.88    5.13
  -3  -6  -8   64.91    5.26
  -3  -6  -7  172.64    8.62
  -3  -6  -7  168.76    8.02
  -3  -6  -7  166.39    7.94
  -3  -6  -7  181.99    9.59
  -3  -6  -6  269.14   11.02
  -3  -6  -6  252.36   10.54
  -3  -6  -6  273.83   11.77
  -3  -6  -6  258.45   11.97
  -3  -6  -5  399.87   16.56
  -3  -6  -5  442.17   18.16
  -3  -6  -5  384.24   14.31
  -3  -6  -5  428.51   15.76
  -3  -6  -4  203.01    8.95
  -3  -6  -4  195.72    9.44
  -3  -6  -4  203.10   10.16
  -3  -6  -3   17.43    2.97
  -3  -6  -3   21.13    2.84
  -3  -6  -3   21.28    2.76
  -3  -6  -2   10.98    2.71
  -3  -6  -2   11.45    2.29
  -3  -6  -2   10.88    2.89
  -3  -6  -1  994.64   37.18
  -3  -6  -1  984.06   38.07
  -3  -6  -1  922.05   33.95
  -3  -6   0    1.90    2.44
  -3  -6   0    0.94    2.69
  -3  -6   0    5.21    2.60
  -3  -6   1   16.97    3.39
  -3  -6   1   13.61    2.56
  -3  -6   1   14.64    2.33
  -3  -6   2   47.93    5.16
  -3  -6   2   60.41    5.39
  -3  -6   2   44.80    4.72
  -3  -6   2   50.93    3.82
  -3  -6   3  684.88   29.61
  -3  -6   3  692.10   27.61
  -3  -6   3  698.91   30.37
  -3  -6   3  710.55   27.47
  -3  -6   4  106.28    8.12
  -3  -6   4  107.23    7.60
  -3  -6   4  100.90    8.23
  -3  -6   5   31.62    5.29
  -3  -6   5   41.29    5.94
  -3  -6   5   49.56    6.09
  -3  -6   6    8.10    5.40
  -3  -6   6    6.51    4.89
  -3  -6   6    2.98    4.88
  -3  -6   7   35.95    6.51
  -3  -6   8   57.78    8.27
  -3  -6   9   91.50   10.30
  -3  -5 -15   11.66    6.10
  -3  -5 -15   -2.03    5.01
  -3  -5 -14  139.40   10.55
  -3  -5 -14  111.49   10.57
  -3  -5 -13   73.39    6.98
  -3  -5 -13   42.73    8.55
  -3  -5 -13   84.20    7.72
  -3  -5 -13   73.61    6.91
  -3  -5 -12    5.33    4.65
  -3  -5 -12    8.82    4.20
  -3  -5 -12    5.50    4.81
  -3  -5 -12    9.77    4.75
  -3  -5 -12    6.09    4.06
  -3  -5 -11   24.55    4.48
  -3  -5 -11   23.37    4.32
  -3  -5 -11   17.90    4.10
  -3  -5 -11   30.20    4.83
  -3  -5 -11   23.41    4.22
  -3  -5 -10   12.33    3.25
  -3  -5 -10    5.13    2.70
  -3  -5 -10    6.23    2.77
  -3  -5 -10    5.60    2.73
  -3  -5 -10    5.33    3.01
  -3  -5  -9  349.77   14.08
  -3  -5  -9  369.63   14.79
  -3  -5  -9  361.28   16.78
  -3  -5  -9  335.92   17.10
  -3  -5  -9  350.32   16.54
  -3  -5  -8  735.91   26.86
  -3  -5  -8  751.03   30.46
  -3  -5  -8  708.84   29.15
  -3  -5  -8  732.71   26.94
  -3  -5  -8  729.14   28.45
  -3  -5  -7   44.11    4.70
  -3  -5  -7   42.24    3.91
  -3  -5  -7   39.50    3.48
  -3  -5  -7   46.13    3.53
  -3  -5  -6  318.99   12.26
  -3  -5  -6  328.51   12.97
  -3  -5  -6  320.02   12.92
  -3  -5  -6  315.52   13.18
  -3  -5  -5   -0.95    1.77
  -3  -5  -5   -1.76    1.76
  -3  -5  -5   -2.63    2.77
  -3  -5  -5    1.24    1.38
  -3  -5  -4 1484.10   50.39
  -3  -5  -4 1521.01   53.20
  -3  -5  -4 1477.29   48.16
  -3  -5  -4 1448.81   51.57
  -3  -5  -3  174.45    7.59
  -3  -5  -3  161.25    7.73
  -3  -5  -3  171.49    8.27
  -3  -5  -2  149.92    7.19
  -3  -5  -2  141.82    6.74
  -3  -5  -2  133.53    7.02
  -3  -5  -1    8.50    2.47
  -3  -5  -1   12.37    2.42
  -3  -5  -1   13.17    2.31
  -3  -5   0  128.10    6.66
  -3  -5   0  125.01    6.30
  -3  -5   0  141.16    6.87
  -3  -5   1  334.22   13.60
  -3  -5   1  316.32   14.57
  -3  -5   1  313.20   13.68
  -3  -5   1  312.96   14.71
  -3  -5   2   41.44    3.14
  -3  -5   2   27.27    3.11
  -3  -5   2   33.60    4.18
  -3  -5   2   32.19    3.53
  -3  -5   3   23.79    3.78
  -3  -5   3   15.79    3.37
  -3  -5   3   17.79    2.72
  -3  -5   3   24.01    2.85
  -3  -5   4   97.51    6.79
  -3  -5   4  111.28    7.59
  -3  -5   4   90.07    7.02
  -3  -5   5    9.19    4.05
  -3  -5   5   -3.80    3.39
  -3  -5   5    1.22    3.67
  -3  -5   6  258.95   13.04
  -3  -5   6  216.51   13.25
  -3  -5   6  202.51   13.20
  -3  -5   7    3.39    4.89
  -3  -5   7    8.17    5.17
  -3  -5   7    0.68    5.14
  -3  -5   8   95.28    8.82
  -3  -5   9   -1.90    4.07
  -3  -5  10   31.45    8.13
  -3  -4 -15   22.37    5.15
  -3  -4 -14    1.08    3.52
  -3  -4 -14   -2.71    4.07
  -3  -4 -13   15.61    7.87
  -3  -4 -13   31.71    4.74
  -3  -4 -13   36.97    5.15
  -3  -4 -13   31.52    6.42
  -3  -4 -12   14.12    4.62
  -3  -4 -12    7.04    3.93
  -3  -4 -12   17.47    3.66
  -3  -4 -12    7.14    5.22
  -3  -4 -12    4.78    3.28
  -3  -4 -11  258.19   14.00
  -3  -4 -11  278.07   14.24
  -3  -4 -11  274.70   15.18
  -3  -4 -11  281.35   13.41
  -3  -4 -11  274.48   14.40
  -3  -4 -10   82.15    5.54
  -3  -4 -10   74.98    5.74
  -3  -4 -10   78.12    6.64
  -3  -4 -10   88.44    5.58
  -3  -4 -10   85.69    5.98
  -3  -4  -9  827.43   31.29
  -3  -4  -9  830.78   32.38
  -3  -4  -9  819.19   29.37
  -3  -4  -9  802.95   32.15
  -3  -4  -9  748.45   33.77
  -3  -4  -8   35.81    3.56
  -3  -4  -8   31.83    3.48
  -3  -4  -8   34.67    3.84
  -3  -4  -8   35.39    3.24
  -3  -4  -8   28.74    3.53
  -3  -4  -7  759.71   29.57
  -3  -4  -7  721.02   26.71
  -3  -4  -7  705.47   27.54
  -3  -4  -7  750.73   26.33
  -3  -4  -7  700.67   28.56
  -3  -4  -6   19.99    2.43
  -3  -4  -6   17.52    2.45
  -3  -4  -6   18.71    2.36
  -3  -4  -6   21.48    3.31
  -3  -4  -5  767.77   29.81
  -3  -4  -5  771.16   26.86
  -3  -4  -5  829.82   27.46
  -3  -4  -5  770.83   28.98
  -3  -4  -4   54.21    3.26
  -3  -4  -4   50.98    3.38
  -3  -4  -4   51.63    3.99
  -3  -4  -4   49.52    2.87
  -3  -4  -3  534.84   20.76
  -3  -4  -3  547.43   22.02
  -3  -4  -3  572.30   21.18
  -3  -4  -2  221.86    9.64
  -3  -4  -2  216.38    8.78
  -3  -4  -2  200.94   10.43
  -3  -4  -1   44.28    3.26
  -3  -4  -1   46.83    3.97
  -3  -4  -1   45.98    3.23
  -3  -4   0  759.08   27.76
  -3  -4   0  824.27   27.23
  -3  -4   0  782.91   29.29
  -3  -4   1  303.16   12.78
  -3  -4   1  284.70   12.83
  -3  -4   1  298.09   11.75
  -3  -4   1  298.47   12.02
  -3  -4   2   77.57    4.35
  -3  -4   2   80.90    4.73
  -3  -4   2   85.76    5.54
  -3  -4   2   80.08    4.76
  -3  -4   3  120.12    5.69
  -3  -4   3  115.88    6.93
  -3  -4   3  117.17    6.22
  -3  -4   3   96.04    6.23
  -3  -4   4   11.22    3.52
  -3  -4   4   16.30    2.58
  -3  -4   4   12.47    3.39
  -3  -4   5 1252.67   45.02
  -3  -4   5 1244.74   45.10
  -3  -4   5 1237.40   45.78
  -3  -4   6   28.39    3.80
  -3  -4   6   20.29    3.95
  -3  -4   6   12.86    4.87
  -3  -4   7  101.47    7.20
  -3  -4   7  100.06    8.67
  -3  -4   7   90.86    8.05
  -3  -4   8   -1.08    4.88
  -3  -4   8   -0.68    4.75
  -3  -4   9    6.52    3.80
  -3  -4  10   57.24    8.68
  -3  -4  11    0.81    5.42
  -3  -3 -15   -0.81    5.69
  -3  -3 -14   66.05    7.87
  -3  -3 -14   94.38    8.16
  -3  -3 -13   81.30    8.69
  -3  -3 -13   83.27    7.33
  -3  -3 -13   94.44    6.53
  -3  -3 -12  265.89   13.60
  -3  -3 -12  253.80   14.23
  -3  -3 -12  241.89   13.03
  -3  -3 -12  265.30   13.59
  -3  -3 -12  223.44   15.37
  -3  -3 -11   13.96    3.66
  -3  -3 -11    4.62    2.99
  -3  -3 -11    9.78    3.80
  -3  -3 -11    9.82    3.27
  -3  -3 -11    7.29    4.54
  -3  -3 -10   49.81    5.33
  -3  -3 -10   49.68    4.47
  -3  -3 -10   47.96    4.48
  -3  -3 -10   40.77    4.62
  -3  -3 -10   44.04    5.25
  -3  -3  -9    6.25    2.72
  -3  -3  -9    7.44    2.03
  -3  -3  -9   13.20    2.99
  -3  -3  -9    7.24    3.14
  -3  -3  -9    6.92    3.05
  -3  -3  -8  130.04    6.22
  -3  -3  -8  118.92    6.82
  -3  -3  -8  112.95    7.08
  -3  -3  -8  129.25    6.98
  -3  -3  -8  126.79    6.53
  -3  -3  -7  658.85   24.69
  -3  -3  -7  657.03   26.14
  -3  -3  -7  685.64   26.54
  -3  -3  -7  679.94   25.73
  -3  -3  -6  266.44   11.41
  -3  -3  -6  255.07   10.55
  -3  -3  -6  246.91   10.81
  -3  -3  -6  249.98   10.69
  -3  -3  -6  258.66    9.50
  -3  -3  -5    1.35    1.35
  -3  -3  -5   -0.41    1.36
  -3  -3  -5    2.74    2.47
  -3  -3  -5   -0.41    1.65
  -3  -3  -4   59.79    3.24
  -3  -3  -4   47.92    3.01
  -3  -3  -4   53.43    3.56
  -3  -3  -4   52.83    2.86
  -3  -3  -3 2674.57   93.64
  -3  -3  -3 2703.52   87.36
  -3  -3  -2 2710.87  100.10
  -3  -3  -2 2893.63   93.43
  -3  -3  -2 2920.53   94.99
  -3  -3  -1    5.30    1.63
  -3  -3  -1    3.23    1.61
  -3  -3  -1    2.05    2.32
  -3  -3   0   91.87    4.76
  -3  -3   0   99.88    4.58
  -3  -3   0   90.95    6.00
  -3  -3   1  406.38   17.56
  -3  -3   1  388.68   14.55
  -3  -3   1  418.81   15.15
  -3  -3   1  404.05   14.46
  -3  -3   2   77.31    4.62
  -3  -3   2   92.21    5.02
  -3  -3   2   92.10    4.33
  -3  -3   2   83.53    5.00
  -3  -3   3   12.37    2.04
  -3  -3   3   14.34    2.71
  -3  -3   3   11.51    2.57
  -3  -3   4   53.56    4.49
  -3  -3   4   51.72    4.06
  -3  -3   4   51.72    4.35
  -3  -3   5  285.11   12.11
  -3  -3   5  272.94   12.27
  -3  -3   5  295.43   12.88
  -3  -3   6  247.57   10.88
  -3  -3   6  248.15   12.61
  -3  -3   6  263.51   13.12
  -3  -3   7  468.38   22.44
  -3  -3   7  443.56   21.37
  -3  -3   7  466.41   20.36
  -3  -3   8  696.18   31.27
  -3  -3   8  643.84   31.27
  -3  -3   8  714.53   31.08
  -3  -3   9   29.33    5.84
  -3  -3   9   22.38    6.51
  -3  -3  10   30.53    5.43
  -3  -3  11  281.75   19.26
  -3  -2 -14   17.09    5.83
  -3  -2 -13   32.43    6.38
  -3  -2 -13   32.03    4.89
  -3  -2 -13   30.74    3.81
  -3  -2 -12   -0.68    3.41
  -3  -2 -12    0.81    2.85
  -3  -2 -12   -2.72    2.86
  -3  -2 -12    0.81    3.66
  -3  -2 -11   27.64    3.54
  -3  -2 -11   17.75    3.69
  -3  -2 -11   18.13    4.26
  -3  -2 -11   24.98    4.21
  -3  -2 -11   25.13    4.48
  -3  -2 -10  221.88   12.42
  -3  -2 -10  208.24   12.24
  -3  -2 -10  211.90   11.50
  -3  -2 -10  240.57   11.41
  -3  -2 -10  208.29   10.77
  -3  -2  -9  161.51    8.04
  -3  -2  -9  139.03    9.13
  -3  -2  -9  146.97    7.74
  -3  -2  -9  153.62    9.44
  -3  -2  -9  161.03    9.12
  -3  -2  -8  364.67   14.20
  -3  -2  -8  365.31   16.76
  -3  -2  -8  345.25   16.50
  -3  -2  -8  368.74   14.94
  -3  -2  -8  361.82   13.98
  -3  -2  -7  243.34   11.33
  -3  -2  -7  262.91   11.18
  -3  -2  -7  289.69   10.57
  -3  -2  -7  236.64   11.09
  -3  -2  -7  258.74   11.78
  -3  -2  -6  269.08   11.21
  -3  -2  -6  278.75   11.58
  -3  -2  -6  266.89   12.03
  -3  -2  -6  273.98   11.92
  -3  -2  -6  282.43   10.56
  -3  -2  -5 1176.95   42.42
  -3  -2  -5 1200.09   39.94
  -3  -2  -5 1160.44   41.24
  -3  -2  -5 1115.61   41.08
  -3  -2  -5 1142.82   39.07
  -3  -2  -4  179.97    8.09
  -3  -2  -4  185.05    7.23
  -3  -2  -4  199.19    9.84
  -3  -2  -3   23.36    1.63
  -3  -2  -3   20.28    2.04
  -3  -2  -3   28.27    3.82
  -3  -2  -2   84.06    3.94
  -3  -2  -2   93.05    5.19
  -3  -2  -1 1777.31   65.21
  -3  -2  -1 1698.16   58.67
  -3  -2   0    7.82    1.62
  -3  -2   0    7.61    1.90
  -3  -2   0    7.74    1.63
  -3  -2   1    6.38    2.31
  -3  -2   1    9.99    2.57
  -3  -2   1    8.30    2.45
  -3  -2   1    6.49    1.89
  -3  -2   2  721.05   25.89
  -3  -2   2  717.80   24.83
  -3  -2   2  741.29   26.29
  -3  -2   3  354.82   14.25
  -3  -2   3  360.68   14.04
  -3  -2   3  352.99   13.97
  -3  -2   4  263.09   11.16
  -3  -2   4  254.22   12.08
  -3  -2   4  261.73   10.63
  -3  -2   5  231.47   10.49
  -3  -2   5  242.58   10.65
  -3  -2   5  232.12   13.03
  -3  -2   6  295.88   14.40
  -3  -2   6  285.97   14.43
  -3  -2   6  307.66   14.65
  -3  -2   7  144.44    8.56
  -3  -2   7  135.37    8.77
  -3  -2   7  138.63    8.17
  -3  -2   8  179.47   10.59
  -3  -2   8  161.99   10.70
  -3  -2   8  176.21   10.61
  -3  -2   9  192.85   13.57
  -3  -2   9  231.82   14.12
  -3  -2   9  227.85   13.59
  -3  -2  10    0.27    3.67
  -3  -2  11  146.75   12.75
  -3  -2  12  194.99   15.45
  -3  -1 -14    5.02    3.80
  -3  -1 -13   35.16    6.25
  -3  -1 -12  192.52   12.64
  -3  -1 -12  236.72   11.15
  -3  -1 -12  205.37   12.64
  -3  -1 -11   94.66    8.63
  -3  -1 -11  106.93    8.16
  -3  -1 -11  121.75    7.89
  -3  -1 -11  127.05    6.81
  -3  -1 -11   96.40    8.64
  -3  -1 -10   19.71    3.67
  -3  -1 -10   15.26    2.59
  -3  -1 -10    9.11    3.13
  -3  -1 -10   16.50    4.54
  -3  -1 -10   15.87    4.11
  -3  -1  -9   22.16    3.40
  -3  -1  -9   18.41    2.73
  -3  -1  -9   22.59    3.27
  -3  -1  -9   19.15    3.97
  -3  -1  -9   23.02    4.14
  -3  -1  -8  387.61   15.01
  -3  -1  -8  331.31   15.49
  -3  -1  -8  373.59   14.03
  -3  -1  -8  344.79   13.94
  -3  -1  -8  328.88   16.58
  -3  -1  -7    3.94    1.90
  -3  -1  -7    4.24    2.73
  -3  -1  -7    3.82    2.05
  -3  -1  -7    6.00    1.91
  -3  -1  -7    3.59    1.93
  -3  -1  -6  153.58    7.51
  -3  -1  -6  165.35    7.38
  -3  -1  -6  152.45    7.73
  -3  -1  -6  163.53    6.52
  -3  -1  -6  177.21    8.08
  -3  -1  -5  244.60   11.14
  -3  -1  -5  254.92   10.25
  -3  -1  -5  251.36   12.45
  -3  -1  -5  257.64    9.63
  -3  -1  -4  307.78   12.45
  -3  -1  -4  309.40   12.98
  -3  -1  -4  297.57   10.84
  -3  -1  -4  315.03   12.20
  -3  -1  -3  239.82    8.47
  -3  -1  -3  238.94    8.49
  -3  -1  -3  258.24   11.60
  -3  -1  -3  251.44    9.41
  -3  -1  -2   17.63    0.82
  -3  -1  -2   22.60    3.13
  -3  -1  -2   19.83    1.49
  -3  -1  -1  156.76    5.53
  -3  -1  -1  158.37    5.75
  -3  -1  -1  159.82    7.48
  -3  -1   0   26.64    1.64
  -3  -1   1   78.30    3.56
  -3  -1   1   79.74    4.19
  -3  -1   1   77.81    3.53
  -3  -1   2    7.24    3.01
  -3  -1   2    2.58    2.03
  -3  -1   2    3.66    2.03
  -3  -1   3 1146.76   42.29
  -3  -1   3 1192.06   41.73
  -3  -1   3 1258.99   43.55
  -3  -1   4   26.09    2.99
  -3  -1   4   28.67    3.41
  -3  -1   4   24.92    3.27
  -3  -1   5  587.99   23.22
  -3  -1   5  611.32   24.09
  -3  -1   5  573.02   23.67
  -3  -1   6   18.33    3.69
  -3  -1   6   15.63    3.67
  -3  -1   6   21.95    3.68
  -3  -1   7   25.69    4.49
  -3  -1   7   22.60    4.52
  -3  -1   7   27.38    4.22
  -3  -1   8  102.18    7.07
  -3  -1   8   96.02    7.13
  -3  -1   9  570.14   25.83
  -3  -1   9  550.83   27.20
  -3  -1  10    5.84    3.53
  -3  -1  10    8.01    5.84
  -3  -1  11  109.63    9.50
  -3  -1  12   -5.42    4.47
  -3  -1  13  176.42   15.17
  -3   0 -14   86.27    9.90
  -3   0 -13   14.80    5.29
  -3   0 -12   19.43    4.48
  -3   0 -12   12.90    6.38
  -3   0 -11  113.63    8.57
  -3   0 -11  126.70    8.30
  -3   0 -10   -0.68    2.04
  -3   0 -10    0.68    3.27
  -3   0 -10   -1.10    3.02
  -3   0 -10   -5.90    3.71
  -3   0  -9  297.24   13.50
  -3   0  -9  282.66   11.99
  -3   0  -9  272.61   14.72
  -3   0  -9  267.07   14.86
  -3   0  -9  300.75   11.71
  -3   0  -8  622.03   23.34
  -3   0  -8  586.43   25.31
  -3   0  -8  588.61   25.64
  -3   0  -8  611.58   23.05
  -3   0  -8  615.94   22.92
  -3   0  -7   25.33    2.45
  -3   0  -7   25.09    2.86
  -3   0  -7   24.24    3.56
  -3   0  -7   26.85    2.73
  -3   0  -7   26.85    3.86
  -3   0  -6    9.21    2.89
  -3   0  -6    9.00    1.91
  -3   0  -6    5.74    1.91
  -3   0  -6   10.77    2.18
  -3   0  -6   12.67    1.91
  -3   0  -5   63.11    4.10
  -3   0  -5   78.93    4.37
  -3   0  -5   81.08    5.08
  -3   0  -5   74.10    3.96
  -3   0  -5   84.50    4.09
  -3   0  -4 1134.18   40.55
  -3   0  -4 1120.25   39.83
  -3   0  -4 1186.25   40.80
  -3   0  -4 1102.26   36.61
  -3   0  -3    5.70    1.49
  -3   0  -3    5.19    2.59
  -3   0  -3    4.88    0.81
  -3   0  -3    7.76    2.99
  -3   0   0  180.52    6.79
  -3   0   1  118.59    5.15
  -3   0   1  120.27    5.18
  -3   0   2  697.86   26.93
  -3   0   2  723.07   25.39
  -3   0   3    4.09    3.00
  -3   0   3    1.91    2.32
  -3   0   3    2.72    3.26
  -3   0   4  134.38    6.29
  -3   0   4  141.83    7.51
  -3   0   4  132.38    6.82
  -3   0   5   -0.27    1.91
  -3   0   5    1.23    2.87
  -3   0   5   -0.95    2.31
  -3   0   6  637.13   24.26
  -3   0   6  639.89   26.91
  -3   0   6  651.93   24.05
  -3   0   7    1.09    2.73
  -3   0   7    4.90    3.67
  -3   0   7  -10.41    3.56
  -3   0   8  459.97   19.90
  -3   0   8  461.72   19.60
  -3   0   8  428.52   21.02
  -3   0   9   53.22    5.89
  -3   0   9   76.90    7.20
  -3   0   9   63.95    5.99
  -3   0  10   41.00    7.20
  -3   0  10   39.41    5.17
  -3   0  10   37.30    5.47
  -3   0  11    1.90    3.94
  -3   0  12  -10.31    5.83
  -3   0  13   94.81   11.11
  -3   1 -13   28.37    6.25
  -3   1 -12    9.24    5.03
  -3   1 -12    3.67    5.70
  -3   1 -11  194.14   12.79
  -3   1 -11  194.57   12.25
  -3   1 -10  132.80    8.99
  -3   1 -10  140.68    8.85
  -3   1 -10  137.09   10.00
  -3   1 -10  111.58    9.51
  -3   1  -9  537.44   22.90
  -3   1  -9  529.22   23.72
  -3   1  -9  537.35   24.85
  -3   1  -9  503.10   24.18
  -3   1  -8   65.26    5.65
  -3   1  -8   70.14    5.31
  -3   1  -8   77.44    6.32
  -3   1  -8   62.51    4.77
  -3   1  -7  241.57   11.04
  -3   1  -7  239.93   11.84
  -3   1  -7  223.55   10.37
  -3   1  -7  204.44   10.99
  -3   1  -6   72.21    4.09
  -3   1  -6   76.60    4.08
  -3   1  -6   69.34    4.53
  -3   1  -6   64.60    4.94
  -3   1  -5  301.91   12.78
  -3   1  -5  313.77   11.47
  -3   1  -5  295.58   12.74
  -3   1  -5  297.76   13.42
  -3   1  -4   44.11    3.69
  -3   1  -4   48.21    3.00
  -3   1  -4   49.72    3.83
  -3   1  -3  754.02   26.13
  -3   1  -3  721.70   25.23
  -3   1  -2   17.96    1.63
  -3   1  -2    9.09    1.09
  -3   1  -1   40.32    1.88
  -3   1  -1   40.91    1.76
  -3   1   0  544.91   18.59
  -3   1   1 1687.18   55.74
  -3   1   1 1642.95   55.77
  -3   1   2  370.23   13.85
  -3   1   2  365.18   14.04
  -3   1   2  360.02   13.65
  -3   1   3  363.53   14.74
  -3   1   3  378.12   14.22
  -3   1   3  369.23   14.55
  -3   1   4  255.59   10.49
  -3   1   4  263.93   10.69
  -3   1   4  261.05   11.19
  -3   1   5   57.20    4.22
  -3   1   5   55.16    4.22
  -3   1   5   57.57    4.24
  -3   1   6    0.55    2.04
  -3   1   6    5.17    2.59
  -3   1   6    3.70    2.05
  -3   1   7   25.76    3.13
  -3   1   7   22.17    3.42
  -3   1   7   17.01    3.54
  -3   1   8    4.92    3.69
  -3   1   8    3.26    3.81
  -3   1   8    5.04    2.59
  -3   1   9    0.14    3.67
  -3   1   9    0.00    2.72
  -3   1   9   -5.19    4.37
  -3   1  10   64.57    7.24
  -3   1  10   73.45    6.38
  -3   1  10   71.79    7.21
  -3   1  11   62.26    7.19
  -3   1  11   61.66    7.34
  -3   1  12   36.63    5.29
  -3   1  13   31.16    7.99
  -3   2 -13    0.00    5.56
  -3   2 -12  124.44   10.47
  -3   2 -11   87.80    9.52
  -3   2 -11   85.25    8.02
  -3   2 -10  127.70    8.71
  -3   2 -10  128.97    8.17
  -3   2  -9   53.74    5.58
  -3   2  -9   57.44    5.17
  -3   2  -9   42.73    5.81
  -3   2  -9   55.29    6.16
  -3   2  -8  525.04   23.83
  -3   2  -8  508.50   23.31
  -3   2  -8  540.04   24.94
  -3   2  -8  525.71   23.57
  -3   2  -7  224.55   11.92
  -3   2  -7  225.60   10.22
  -3   2  -7  235.16   10.61
  -3   2  -7  216.04   12.16
  -3   2  -6  401.39   15.68
  -3   2  -6  393.29   17.38
  -3   2  -6  383.99   17.39
  -3   2  -6  396.30   17.22
  -3   2  -5   57.54    4.52
  -3   2  -5   61.31    3.93
  -3   2  -5   59.31    3.40
  -3   2  -5   55.87    4.24
  -3   2  -4  196.86    9.41
  -3   2  -4  212.09    7.89
  -3   2  -4  213.05    8.55
  -3   2  -4  209.47    9.58
  -3   2  -3  302.41   10.87
  -3   2  -3  289.58   13.12
  -3   2  -3  300.19   11.14
  -3   2  -2  779.73   26.13
  -3   2  -2  785.21   27.88
  -3   2  -1  197.17    7.53
  -3   2   0  217.64    8.26
  -3   2   1   55.21    3.25
  -3   2   1   56.83    2.84
  -3   2   1   51.73    2.84
  -3   2   2 1408.08   47.46
  -3   2   2 1452.16   50.40
  -3   2   2 1402.80   47.81
  -3   2   3 2022.65   68.89
  -3   2   3 1969.40   67.19
  -3   2   3 2045.09   69.33
  -3   2   4   28.93    4.35
  -3   2   4   29.38    4.24
  -3   2   4   31.42    4.33
  -3   2   5  357.15   13.72
  -3   2   5  381.53   15.38
  -3   2   5  371.88   16.07
  -3   2   6    1.63    3.12
  -3   2   6    3.13    2.72
  -3   2   6    2.87    2.87
  -3   2   7  630.00   23.56
  -3   2   7  629.58   27.21
  -3   2   7  631.60   28.17
  -3   2   8  570.55   22.61
  -3   2   8  529.20   23.81
  -3   2   8  534.99   23.89
  -3   2   9  127.00    8.83
  -3   2   9  134.94    8.85
  -3   2   9  122.44    7.94
  -3   2  10   -6.53    4.08
  -3   2  10    0.82    3.41
  -3   2  10   -1.36    4.48
  -3   2  11   26.36    4.62
  -3   2  11   36.08    5.43
  -3   2  12   25.11    6.38
  -3   2  13   22.37    6.64
  -3   2  14   12.86    7.72
  -3   3 -12   -3.80    5.70
  -3   3 -11   10.47    4.76
  -3   3 -10  185.86   12.10
  -3   3 -10  174.20   11.02
  -3   3  -9   37.23    5.30
  -3   3  -9   42.99    4.49
  -3   3  -9   31.81    6.69
  -3   3  -9   33.68    5.82
  -3   3  -8    5.43    3.80
  -3   3  -8    5.44    2.45
  -3   3  -8    2.60    2.73
  -3   3  -8    2.77    2.77
  -3   3  -7   17.78    3.39
  -3   3  -7   24.78    4.43
  -3   3  -7   13.33    3.26
  -3   3  -7   21.98    3.55
  -3   3  -6  197.34    9.12
  -3   3  -6  181.18   10.65
  -3   3  -6  174.94   10.63
  -3   3  -6  197.53    9.23
  -3   3  -5  283.73   11.83
  -3   3  -5  297.47   13.63
  -3   3  -5  324.55   12.07
  -3   3  -5  268.98   12.66
  -3   3  -4   -1.36    1.63
  -3   3  -4   -1.90    1.63
  -3   3  -4    4.38    2.60
  -3   3  -3  240.53    9.48
  -3   3  -3  243.22   10.53
  -3   3  -3  238.08    9.65
  -3   3  -2  784.39   28.44
  -3   3  -2  773.39   26.72
  -3   3  -2  778.51   27.25
  -3   3  -1  311.03   11.44
  -3   3  -1  320.54   12.14
  -3   3   0 1340.87   44.87
  -3   3   0 1321.16   45.18
  -3   3   1  207.46    7.83
  -3   3   1  197.91    8.71
  -3   3   1  209.95    8.40
  -3   3   2 1460.20   50.14
  -3   3   2 1489.14   49.89
  -3   3   2 1505.96   48.97
  -3   3   3  266.32   10.30
  -3   3   3  240.53   10.44
  -3   3   3  263.90   10.30
  -3   3   4  183.12    8.40
  -3   3   4  167.60    7.73
  -3   3   4  176.38    8.10
  -3   3   5  787.49   28.88
  -3   3   5  738.04   27.26
  -3   3   5  743.77   27.44
  -3   3   6  436.42   17.90
  -3   3   6  411.84   18.75
  -3   3   6  417.46   18.68
  -3   3   7   14.62    2.60
  -3   3   7   18.46    2.85
  -3   3   7   16.41    3.93
  -3   3   8   83.95    6.70
  -3   3   8  109.57    7.20
  -3   3   8  101.14    6.93
  -3   3   9  273.19   14.78
  -3   3   9  288.38   14.14
  -3   3   9  289.29   14.67
  -3   3  10    9.64    4.61
  -3   3  10    6.68    4.77
  -3   3  10   13.59    4.48
  -3   3  11   82.38    7.36
  -3   3  11   70.76    7.20
  -3   3  11   68.22    7.87
  -3   3  12   92.98    8.69
  -3   3  13    1.36    3.93
  -3   3  14  102.68   11.65
  -3   4 -11   67.90    7.61
  -3   4 -10   12.21    5.84
  -3   4 -10   15.22    5.03
  -3   4  -9   18.48    4.48
  -3   4  -9   22.93    5.02
  -3   4  -8  211.40   12.51
  -3   4  -8  203.55   12.95
  -3   4  -8  231.09   12.35
  -3   4  -8  182.70   12.92
  -3   4  -7    8.99    4.09
  -3   4  -7   14.80    3.53
  -3   4  -7   16.13    3.79
  -3   4  -7    9.02    3.05
  -3   4  -6   17.29    4.15
  -3   4  -6   16.33    4.22
  -3   4  -6   23.16    3.66
  -3   4  -6   15.46    2.44
  -3   4  -5  241.26   12.82
  -3   4  -5  257.64   11.39
  -3   4  -5  267.13   11.25
  -3   4  -5  241.55   13.05
  -3   4  -4   12.98    2.57
  -3   4  -4   12.75    2.58
  -3   4  -4   12.20    3.02
  -3   4  -3   14.76    2.87
  -3   4  -3   19.84    2.58
  -3   4  -3   23.08    2.70
  -3   4  -2   29.53    2.59
  -3   4  -2   31.38    2.83
  -3   4  -2   33.73    3.28
  -3   4  -1 1098.71   37.98
  -3   4  -1 1105.84   38.34
  -3   4   0  231.07    9.31
  -3   4   0  232.87    9.14
  -3   4   1    7.22    2.18
  -3   4   1    7.02    2.03
  -3   4   2    4.06    2.03
  -3   4   2    5.30    2.45
  -3   4   2    4.47    1.22
  -3   4   3   33.80    2.99
  -3   4   3   42.35    3.11
  -3   4   3   36.46    2.33
  -3   4   4 1051.40   37.09
  -3   4   4 1070.48   39.12
  -3   4   4 1056.29   37.42
  -3   4   5  520.84   21.04
  -3   4   5  541.50   20.87
  -3   4   5  493.83   21.03
  -3   4   6    6.15    3.14
  -3   4   6   17.72    3.92
  -3   4   6    3.53    3.39
  -3   4   7   -1.62    2.98
  -3   4   7   -5.29    2.85
  -3   4   7   -1.37    1.91
  -3   4   8  109.90    8.96
  -3   4   8  128.58    8.68
  -3   4   8  102.22    7.25
  -3   4   9  972.90   43.33
  -3   4   9 1024.79   42.52
  -3   4   9 1081.24   42.23
  -3   4  10  109.91    8.28
  -3   4  10  103.25    8.96
  -3   4  10   93.78    7.92
  -3   4  11    9.50    5.02
  -3   4  11   -5.43    5.43
  -3   4  11    6.67    4.22
  -3   4  12    5.16    5.43
  -3   4  13  130.07   11.94
  -3   4  14   19.38    7.72
  -3   5 -10    3.66    5.29
  -3   5  -9    3.94    4.61
  -3   5  -9    2.85    5.15
  -3   5  -8  238.16   13.96
  -3   5  -8  240.36   13.44
  -3   5  -7   -9.02    4.16
  -3   5  -7   -7.04    3.66
  -3   5  -7    1.36    2.44
  -3   5  -7    4.21    4.75
  -3   5  -6   53.89    5.01
  -3   5  -6   61.60    5.28
  -3   5  -6   60.22    7.62
  -3   5  -5    9.74    3.25
  -3   5  -5   10.29    3.39
  -3   5  -5    6.62    3.86
  -3   5  -4  308.89   15.81
  -3   5  -4  328.89   14.32
  -3   5  -4  331.38   14.25
  -3   5  -3   97.48    5.40
  -3   5  -3   97.31    5.71
  -3   5  -3   91.67    6.16
  -3   5  -2   81.82    4.63
  -3   5  -2   85.25    4.85
  -3   5  -2   73.64    4.92
  -3   5  -1    6.87    2.42
  -3   5  -1    1.09    2.04
  -3   5   0  344.14   13.08
  -3   5   0  327.42   13.37
  -3   5   1  309.90   11.88
  -3   5   1  297.99   12.54
  -3   5   2  801.31   28.75
  -3   5   2  795.89   25.42
  -3   5   2  812.68   28.81
  -3   5   3   61.41    3.42
  -3   5   3   67.60    6.36
  -3   5   3   56.42    5.17
  -3   5   4   82.58    4.39
  -3   5   4   80.78    4.74
  -3   5   4   80.00    4.89
  -3   5   5   51.12    3.70
  -3   5   5   54.02    4.62
  -3   5   5   58.73    4.47
  -3   5   6 1162.84   45.26
  -3   5   6 1199.91   41.19
  -3   5   6 1154.74   44.06
  -3   5   7   66.95    5.34
  -3   5   7   63.05    4.74
  -3   5   7   66.62    5.97
  -3   5   8  290.49   12.87
  -3   5   8  269.22   13.72
  -3   5   8  255.15   13.58
  -3   5   9   40.96    5.33
  -3   5   9   69.35    7.06
  -3   5   9   49.30    5.01
  -3   5  10  621.93   28.39
  -3   5  10  634.49   28.09
  -3   5  10  562.95   27.82
  -3   5  11  103.93    9.91
  -3   5  11  120.84   10.17
  -3   5  11  103.79    8.60
  -3   5  12    0.68    5.15
  -3   5  13   56.83    7.32
  -3   5  14   12.20    5.69
  -3   6 -10    1.36    6.37
  -3   6  -9    2.85    5.29
  -3   6  -8   29.51    6.90
  -3   6  -8   16.66    6.91
  -3   6  -7  111.53    8.80
  -3   6  -7  109.35    8.12
  -3   6  -6  177.74   10.83
  -3   6  -6  170.75    9.74
  -3   6  -6  147.47   10.52
  -3   6  -5  221.77   12.06
  -3   6  -5  223.37   11.35
  -3   6  -5  219.25   13.25
  -3   6  -4   27.66    4.05
  -3   6  -4   23.61    4.34
  -3   6  -4   24.86    4.95
  -3   6  -3   38.75    3.67
  -3   6  -3   27.50    3.77
  -3   6  -3   21.08    3.15
  -3   6  -2  101.32    6.54
  -3   6  -2   97.14    6.07
  -3   6  -2   99.78    6.02
  -3   6  -1  185.51    9.14
  -3   6  -1  189.24    8.22
  -3   6   0  199.80   10.09
  -3   6   0  209.04    8.90
  -3   6   1  450.81   17.81
  -3   6   1  437.05   18.27
  -3   6   2    6.80    2.18
  -3   6   2   15.51    3.24
  -3   6   3  597.76   24.37
  -3   6   3  602.79   21.91
  -3   6   3  588.30   19.86
  -3   6   4   34.12    3.94
  -3   6   4   36.63    3.25
  -3   6   4   36.48    2.74
  -3   6   5   53.58    4.47
  -3   6   5   57.47    4.89
  -3   6   5   50.43    3.29
  -3   6   6   29.26    3.28
  -3   6   6   28.56    3.25
  -3   6   6   27.30    3.26
  -3   6   7   29.55    3.42
  -3   6   7   24.71    4.48
  -3   6   7   25.17    4.20
  -3   6   8  163.48    9.92
  -3   6   8  157.40    8.94
  -3   6   9   11.13    4.62
  -3   6   9   16.11    4.47
  -3   6  10  618.32   27.93
  -3   6  10  599.01   28.95
  -3   6  10  547.16   28.14
  -3   6  11  274.10   17.67
  -3   6  11  284.80   17.93
  -3   6  11  312.79   18.31
  -3   6  12   61.69    7.19
  -3   6  13   93.84   10.31
  -3   6  14  103.31   12.20
  -3   7  -8    5.82    5.82
  -3   7  -7   47.72   12.84
  -3   7  -7   33.97    7.31
  -3   7  -6   34.79    6.77
  -3   7  -6   33.50    5.67
  -3   7  -6   22.07    5.82
  -3   7  -5   45.40    6.37
  -3   7  -5   27.54    5.92
  -3   7  -5   25.64    5.26
  -3   7  -4  369.84   17.27
  -3   7  -4  349.75   16.57
  -3   7  -4  337.19   18.00
  -3   7  -3   27.93    4.38
  -3   7  -3   35.76    4.90
  -3   7  -3   33.98    3.91
  -3   7  -2  129.88    8.21
  -3   7  -2  140.02    8.72
  -3   7  -2  145.30    8.23
  -3   7  -1    2.83    2.29
  -3   7  -1   -2.45    3.14
  -3   7   0  326.10   13.24
  -3   7   0  323.96   14.16
  -3   7   1   15.08    3.23
  -3   7   1   11.17    3.27
  -3   7   2  634.19   25.22
  -3   7   2  602.88   26.56
  -3   7   3  185.60    9.31
  -3   7   3  163.32    9.52
  -3   7   4   32.62    4.21
  -3   7   4   34.82    4.45
  -3   7   4   36.27    2.32
  -3   7   5    3.51    3.11
  -3   7   5   -0.54    2.99
  -3   7   5   -2.05    1.78
  -3   7   6  301.92   14.55
  -3   7   6  326.55   15.17
  -3   7   6  300.08   14.56
  -3   7   7  124.10    8.80
  -3   7   7  124.05    8.56
  -3   7   8   28.53    4.21
  -3   7   8   44.66    5.55
  -3   7   9   17.93    5.30
  -3   7   9   15.03    3.79
  -3   7  10   50.51    6.77
  -3   7  10   49.04    7.34
  -3   7  11   11.65    5.55
  -3   7  11    8.96    6.66
  -3   7  12  114.93   10.98
  -3   7  13   13.56    6.91
  -3   7  14    8.14    5.83
  -3   8  -7   19.32    6.35
  -3   8  -6   21.06    6.35
  -3   8  -5  168.09   11.66
  -3   8  -5  173.13   11.88
  -3   8  -5  130.81   10.72
  -3   8  -4   32.31    5.02
  -3   8  -4   42.49    5.80
  -3   8  -4   33.04    5.90
  -3   8  -3    2.46    3.69
  -3   8  -3   -1.09    3.94
  -3   8  -3   -0.27    3.78
  -3   8  -2   53.71    5.06
  -3   8  -2   59.52    6.27
  -3   8  -2   52.99    5.53
  -3   8  -1   67.49    6.00
  -3   8  -1   70.49    5.39
  -3   8  -1   78.67    6.27
  -3   8   0  604.60   24.70
  -3   8   0  623.58   26.70
  -3   8   1   27.80    4.50
  -3   8   1   28.54    4.44
  -3   8   2  318.25   14.01
  -3   8   2  303.40   15.66
  -3   8   3   50.45    4.90
  -3   8   3   63.80    5.25
  -3   8   4  113.58    7.55
  -3   8   4  113.46    7.61
  -3   8   4  114.19    4.64
  -3   8   5   62.22    6.25
  -3   8   5   58.29    5.80
  -3   8   5   57.10    3.82
  -3   8   6    3.01    2.19
  -3   8   6    3.51    2.70
  -3   8   6   -1.09    3.80
  -3   8   7   -2.70    3.92
  -3   8   7    5.03    4.21
  -3   8   8  215.76   14.00
  -3   8   8  236.23   13.68
  -3   8   9  122.70    9.79
  -3   8   9  149.82   10.56
  -3   8  10   12.77    6.25
  -3   8  10   12.32    5.41
  -3   8  11    3.79    5.28
  -3   8  12  109.74   11.11
  -3   8  13    3.66    5.15
  -3   9  -6    5.53    6.07
  -3   9  -5  127.65   10.80
  -3   9  -4   15.34    6.79
  -3   9  -4    1.37    5.75
  -3   9  -4   16.19    5.53
  -3   9  -3   71.48    7.82
  -3   9  -3   59.28    6.66
  -3   9  -3   59.45    6.83
  -3   9  -2   -6.28    3.69
  -3   9  -2   -6.13    5.04
  -3   9  -2    1.48    2.83
  -3   9  -1  317.88   18.14
  -3   9  -1  312.87   17.40
  -3   9   0   -0.81    3.77
  -3   9   0    4.64    4.50
  -3   9   1   95.02    7.27
  -3   9   1   95.13    8.04
  -3   9   2  119.27    8.99
  -3   9   2  131.80    8.88
  -3   9   3   25.84    5.17
  -3   9   3   17.48    3.63
  -3   9   4   41.57    5.38
  -3   9   4   33.15    4.62
  -3   9   5  106.18    8.83
  -3   9   5  130.18    5.59
  -3   9   5  127.69    8.89
  -3   9   6   96.84    8.10
  -3   9   6   89.60    7.74
  -3   9   6   93.50    5.74
  -3   9   7   45.62    6.79
  -3   9   7   54.29    6.35
  -3   9   7   60.39    4.53
  -3   9   8  104.98    8.69
  -3   9   8  115.70    8.79
  -3   9   9  212.86   15.22
  -3   9   9  247.63   16.10
  -3   9  10    6.77    5.55
  -3   9  11   45.34    7.99
  -3   9  12   18.55    7.18
  -3   9  13   64.89   10.30
  -3  10  -4  158.23   13.22
  -3  10  -3   11.60    6.47
  -3  10  -2  120.55   10.12
  -3  10  -2   84.12   10.62
  -3  10  -1    5.93    4.99
  -3  10  -1   -2.04    5.59
  -3  10   0    8.62    4.98
  -3  10   0   17.18    6.00
  -3  10   1   93.92    8.88
  -3  10   1   86.81    8.59
  -3  10   2  128.14   10.90
  -3  10   2  131.75    9.55
  -3  10   3   17.14    4.49
  -3  10   3   22.44    5.11
  -3  10   4   11.15    4.84
  -3  10   4    5.16    5.16
  -3  10   5   37.39    6.05
  -3  10   5   37.74    6.38
  -3  10   6  375.50   15.41
  -3  10   6  353.34   21.32
  -3  10   6  409.58   21.83
  -3  10   7   -2.70    4.99
  -3  10   7    5.83    5.83
  -3  10   7   -0.68    2.59
  -3  10   8    4.05    5.40
  -3  10   8   -3.53    6.24
  -3  10   9   11.48    4.32
  -3  10  10  194.51   14.88
  -3  10  11   29.89    8.11
  -3  10  12   13.13    7.17
  -3  11  -2   21.03    6.61
  -3  11  -1  186.07   14.56
  -3  11   0   -4.04    5.79
  -3  11   1   -0.68    4.77
  -3  11   1    0.27    5.52
  -3  11   2   17.84    7.08
  -3  11   2   27.69    6.18
  -3  11   3  135.08   11.97
  -3  11   3  146.66   12.23
  -3  11   4   22.15    6.31
  -3  11   4   35.19    5.71
  -3  11   5   13.97    5.91
  -3  11   5   18.05    5.57
  -3  11   6   22.18    5.92
  -3  11   7   57.60    7.67
  -3  11   8   49.85    7.95
  -3  11   9    6.07    6.47
  -3  11  10  416.95   29.58
  -3  12   1    0.94    6.72
  -3  12   2    1.34    5.91
  -3  12   3   37.19    7.38
  -3  12   4    9.13    6.04
  -3  12   5    8.99    6.17
  -3  12   6   53.84    8.19
  -3  12   7   35.34    8.06
  -3  12   8   63.62    9.28
  -2 -13  -8  125.20   11.99
  -2 -13  -7   25.74    7.28
  -2 -13  -6    8.90    6.61
  -2 -13  -5   41.58    7.97
  -2 -13  -4   -4.59    6.35
  -2 -13  -3    2.03    6.22
  -2 -13  -3   19.49    6.00
  -2 -12 -11   37.66    6.59
  -2 -12 -10   17.22    6.32
  -2 -12  -9   40.26    7.67
  -2 -12  -8  143.76   12.00
  -2 -12  -7   26.02    5.12
  -2 -12  -6   -2.56    4.86
  -2 -12  -5   42.67    6.21
  -2 -12  -4  229.98   16.76
  -2 -12  -3    2.43    5.54
  -2 -12  -2   12.95    4.09
  -2 -12  -2   -2.03    5.27
  -2 -12  -1   -3.11    5.54
  -2 -12  -1    0.14    4.36
  -2 -12   0   60.70    8.05
  -2 -12   0   74.33    9.33
  -2 -11 -12   58.86    8.89
  -2 -11 -11   73.27    9.30
  -2 -11 -10   76.39    8.89
  -2 -11  -9    4.72    3.91
  -2 -11  -9    2.97    5.67
  -2 -11  -8   44.91    6.61
  -2 -11  -8   23.32    5.26
  -2 -11  -7  516.29   27.01
  -2 -11  -7  472.94   25.34
  -2 -11  -6   18.26    2.32
  -2 -11  -6   19.85    4.05
  -2 -11  -6   16.83    5.92
  -2 -11  -5   15.88    5.65
  -2 -11  -5   20.26    5.00
  -2 -11  -5   12.18    1.78
  -2 -11  -4   14.00    4.71
  -2 -11  -4    7.57    4.73
  -2 -11  -3  111.13    9.20
  -2 -11  -3  106.16    9.70
  -2 -11  -2   31.24    4.91
  -2 -11  -2   39.89    5.81
  -2 -11  -1   -2.05    3.68
  -2 -11  -1   -1.35    4.19
  -2 -11   0   82.58    9.33
  -2 -11   0   70.79    8.05
  -2 -11   1   32.69    6.08
  -2 -11   1   33.98    5.46
  -2 -11   2   19.04    7.43
  -2 -11   3  159.37   14.04
  -2 -10 -13   39.40    7.69
  -2 -10 -12   20.10    5.88
  -2 -10 -12   26.71    6.34
  -2 -10 -11    1.62    3.51
  -2 -10 -11    7.30    4.60
  -2 -10 -11   -3.42    3.83
  -2 -10 -10  243.92   15.14
  -2 -10 -10  236.45   16.47
  -2 -10 -10  217.21   13.29
  -2 -10  -9   -0.94    4.05
  -2 -10  -9    3.38    4.73
  -2 -10  -9   -4.65    3.14
  -2 -10  -8   81.14    7.16
  -2 -10  -8   85.06    8.24
  -2 -10  -8   75.54    5.48
  -2 -10  -7   97.54    8.50
  -2 -10  -7  110.89    8.11
  -2 -10  -7  100.47    6.30
  -2 -10  -6  128.60    9.30
  -2 -10  -6  133.36    9.19
  -2 -10  -6  144.26    6.58
  -2 -10  -5  100.17    5.20
  -2 -10  -5   87.70    7.95
  -2 -10  -5   96.23    7.57
  -2 -10  -5   97.47    5.33
  -2 -10  -4    8.28    1.63
  -2 -10  -4    2.32    1.23
  -2 -10  -4    0.14    3.92
  -2 -10  -4    5.25    3.91
  -2 -10  -3  408.84   19.62
  -2 -10  -3  425.23   22.10
  -2 -10  -3  409.83   15.15
  -2 -10  -2  148.59   10.28
  -2 -10  -2  151.14    6.06
  -2 -10  -2  156.99   11.19
  -2 -10  -1   36.53    5.80
  -2 -10  -1   30.44    4.78
  -2 -10  -1   21.09    4.87
  -2 -10  -1   27.33    2.46
  -2 -10   0   39.06    5.95
  -2 -10   0   53.80    6.88
  -2 -10   0   38.34    5.32
  -2 -10   0   40.49    3.28
  -2 -10   1   68.80    5.74
  -2 -10   1   66.74    7.57
  -2 -10   1   65.18    5.18
  -2 -10   2   79.74    6.28
  -2 -10   2   78.72    8.91
  -2 -10   2   66.56    5.85
  -2 -10   3   64.37    8.50
  -2 -10   4   16.86    5.67
  -2  -9 -14    2.16    4.33
  -2  -9 -13   84.43    8.92
  -2  -9 -13   76.79    8.89
  -2  -9 -12   10.80    4.78
  -2  -9 -12    7.97    4.32
  -2  -9 -12    5.27    3.51
  -2  -9 -11   30.27    6.76
  -2  -9 -11   33.35    5.67
  -2  -9 -11   32.81    5.06
  -2  -9 -10  467.05   23.93
  -2  -9 -10  472.12   22.87
  -2  -9 -10  435.17   20.05
  -2  -9  -9    0.81    3.51
  -2  -9  -9    0.95    2.97
  -2  -9  -9    0.00    2.74
  -2  -9  -8   -0.68    3.24
  -2  -9  -8   -0.68    2.70
  -2  -9  -8   -4.65    3.01
  -2  -9  -7  119.67    8.39
  -2  -9  -7  118.09    8.52
  -2  -9  -7  135.88    7.00
  -2  -9  -6  125.79    6.31
  -2  -9  -6  127.31    8.51
  -2  -9  -6  122.81    8.25
  -2  -9  -5    6.76    3.52
  -2  -9  -5    3.78    3.64
  -2  -9  -5    2.86    2.05
  -2  -9  -4  133.27    9.57
  -2  -9  -4  129.95    7.58
  -2  -9  -4  136.53    6.17
  -2  -9  -3   25.36    1.77
  -2  -9  -3   23.25    4.60
  -2  -9  -3   28.19    1.78
  -2  -9  -3   34.35    4.98
  -2  -9  -2   88.62    6.47
  -2  -9  -2   77.20    6.63
  -2  -9  -2   80.51    3.59
  -2  -9  -1  109.09    7.39
  -2  -9  -1  110.85    7.84
  -2  -9  -1  108.18    8.62
  -2  -9  -1  122.84    5.38
  -2  -9   0  454.11   18.03
  -2  -9   0  486.82   23.26
  -2  -9   0  494.94   21.17
  -2  -9   0  478.23   20.65
  -2  -9   1  227.58   11.52
  -2  -9   1  218.60   13.52
  -2  -9   1  209.54   13.61
  -2  -9   1  217.47   12.99
  -2  -9   2   77.40    5.47
  -2  -9   2   66.31    6.62
  -2  -9   2   74.90    7.55
  -2  -9   2   72.16    6.15
  -2  -9   3   25.89    3.95
  -2  -9   3   17.45    3.14
  -2  -9   3   22.14    5.67
  -2  -9   4  127.73    9.53
  -2  -9   4  143.43   12.28
  -2  -9   4  141.14    7.85
  -2  -9   5   -3.53    3.94
  -2  -9   5   -0.54    4.32
  -2  -9   5    4.99    5.93
  -2  -9   6  157.52   14.03
  -2  -8 -15   10.42    7.04
  -2  -8 -14   -2.44    5.41
  -2  -8 -13  114.93   10.55
  -2  -8 -13  117.97   11.08
  -2  -8 -13  118.89   10.25
  -2  -8 -12   23.11    5.41
  -2  -8 -12   16.12    5.05
  -2  -8 -12   16.87    3.27
  -2  -8 -11  119.29    8.79
  -2  -8 -11  100.47    8.07
  -2  -8 -11  116.48    9.33
  -2  -8 -11  104.37    6.65
  -2  -8 -10    8.24    3.11
  -2  -8 -10   10.00    4.59
  -2  -8 -10   10.26    4.24
  -2  -8  -9  426.04   19.49
  -2  -8  -9  404.45   18.55
  -2  -8  -9  389.06   18.41
  -2  -8  -8   49.11    4.60
  -2  -8  -8   38.26    5.00
  -2  -8  -8   49.02    4.39
  -2  -8  -7   39.17    4.39
  -2  -8  -7   13.54    3.38
  -2  -8  -7    9.60    2.57
  -2  -8  -6   -4.65    2.46
  -2  -8  -6    4.47    2.57
  -2  -8  -6    7.84    3.38
  -2  -8  -5    3.28    1.64
  -2  -8  -5    6.75    3.38
  -2  -8  -5    4.60    2.30
  -2  -8  -4   16.50    3.11
  -2  -8  -4   12.01    3.37
  -2  -8  -4   15.10    1.36
  -2  -8  -4   18.42    2.05
  -2  -8  -3   86.49    3.69
  -2  -8  -3   84.51    6.09
  -2  -8  -3   87.03    6.47
  -2  -8  -3   76.86    3.56
  -2  -8  -2   11.76    3.51
  -2  -8  -2    5.12    3.37
  -2  -8  -1   49.46    3.98
  -2  -8  -1   48.73    5.25
  -2  -8  -1   50.55    5.00
  -2  -8  -1   43.48    2.49
  -2  -8   0    4.85    2.83
  -2  -8   0    2.70    3.38
  -2  -8   0    2.87    2.05
  -2  -8   0   36.22    3.31
  -2  -8   1  672.26   28.94
  -2  -8   1  688.63   31.00
  -2  -8   1  667.42   26.30
  -2  -8   1  638.01   24.55
  -2  -8   2    0.81    2.57
  -2  -8   2    0.00    2.33
  -2  -8   2    1.08    2.69
  -2  -8   2   12.07    3.43
  -2  -8   3  155.41   11.58
  -2  -8   3  150.43   10.00
  -2  -8   3  158.06    8.60
  -2  -8   3  167.01    8.51
  -2  -8   3  140.59    9.72
  -2  -8   4   28.28    6.33
  -2  -8   4   29.97    5.94
  -2  -8   4   26.86    5.00
  -2  -8   4   31.28    3.12
  -2  -8   4   30.06    3.96
  -2  -8   5   16.34    5.13
  -2  -8   5   15.93    5.26
  -2  -8   5   15.41    4.09
  -2  -8   6   -0.54    4.90
  -2  -8   6    6.34    4.18
  -2  -8   7   13.49    5.80
  -2  -8   7   46.90    8.84
  -2  -7 -15    8.40    6.37
  -2  -7 -14   93.14    9.35
  -2  -7 -14   83.64    8.51
  -2  -7 -13   10.28    4.60
  -2  -7 -13   11.23    5.01
  -2  -7 -13    8.22    3.84
  -2  -7 -13    7.77    4.23
  -2  -7 -12  176.46   10.14
  -2  -7 -12  197.43   12.32
  -2  -7 -12  190.10   13.12
  -2  -7 -12  174.26   11.76
  -2  -7 -11  150.44    9.33
  -2  -7 -11  138.12    9.58
  -2  -7 -11  154.09   10.01
  -2  -7 -11  146.64    8.62
  -2  -7 -10    4.59    3.11
  -2  -7 -10    2.16    3.51
  -2  -7 -10    8.85    2.59
  -2  -7 -10   13.81    3.56
  -2  -7  -9  245.39   11.63
  -2  -7  -9  219.53   10.44
  -2  -7  -9  218.63   11.37
  -2  -7  -9  234.60    9.93
  -2  -7  -8  475.61   19.96
  -2  -7  -8  527.96   21.92
  -2  -7  -8  483.03   20.19
  -2  -7  -7   10.55    2.57
  -2  -7  -7   10.70    2.98
  -2  -7  -7   11.94    2.75
  -2  -7  -6   34.71    3.66
  -2  -7  -6   39.14    3.03
  -2  -7  -6   41.95    4.06
  -2  -7  -5  211.83   10.04
  -2  -7  -5  214.17   10.29
  -2  -7  -5  194.12    8.41
  -2  -7  -4  992.75   36.25
  -2  -7  -4  980.76   37.13
  -2  -7  -4  880.32   31.63
  -2  -7  -3   16.45    3.37
  -2  -7  -3   12.71    3.25
  -2  -7  -3   12.19    0.96
  -2  -7  -2   31.09    3.63
  -2  -7  -2   31.09    3.11
  -2  -7  -2   29.25    1.25
  -2  -7  -1   68.39    5.27
  -2  -7  -1   58.52    5.38
  -2  -7  -1   59.77    2.77
  -2  -7   0  186.54    8.66
  -2  -7   0  181.98    7.34
  -2  -7   0  180.45    9.56
  -2  -7   0  174.12    8.78
  -2  -7   1  214.59   11.72
  -2  -7   1  194.64   10.01
  -2  -7   1  235.07   10.14
  -2  -7   1  225.54    9.26
  -2  -7   2   89.28    5.62
  -2  -7   2   90.67    6.48
  -2  -7   2   88.25    6.62
  -2  -7   2   93.47    5.93
  -2  -7   2  104.77    7.27
  -2  -7   3  126.73    6.75
  -2  -7   3  120.36    8.38
  -2  -7   3  131.88    8.38
  -2  -7   3  115.43    8.22
  -2  -7   3  128.21    6.69
  -2  -7   4    0.00    2.70
  -2  -7   4    0.27    4.45
  -2  -7   4    4.46    3.38
  -2  -7   4    3.38    2.17
  -2  -7   4   -3.02    3.29
  -2  -7   5  114.94    7.82
  -2  -7   5  139.95   10.54
  -2  -7   5  132.88    9.71
  -2  -7   5  139.36   10.15
  -2  -7   6  225.04   14.36
  -2  -7   6  220.98   13.29
  -2  -7   6  238.82   13.51
  -2  -7   7   18.56    5.19
  -2  -7   7   45.11    7.02
  -2  -7   8   48.49    8.64
  -2  -7   8   37.20    7.77
  -2  -6 -15   46.06    8.40
  -2  -6 -15   51.84    7.58
  -2  -6 -14   13.41    6.10
  -2  -6 -14    9.47    6.09
  -2  -6 -14   11.23    5.61
  -2  -6 -13   31.85    5.72
  -2  -6 -13   17.60    5.69
  -2  -6 -13   32.50    5.69
  -2  -6 -13   25.46    5.07
  -2  -6 -12  277.11   16.26
  -2  -6 -12  296.12   14.97
  -2  -6 -12  289.25   16.53
  -2  -6 -12  279.57   15.17
  -2  -6 -11  213.53   11.51
  -2  -6 -11  207.79   10.84
  -2  -6 -11  202.87   11.90
  -2  -6 -11  216.23   12.19
  -2  -6 -10   -0.41    2.87
  -2  -6 -10    0.27    2.57
  -2  -6 -10    0.27    3.38
  -2  -6 -10    0.14    2.46
  -2  -6  -9   31.90    3.65
  -2  -6  -9   28.36    3.56
  -2  -6  -9   35.28    3.52
  -2  -6  -9   31.01    3.55
  -2  -6  -8    4.06    2.03
  -2  -6  -8    7.16    2.97
  -2  -6  -8    5.04    2.04
  -2  -6  -8    5.49    2.47
  -2  -6  -7  651.49   25.99
  -2  -6  -7  628.11   23.75
  -2  -6  -7  615.10   22.66
  -2  -6  -6   66.75    4.48
  -2  -6  -6   55.06    4.20
  -2  -6  -6   61.74    3.73
  -2  -6  -5  264.10   11.28
  -2  -6  -5  265.14   11.52
  -2  -6  -5  246.35   10.25
  -2  -6  -4  144.00    7.45
  -2  -6  -4  134.33    7.46
  -2  -6  -4  131.75    5.42
  -2  -6  -3  419.74   17.60
  -2  -6  -3  416.36   17.83
  -2  -6  -2  964.31   35.99
  -2  -6  -2  945.68   36.91
  -2  -6  -1  506.71   17.08
  -2  -6  -1  533.21   19.89
  -2  -6  -1  564.61   22.20
  -2  -6  -1  545.29   20.96
  -2  -6   0  331.20   14.84
  -2  -6   0  338.42   14.75
  -2  -6   0  353.39   13.73
  -2  -6   0  317.46   12.16
  -2  -6   1   17.78    2.07
  -2  -6   1    6.76    3.11
  -2  -6   1    5.52    2.96
  -2  -6   1    7.95    2.19
  -2  -6   2  103.12    5.11
  -2  -6   2  112.51    6.49
  -2  -6   2  117.99    6.87
  -2  -6   2  104.66    5.35
  -2  -6   2  107.77    6.22
  -2  -6   3  539.43   21.71
  -2  -6   3  557.52   22.19
  -2  -6   3  573.94   24.95
  -2  -6   3  564.55   21.98
  -2  -6   3  553.39   23.43
  -2  -6   4  103.27    8.36
  -2  -6   4   97.36    7.30
  -2  -6   4  106.16    5.28
  -2  -6   4  170.70    9.65
  -2  -6   4  103.03    7.04
  -2  -6   5   17.44    3.65
  -2  -6   5    9.89    3.66
  -2  -6   5   22.66    4.99
  -2  -6   5   32.86    5.78
  -2  -6   6    8.11    3.38
  -2  -6   6    3.24    4.72
  -2  -6   6   17.71    4.26
  -2  -6   6    0.81    4.07
  -2  -6   7  115.96    9.10
  -2  -6   7  113.06    8.78
  -2  -6   7  116.71    9.33
  -2  -6   8    1.08    3.65
  -2  -6   8    2.74    4.79
  -2  -6   9    2.43    4.33
  -2  -6  10   53.24    9.60
  -2  -5 -15   32.46    6.90
  -2  -5 -15   25.06    5.96
  -2  -5 -14  188.74   15.31
  -2  -5 -14  218.15   15.46
  -2  -5 -14  178.70   13.83
  -2  -5 -14  224.13   13.28
  -2  -5 -13   17.20    6.10
  -2  -5 -13   16.66    5.42
  -2  -5 -13   29.23    5.19
  -2  -5 -13   19.64    3.66
  -2  -5 -12    9.34    4.06
  -2  -5 -12   -3.27    4.63
  -2  -5 -12    1.08    4.34
  -2  -5 -12    5.87    3.69
  -2  -5 -11   18.95    4.06
  -2  -5 -11   18.16    3.25
  -2  -5 -11   25.67    3.96
  -2  -5 -11   20.19    4.50
  -2  -5 -10  292.43   13.83
  -2  -5 -10  275.63   12.46
  -2  -5 -10  281.83   12.34
  -2  -5 -10  272.60   13.71
  -2  -5  -9   37.76    4.20
  -2  -5  -9   39.92    3.56
  -2  -5  -9   37.31    3.52
  -2  -5  -9   40.15    4.11
  -2  -5  -8    1.76    2.03
  -2  -5  -8    2.46    1.91
  -2  -5  -8    0.95    1.89
  -2  -5  -8    2.34    1.65
  -2  -5  -7  641.92   21.43
  -2  -5  -7  631.24   24.09
  -2  -5  -7  587.00   22.75
  -2  -5  -7  569.50   23.09
  -2  -5  -6  922.08   33.44
  -2  -5  -6  879.22   33.43
  -2  -5  -6  911.25   32.75
  -2  -5  -6  903.36   30.70
  -2  -5  -5  137.92    6.50
  -2  -5  -5  132.10    5.56
  -2  -5  -5  132.72    6.66
  -2  -5  -4  536.73   19.27
  -2  -5  -4  513.34   18.76
  -2  -5  -4  459.05   17.16
  -2  -5  -3  908.64   32.54
  -2  -5  -3  988.05   36.17
  -2  -5  -3  860.45   29.15
  -2  -5  -2  478.42   19.22
  -2  -5  -2  518.24   21.71
  -2  -5  -1   39.77    3.23
  -2  -5  -1   38.52    3.38
  -2  -5  -1   29.88    2.76
  -2  -5   0  141.08    6.77
  -2  -5   0  134.13    7.14
  -2  -5   0  132.89    5.33
  -2  -5   0  151.33    7.26
  -2  -5   1    8.93    2.84
  -2  -5   1    3.56    1.51
  -2  -5   1    4.31    2.42
  -2  -5   1    8.09    2.19
  -2  -5   1    6.34    2.16
  -2  -5   2  285.75   11.78
  -2  -5   2  284.24   11.32
  -2  -5   2  297.20   12.06
  -2  -5   2  305.86   12.32
  -2  -5   2  294.08   14.29
  -2  -5   3  208.01    9.88
  -2  -5   3  223.14    9.26
  -2  -5   3  208.93   11.20
  -2  -5   3  203.73    8.58
  -2  -5   3  210.22   10.16
  -2  -5   4   26.07    2.30
  -2  -5   4   26.98    3.80
  -2  -5   4   30.32    3.93
  -2  -5   4   24.43    3.37
  -2  -5   4   20.40    3.17
  -2  -5   5    0.00    2.70
  -2  -5   5   -1.08    1.90
  -2  -5   5   -7.16    3.44
  -2  -5   5    1.36    2.44
  -2  -5   6   -4.13    3.72
  -2  -5   6    0.14    3.81
  -2  -5   6   -0.95    2.57
  -2  -5   6   -5.00    2.70
  -2  -5   7  395.27   18.34
  -2  -5   7  357.81   19.49
  -2  -5   7  381.84   18.70
  -2  -5   7  348.90   19.75
  -2  -5   8   14.89    4.20
  -2  -5   8   18.12    4.80
  -2  -5   8   11.03    6.13
  -2  -5   9    8.66    4.20
  -2  -5  10   18.40    7.04
  -2  -4 -15   12.19    6.37
  -2  -4 -14   42.29    6.78
  -2  -4 -14   23.70    8.12
  -2  -4 -14   48.21    5.69
  -2  -4 -13   98.82    7.87
  -2  -4 -13   97.97    9.49
  -2  -4 -13   97.75    8.74
  -2  -4 -13  109.06    7.99
  -2  -4 -12   14.78    4.75
  -2  -4 -12   14.78    4.47
  -2  -4 -12   16.77    4.50
  -2  -4 -12   19.23    3.93
  -2  -4 -12   14.83    5.31
  -2  -4 -11    7.87    3.93
  -2  -4 -11    6.91    2.71
  -2  -4 -11   16.22    4.09
  -2  -4 -11    4.36    3.95
  -2  -4 -10   71.37    5.42
  -2  -4 -10   69.15    5.20
  -2  -4 -10   69.44    4.89
  -2  -4 -10   63.54    4.92
  -2  -4  -9    2.60    2.74
  -2  -4  -9    2.58    2.85
  -2  -4  -9    0.95    2.71
  -2  -4  -9    3.27    2.46
  -2  -4  -8   87.12    5.56
  -2  -4  -8   93.75    6.06
  -2  -4  -8   94.25    5.07
  -2  -4  -8   92.46    5.68
  -2  -4  -7   39.20    3.38
  -2  -4  -7   40.60    3.38
  -2  -4  -7   37.89    3.01
  -2  -4  -7   26.34    3.04
  -2  -4  -6 2186.14   69.13
  -2  -4  -6 2069.13   72.50
  -2  -4  -6 2064.00   69.34
  -2  -4  -6 2076.64   70.30
  -2  -4  -5  314.40   12.51
  -2  -4  -5  333.18   12.46
  -2  -4  -5  327.68   12.30
  -2  -4  -5  310.98   12.53
  -2  -4  -4  307.97   11.98
  -2  -4  -4  319.04   11.67
  -2  -4  -4  294.38   11.01
  -2  -4  -3  134.73    5.84
  -2  -4  -3  135.11    5.84
  -2  -4  -3  121.26    4.85
  -2  -4  -2  531.71   20.72
  -2  -4  -2  544.87   21.62
  -2  -4  -2  538.23   20.34
  -2  -4  -1 1422.42   51.43
  -2  -4  -1 1458.50   55.26
  -2  -4  -1 1395.89   48.91
  -2  -4   0 2585.04   86.92
  -2  -4   0 2495.32   87.39
  -2  -4   0 2679.04   94.16
  -2  -4   1   46.87    3.77
  -2  -4   1   44.28    3.38
  -2  -4   1   42.93    3.39
  -2  -4   1   42.33    3.15
  -2  -4   2  251.43   10.96
  -2  -4   2  256.93   10.39
  -2  -4   2  265.81   10.43
  -2  -4   2  261.25   10.71
  -2  -4   2  264.18   12.15
  -2  -4   3   76.26    4.88
  -2  -4   3   75.73    4.75
  -2  -4   3   79.55    4.86
  -2  -4   3   79.18    4.21
  -2  -4   3   67.47    4.26
  -2  -4   4 1180.28   44.34
  -2  -4   4 1226.23   44.10
  -2  -4   4 1246.88   44.20
  -2  -4   4 1232.12   42.46
  -2  -4   5   29.27    4.07
  -2  -4   5   33.68    3.92
  -2  -4   5   29.88    3.72
  -2  -4   5   32.64    4.63
  -2  -4   6  418.11   19.06
  -2  -4   6  475.77   19.26
  -2  -4   6  450.44   19.64
  -2  -4   6  455.54   18.72
  -2  -4   7   28.17    5.15
  -2  -4   7   19.11    4.61
  -2  -4   7   11.43    4.41
  -2  -4   7   29.74    4.64
  -2  -4   8  331.91   19.11
  -2  -4   8  387.55   18.72
  -2  -4   8  358.86   19.00
  -2  -4   9  226.73   14.64
  -2  -4  10   60.15    8.40
  -2  -4  11   -0.81    5.01
  -2  -3 -15   20.19    4.88
  -2  -3 -14   -2.86    3.13
  -2  -3 -14   -2.03    6.50
  -2  -3 -14   -1.63    4.88
  -2  -3 -13  173.40   12.34
  -2  -3 -13  201.52   12.08
  -2  -3 -13  181.08   12.70
  -2  -3 -13  192.63   10.60
  -2  -3 -12    9.08    3.39
  -2  -3 -12    3.66    2.85
  -2  -3 -12    6.65    3.93
  -2  -3 -12   11.17    4.50
  -2  -3 -12   14.68    4.21
  -2  -3 -11   15.06    4.07
  -2  -3 -11   23.98    5.31
  -2  -3 -11   18.99    3.80
  -2  -3 -11   20.30    4.09
  -2  -3 -11   17.49    2.98
  -2  -3 -10  329.90   14.81
  -2  -3 -10  290.84   13.18
  -2  -3 -10  320.62   15.19
  -2  -3 -10  309.37   14.14
  -2  -3 -10  291.91   15.46
  -2  -3  -9  111.93    7.41
  -2  -3  -9  125.42    6.52
  -2  -3  -9  128.66    6.51
  -2  -3  -9  114.77    7.10
  -2  -3  -9  117.02    6.14
  -2  -3  -8  429.79   18.46
  -2  -3  -8  465.54   17.54
  -2  -3  -8  450.85   18.72
  -2  -3  -8  419.77   17.94
  -2  -3  -7   88.58    5.16
  -2  -3  -7   89.43    5.06
  -2  -3  -7   91.16    5.41
  -2  -3  -7   91.98    5.80
  -2  -3  -6   61.92    3.80
  -2  -3  -6   57.57    4.06
  -2  -3  -6   51.31    4.01
  -2  -3  -6   57.45    3.29
  -2  -3  -5  278.67   11.52
  -2  -3  -5  290.05   11.12
  -2  -3  -5  290.16   11.39
  -2  -3  -5  280.46   11.53
  -2  -3  -4   56.12    3.54
  -2  -3  -4   59.09    3.14
  -2  -3  -4   57.60    3.05
  -2  -3  -4   60.01    3.25
  -2  -3  -4   58.92    3.59
  -2  -3  -3  660.00   23.42
  -2  -3  -3  686.94   22.96
  -2  -3  -3  641.80   24.16
  -2  -3  -3  620.01   22.64
  -2  -3  -2   18.27    1.89
  -2  -3  -2   15.02    1.76
  -2  -3  -2    7.70    2.34
  -2  -3  -1  566.43   21.51
  -2  -3  -1  499.94   20.46
  -2  -3  -1  525.43   20.58
  -2  -3   0  751.35   28.75
  -2  -3   0  780.09   29.87
  -2  -3   0  700.47   27.84
  -2  -3   0  733.04   30.85
  -2  -3   1 1898.07   65.50
  -2  -3   1 1774.46   61.98
  -2  -3   1 1782.32   60.38
  -2  -3   1 1710.02   60.38
  -2  -3   2  438.26   17.09
  -2  -3   2  445.64   16.77
  -2  -3   2  437.63   16.14
  -2  -3   2  452.42   17.95
  -2  -3   3  282.27   10.97
  -2  -3   3  276.64   10.83
  -2  -3   3  276.75   11.27
  -2  -3   3  273.02   11.26
  -2  -3   4  151.35    7.46
  -2  -3   4  156.07    7.31
  -2  -3   4  165.84    8.17
  -2  -3   5  349.76   13.58
  -2  -3   5  352.33   15.32
  -2  -3   5  341.16   13.66
  -2  -3   5  329.64   13.50
  -2  -3   6   48.80    5.15
  -2  -3   6   47.12    4.24
  -2  -3   6   55.10    5.02
  -2  -3   7   45.19    4.61
  -2  -3   7   35.67    4.75
  -2  -3   7   40.33    5.06
  -2  -3   8  356.33   17.78
  -2  -3   8  359.72   17.10
  -2  -3   8  351.53   17.54
  -2  -3   9  149.87   11.53
  -2  -3   9  151.52   10.45
  -2  -3   9  148.91   10.94
  -2  -3  10   24.27    5.02
  -2  -3  11  278.85   18.98
  -2  -3  12   -3.25    5.14
  -2  -2 -15   21.81    7.05
  -2  -2 -14   24.76    7.85
  -2  -2 -14   43.38    6.24
  -2  -2 -13   10.29    3.93
  -2  -2 -13   -1.23    2.59
  -2  -2 -13    2.03    4.75
  -2  -2 -12  157.98    9.92
  -2  -2 -12  172.18    9.41
  -2  -2 -12  165.32   11.66
  -2  -2 -12  161.86   11.02
  -2  -2 -11   87.19    6.51
  -2  -2 -11   76.86    6.52
  -2  -2 -11   76.19    5.45
  -2  -2 -11   80.90    6.27
  -2  -2 -10   38.54    4.75
  -2  -2 -10   44.96    4.48
  -2  -2 -10   41.78    5.05
  -2  -2 -10   40.51    3.54
  -2  -2  -9  191.58   10.19
  -2  -2  -9  166.87   10.26
  -2  -2  -9  183.61    8.17
  -2  -2  -9  178.16   10.01
  -2  -2  -9  193.60    8.71
  -2  -2  -8   89.91    5.17
  -2  -2  -8   88.54    5.04
  -2  -2  -8   98.07    5.77
  -2  -2  -8  101.34    6.25
  -2  -2  -8   98.79    5.88
  -2  -2  -7   -0.14    2.04
  -2  -2  -7   -2.18    1.77
  -2  -2  -7    0.41    2.18
  -2  -2  -7   -0.68    2.04
  -2  -2  -7    1.52    1.65
  -2  -2  -6  825.95   31.77
  -2  -2  -6  867.76   30.48
  -2  -2  -6  826.00   29.05
  -2  -2  -6  838.80   29.49
  -2  -2  -6  888.23   32.27
  -2  -2  -5  234.17    9.88
  -2  -2  -5  237.36   10.20
  -2  -2  -5  228.80   10.16
  -2  -2  -5  216.84    9.41
  -2  -2  -5  229.99   10.42
  -2  -2  -4  503.10   18.20
  -2  -2  -4  514.26   19.91
  -2  -2  -4  483.42   17.57
  -2  -2  -4  528.23   18.81
  -2  -2  -4  509.02   19.25
  -2  -2  -3  235.59    8.96
  -2  -2  -3  230.69    9.54
  -2  -2  -3  243.91   10.29
  -2  -2  -2 1357.30   48.16
  -2  -2  -2 1322.49   43.69
  -2  -2  -2 1257.12   43.06
  -2  -2  -1  518.47   18.43
  -2  -2  -1  472.04   19.04
  -2  -2   0  370.82   14.93
  -2  -2   0  371.77   15.76
  -2  -2   0  363.35   14.89
  -2  -2   0  381.68   15.23
  -2  -2   1  419.71   15.34
  -2  -2   1  435.42   16.33
  -2  -2   1  436.65   16.66
  -2  -2   1  405.23   16.10
  -2  -2   2  130.10    5.97
  -2  -2   2  137.79    6.64
  -2  -2   2  133.51    6.23
  -2  -2   2  141.97    6.38
  -2  -2   3  172.43    7.74
  -2  -2   3  151.19    7.32
  -2  -2   3  180.30    7.62
  -2  -2   4   51.89    3.53
  -2  -2   4   50.17    3.93
  -2  -2   4   46.31    3.41
  -2  -2   5  606.99   22.71
  -2  -2   5  620.40   24.11
  -2  -2   5  627.74   25.39
  -2  -2   6 1117.24   43.48
  -2  -2   6 1169.21   43.28
  -2  -2   6 1118.50   41.61
  -2  -2   7   45.79    4.89
  -2  -2   7   43.59    4.75
  -2  -2   7   48.09    4.66
  -2  -2   8   63.16    5.71
  -2  -2   8   45.88    6.03
  -2  -2   8   62.33    5.57
  -2  -2   9    3.01    4.65
  -2  -2   9    8.42    4.62
  -2  -2   9   13.44    5.16
  -2  -2  10  127.94   10.18
  -2  -2  10  110.31    9.09
  -2  -2  11  106.70    9.36
  -2  -2  12   31.43    7.45
  -2  -2  13   23.01    8.53
  -2  -1 -14   -5.56    5.29
  -2  -1 -13   28.84    6.23
  -2  -1 -13   39.35    5.97
  -2  -1 -12   30.62    4.74
  -2  -1 -12   37.88    4.62
  -2  -1 -12   37.68    3.40
  -2  -1 -11  403.09   18.23
  -2  -1 -11  421.09   16.95
  -2  -1 -11  391.58   20.59
  -2  -1 -11  422.54   20.23
  -2  -1 -10   14.93    3.66
  -2  -1 -10    5.30    2.31
  -2  -1 -10   13.65    2.32
  -2  -1 -10    8.74    4.10
  -2  -1  -9  324.48   15.23
  -2  -1  -9  323.58   13.08
  -2  -1  -9  290.18   15.62
  -2  -1  -9  305.23   12.72
  -2  -1  -8   39.15    3.40
  -2  -1  -8   44.92    3.01
  -2  -1  -8   37.33    3.71
  -2  -1  -8   37.01    3.54
  -2  -1  -7  270.84   12.53
  -2  -1  -7  277.32   11.40
  -2  -1  -7  268.24    9.99
  -2  -1  -7  254.78   11.43
  -2  -1  -7  264.20   11.04
  -2  -1  -6  611.43   22.78
  -2  -1  -6  629.76   23.63
  -2  -1  -6  594.61   22.91
  -2  -1  -6  613.71   22.37
  -2  -1  -6  595.04   20.82
  -2  -1  -5  190.80    7.90
  -2  -1  -5  223.08    9.32
  -2  -1  -5  206.77    7.95
  -2  -1  -5  193.82    8.01
  -2  -1  -5  198.53    8.32
  -2  -1  -4    5.61    1.50
  -2  -1  -4    2.05    1.78
  -2  -1  -4    9.91    1.65
  -2  -1  -4    5.02    1.36
  -2  -1  -4   10.89    1.63
  -2  -1  -3  943.69   32.39
  -2  -1  -3  882.36   33.98
  -2  -1  -3  909.06   31.95
  -2  -1  -3  833.41   30.78
  -2  -1  -2  433.00   15.01
  -2  -1  -2  436.35   18.19
  -2  -1  -2  439.94   15.88
  -2  -1  -1  705.20   24.44
  -2  -1  -1  721.82   28.37
  -2  -1   0  525.59   19.43
  -2  -1   0  566.00   21.47
  -2  -1   0  497.52   18.49
  -2  -1   1  131.96    5.72
  -2  -1   1  130.07    5.83
  -2  -1   1  131.97    6.24
  -2  -1   2   99.55    4.91
  -2  -1   2  106.50    4.89
  -2  -1   2  108.08    5.43
  -2  -1   3   19.21    2.59
  -2  -1   3   12.22    2.45
  -2  -1   3   14.42    2.04
  -2  -1   4   41.82    3.54
  -2  -1   4   37.65    3.40
  -2  -1   4   39.87    3.42
  -2  -1   5  141.22    6.95
  -2  -1   5  128.38    7.08
  -2  -1   5  137.63    6.86
  -2  -1   6  184.56   10.20
  -2  -1   6  181.88    9.08
  -2  -1   6  196.97    8.72
  -2  -1   7  264.09   12.38
  -2  -1   7  253.56   13.89
  -2  -1   7  254.68   12.66
  -2  -1   8   76.95    6.53
  -2  -1   8   77.21    6.39
  -2  -1   8   83.78    7.00
  -2  -1   9   33.15    4.48
  -2  -1   9   26.84    5.07
  -2  -1   9   38.45    5.43
  -2  -1  10  132.49   10.00
  -2  -1  10  137.80    9.91
  -2  -1  11   58.46    6.78
  -2  -1  12  155.44   13.42
  -2  -1  13    4.87    4.87
  -2   0 -14  139.30   12.08
  -2   0 -13  -10.43    6.23
  -2   0 -13   -1.22    4.62
  -2   0 -12   11.14    4.35
  -2   0 -12   12.88    5.69
  -2   0 -11   53.95    6.95
  -2   0 -11   68.50    6.25
  -2   0 -11   66.07    7.19
  -2   0 -10  315.57   15.23
  -2   0 -10  327.61   14.43
  -2   0 -10  323.37   12.51
  -2   0 -10  298.72   15.71
  -2   0  -9   16.31    3.67
  -2   0  -9   21.23    3.40
  -2   0  -9   17.24    3.28
  -2   0  -9   15.79    2.04
  -2   0  -8    3.95    1.90
  -2   0  -8    0.27    2.31
  -2   0  -8    7.82    3.02
  -2   0  -8    0.68    1.23
  -2   0  -7  526.79   20.18
  -2   0  -7  493.76   17.65
  -2   0  -7  477.16   20.22
  -2   0  -7  502.34   18.83
  -2   0  -6  262.56   10.64
  -2   0  -6  247.34    9.96
  -2   0  -6  256.53   10.47
  -2   0  -6  257.86    9.72
  -2   0  -6  261.78   11.42
  -2   0  -5  867.68   30.46
  -2   0  -5  864.51   29.66
  -2   0  -5  872.94   30.87
  -2   0  -5  852.05   30.93
  -2   0  -5  876.12   30.38
  -2   0  -4   25.49    1.91
  -2   0  -4   28.64    2.05
  -2   0  -4   28.73    2.61
  -2   0  -4   24.15    2.05
  -2   0  -4   31.29    2.87
  -2   0  -3  396.16   16.09
  -2   0  -3  392.16   14.64
  -2   0  -3  415.25   15.63
  -2   0  -3  385.44   15.81
  -2   0  -2  941.54   31.49
  -2   0  -2  961.20   34.52
  -2   0  -2  969.14   38.64
  -2   0  -2  998.81   33.63
  -2   0   0 2331.11   78.08
  -2   0   0 2568.17   80.39
  -2   0   1  575.84   21.33
  -2   0   1  594.21   21.47
  -2   0   2  189.05    8.57
  -2   0   2  187.31    7.93
  -2   0   2  181.10    7.78
  -2   0   3 1005.12   38.04
  -2   0   3  979.68   36.47
  -2   0   3  984.66   35.43
  -2   0   4   81.48    4.64
  -2   0   4   95.03    5.05
  -2   0   4   83.10    4.53
  -2   0   5  458.33   17.48
  -2   0   5  444.47   18.69
  -2   0   5  446.53   18.88
  -2   0   6    9.54    2.18
  -2   0   6    9.54    2.04
  -2   0   6   10.03    3.02
  -2   0   7  514.85   19.63
  -2   0   7  539.44   21.67
  -2   0   7  512.61   21.26
  -2   0   8    3.95    3.27
  -2   0   8   -3.13    3.40
  -2   0   8    0.82    3.43
  -2   0   9   33.58    4.76
  -2   0   9   36.84    5.44
  -2   0   9   37.54    5.62
  -2   0  10   51.89    5.43
  -2   0  10   59.90    7.06
  -2   0  10   62.66    6.85
  -2   0  11  122.13   10.59
  -2   0  11  125.79    9.50
  -2   0  12   12.20    4.74
  -2   0  13   20.04    5.69
  -2   0  14    7.58    5.68
  -2   1 -14   55.90    8.82
  -2   1 -13   54.45    7.60
  -2   1 -12  114.96    9.52
  -2   1 -12  116.07    9.63
  -2   1 -11    4.75    2.99
  -2   1 -11    9.65    4.08
  -2   1 -10  194.58   11.15
  -2   1 -10  189.64   10.08
  -2   1 -10  177.67   11.75
  -2   1  -9  156.40    9.66
  -2   1  -9  156.38    9.40
  -2   1  -9  159.80   10.27
  -2   1  -8  313.84   14.58
  -2   1  -8  295.56   13.76
  -2   1  -8  317.27   14.81
  -2   1  -7   13.89    2.72
  -2   1  -7   13.07    2.72
  -2   1  -7   18.39    3.16
  -2   1  -6 3335.32  111.02
  -2   1  -6 3538.28  111.36
  -2   1  -6 3280.60  112.90
  -2   1  -6 3569.12  116.35
  -2   1  -5 1382.88   47.96
  -2   1  -5 1429.79   48.43
  -2   1  -5 1439.39   48.29
  -2   1  -5 1363.86   46.49
  -2   1  -4  637.39   22.58
  -2   1  -4  619.67   23.31
  -2   1  -4  633.30   24.32
  -2   1  -4  656.51   23.63
  -2   1  -3   85.27    3.53
  -2   1  -3   73.77    3.81
  -2   1  -3   81.47    4.52
  -2   1  -3   75.08    4.11
  -2   1  -2   25.89    1.49
  -2   1  -2   23.94    2.05
  -2   1  -2   22.88    2.45
  -2   1  -1    5.91    0.94
  -2   1   0 1195.69   39.71
  -2   1   1   35.04    1.90
  -2   1   1   33.49    2.17
  -2   1   2    2.03    1.49
  -2   1   2    0.14    1.36
  -2   1   2    0.95    1.50
  -2   1   3   28.28    2.86
  -2   1   3   26.31    2.45
  -2   1   3   23.79    2.05
  -2   1   4 2900.32  100.21
  -2   1   4 2895.81   97.16
  -2   1   4 2894.73   97.44
  -2   1   5  401.45   15.55
  -2   1   5  406.46   16.65
  -2   1   5  393.36   16.31
  -2   1   6  227.04    9.82
  -2   1   6  219.16   11.05
  -2   1   6  222.74   10.91
  -2   1   7   13.21    3.13
  -2   1   7    9.94    3.27
  -2   1   7    5.91    3.43
  -2   1   8  481.11   18.94
  -2   1   8  453.26   22.47
  -2   1   8  459.87   21.64
  -2   1   9  114.53    7.35
  -2   1   9  126.21    8.57
  -2   1   9  118.39    8.51
  -2   1  10   24.32    4.08
  -2   1  10   32.61    5.44
  -2   1  10   14.09    5.06
  -2   1  11    7.19    5.02
  -2   1  11    2.44    5.16
  -2   1  11    7.11    5.60
  -2   1  12   22.51    4.75
  -2   1  13    3.66    4.33
  -2   1  14  123.68   13.53
  -2   2 -13  176.67   14.54
  -2   2 -12  -11.94    5.97
  -2   2 -12    1.49    3.13
  -2   2 -11  158.29   10.34
  -2   2 -11  138.36   10.33
  -2   2 -10  307.21   15.93
  -2   2 -10  283.78   16.05
  -2   2 -10  272.24   16.13
  -2   2  -9  279.90   14.02
  -2   2  -9  269.06   14.44
  -2   2  -9  268.94   14.78
  -2   2  -8  659.58   29.01
  -2   2  -8  700.40   28.35
  -2   2  -8  627.72   28.24
  -2   2  -7  105.29    6.26
  -2   2  -7  106.42    6.13
  -2   2  -7  101.44    6.58
  -2   2  -6   54.37    3.94
  -2   2  -6   51.96    3.95
  -2   2  -6   45.04    4.01
  -2   2  -6   44.84    3.57
  -2   2  -5  781.55   28.36
  -2   2  -5  817.05   29.35
  -2   2  -5  816.94   28.05
  -2   2  -5  816.71   29.64
  -2   2  -4   74.51    4.53
  -2   2  -4   70.88    4.20
  -2   2  -4   68.40    3.80
  -2   2  -4   70.26    4.52
  -2   2  -3 1776.45   58.74
  -2   2  -3 1778.38   57.81
  -2   2  -3 1818.38   60.65
  -2   2  -3 1728.13   61.85
  -2   2  -2    1.35    1.49
  -2   2  -2    2.97    1.35
  -2   2  -2    1.09    1.37
  -2   2  -1  104.02    4.21
  -2   2  -1  101.06    4.70
  -2   2  -1   98.36    5.20
  -2   2   0    2.16    1.22
  -2   2   0    9.80    1.63
  -2   2   1  768.21   26.63
  -2   2   1  735.72   26.39
  -2   2   1  717.50   25.47
  -2   2   2 2547.81   85.62
  -2   2   2 2629.50   85.23
  -2   2   2 2436.52   85.26
  -2   2   3  164.90    7.19
  -2   2   3  153.52    6.93
  -2   2   3  148.20    7.43
  -2   2   4  395.93   15.62
  -2   2   4  397.25   15.92
  -2   2   4  386.89   15.91
  -2   2   5  994.43   36.51
  -2   2   5 1020.33   36.32
  -2   2   5  969.89   37.18
  -2   2   6  699.69   25.60
  -2   2   6  718.03   28.61
  -2   2   7  300.94   11.98
  -2   2   7  268.66   13.21
  -2   2   8  417.55   17.02
  -2   2   8  384.10   20.15
  -2   2   9  239.23   11.84
  -2   2   9  233.09   12.92
  -2   2  10    4.49    3.13
  -2   2  10    3.40    3.13
  -2   2  10    4.93    3.42
  -2   2  11  365.28   19.43
  -2   2  11  343.65   20.10
  -2   2  11  330.22   18.91
  -2   2  12   -2.71    5.02
  -2   2  13   35.64    5.83
  -2   2  14   15.30    7.17
  -2   3 -12   16.44    6.25
  -2   3 -11    5.29    5.97
  -2   3 -11    3.40    4.21
  -2   3 -10   30.73    4.22
  -2   3 -10   20.24    5.30
  -2   3  -9   12.91    4.49
  -2   3  -9    6.39    3.67
  -2   3  -9    8.48    4.51
  -2   3  -8   26.50    4.35
  -2   3  -8   32.50    4.35
  -2   3  -8   31.20    5.06
  -2   3  -7   31.94    3.26
  -2   3  -7   23.36    3.26
  -2   3  -7   25.74    4.24
  -2   3  -6  242.74   11.13
  -2   3  -6  240.08    9.79
  -2   3  -6  229.83   11.80
  -2   3  -6  226.68   12.19
  -2   3  -5   -0.81    2.17
  -2   3  -5    4.10    2.60
  -2   3  -5    2.07    1.80
  -2   3  -5    2.31    2.17
  -2   3  -4   13.35    2.48
  -2   3  -4   21.85    3.01
  -2   3  -4   18.14    2.17
  -2   3  -4   19.22    2.57
  -2   3  -3  177.16    7.59
  -2   3  -3  176.31    7.03
  -2   3  -3  163.07    7.96
  -2   3  -3  167.55    7.50
  -2   3  -2  981.47   32.01
  -2   3  -2  904.76   32.07
  -2   3  -2  920.83   33.44
  -2   3  -1  227.21    9.10
  -2   3  -1  229.59    9.00
  -2   3  -1  220.42    9.31
  -2   3   0    4.99    1.75
  -2   3   0    5.71    1.63
  -2   3   1 1239.16   44.02
  -2   3   1 1289.08   44.24
  -2   3   2  660.11   24.71
  -2   3   2  684.71   25.43
  -2   3   2  678.97   23.72
  -2   3   3   15.18    2.44
  -2   3   3    9.34    1.65
  -2   3   3   11.51    2.57
  -2   3   4  156.48    7.72
  -2   3   4  153.28    6.65
  -2   3   5  958.92   35.82
  -2   3   5  943.47   35.19
  -2   3   6  884.59   33.13
  -2   3   6  911.52   34.13
  -2   3   7   47.79    4.48
  -2   3   7   48.51    4.08
  -2   3   8  599.93   25.57
  -2   3   8  593.41   22.98
  -2   3   9   11.82    3.94
  -2   3   9   10.33    4.08
  -2   3  10  285.19   14.55
  -2   3  10  282.46   15.77
  -2   3  11  125.89    8.83
  -2   3  11  107.13    8.69
  -2   3  12   10.04    5.02
  -2   3  13   12.06    5.96
  -2   3  14    7.99    4.74
  -2   4 -12   58.91    7.06
  -2   4 -11   30.94    6.92
  -2   4 -11   39.25    7.06
  -2   4 -10   -0.95    3.67
  -2   4 -10    3.53    4.62
  -2   4  -9  209.11   13.86
  -2   4  -9  224.25   12.51
  -2   4  -8   11.13    6.24
  -2   4  -8   18.06    4.34
  -2   4  -8   12.04    3.46
  -2   4  -8   18.04    4.92
  -2   4  -7  173.60   10.72
  -2   4  -7  184.08    9.23
  -2   4  -7  165.01   10.97
  -2   4  -7  180.66   10.12
  -2   4  -6   40.64    4.47
  -2   4  -6   42.95    4.07
  -2   4  -6   35.37    4.30
  -2   4  -6   45.75    4.78
  -2   4  -5  172.83    8.40
  -2   4  -5  161.38    7.85
  -2   4  -5  149.25    8.73
  -2   4  -5  168.60    9.42
  -2   4  -4   29.90    3.25
  -2   4  -4   27.81    2.84
  -2   4  -4   19.72    3.17
  -2   4  -4   26.82    3.40
  -2   4  -3   -1.22    1.89
  -2   4  -3    1.89    2.16
  -2   4  -3    0.00    1.92
  -2   4  -2  396.77   15.73
  -2   4  -2  415.17   15.21
  -2   4  -2  400.38   15.36
  -2   4  -1  415.94   16.57
  -2   4  -1  403.00   15.76
  -2   4  -1  432.21   15.20
  -2   4   0   93.63    5.17
  -2   4   0  117.41    5.52
  -2   4   1    8.65    2.30
  -2   4   1    7.48    1.50
  -2   4   2   31.83    3.12
  -2   4   2   31.55    2.99
  -2   4   2   31.93    1.79
  -2   4   3 1773.60   59.46
  -2   4   3 1669.33   58.08
  -2   4   4   46.58    3.12
  -2   4   4   45.16    3.66
  -2   4   5   88.55    5.42
  -2   4   5   77.14    4.75
  -2   4   6  204.24    9.49
  -2   4   6  194.90    9.37
  -2   4   7  345.61   13.57
  -2   4   7  318.63   14.26
  -2   4   8  957.79   34.36
  -2   4   8  919.84   35.34
  -2   4   9   -1.22    2.58
  -2   4   9    0.00    2.44
  -2   4  10  436.79   20.79
  -2   4  10  398.86   20.65
  -2   4  11   24.71    4.34
  -2   4  11   29.46    4.62
  -2   4  12  401.02   22.54
  -2   4  13   29.56    5.70
  -2   4  14  102.16   11.25
  -2   4  15    7.44    7.99
  -2   5 -11   14.11    5.15
  -2   5 -10   33.36    8.54
  -2   5 -10   44.49    7.05
  -2   5  -9   66.19    7.05
  -2   5  -9   78.10    7.46
  -2   5  -8  116.99    9.09
  -2   5  -8   97.70    7.86
  -2   5  -8   94.96    8.85
  -2   5  -8  103.40    8.46
  -2   5  -7   18.96    4.88
  -2   5  -7   10.02    3.65
  -2   5  -7    6.93    3.05
  -2   5  -7    4.64    4.23
  -2   5  -6    3.51    2.16
  -2   5  -6    2.91    3.47
  -2   5  -6   -0.27    3.54
  -2   5  -6    2.84    3.79
  -2   5  -5  239.38   11.64
  -2   5  -5  232.45   11.08
  -2   5  -5  218.96   12.07
  -2   5  -5  240.94   12.65
  -2   5  -4  180.01    8.80
  -2   5  -4  183.43    8.09
  -2   5  -4  166.77    9.40
  -2   5  -3    8.66    2.84
  -2   5  -3   11.71    2.83
  -2   5  -3   10.72    1.92
  -2   5  -2  187.09    8.00
  -2   5  -2  171.84    7.94
  -2   5  -2  188.13    8.23
  -2   5  -1  377.94   14.00
  -2   5  -1  342.02   14.53
  -2   5  -1  361.68   15.35
  -2   5   0  755.05   29.11
  -2   5   0  794.29   26.56
  -2   5   0  726.55   28.02
  -2   5   1   64.50    3.78
  -2   5   1   52.07    3.54
  -2   5   2  230.98    9.75
  -2   5   2  230.45    9.66
  -2   5   2  242.52    8.31
  -2   5   3  716.55   26.03
  -2   5   3  686.07   26.53
  -2   5   4   79.65    4.20
  -2   5   4   76.30    4.08
  -2   5   5  705.01   25.23
  -2   5   5  645.58   27.30
  -2   5   6   95.21    6.10
  -2   5   6   79.36    5.56
  -2   5   7  662.28   25.22
  -2   5   7  661.37   29.33
  -2   5   8  263.60   11.12
  -2   5   8  254.04   13.04
  -2   5   9   69.97    5.97
  -2   5   9   61.76    5.43
  -2   5  10  187.10   10.32
  -2   5  10  175.13   11.68
  -2   5  11   81.56    7.74
  -2   5  11   71.27    7.74
  -2   5  12  226.76   14.80
  -2   5  13  215.00   16.55
  -2   5  14  178.52   15.05
  -2   5  15    6.09    5.82
  -2   6 -10  126.75   11.65
  -2   6  -9    6.64    7.18
  -2   6  -9   12.32    5.69
  -2   6  -8  134.62   10.03
  -2   6  -8  122.28    9.88
  -2   6  -7   50.21    6.50
  -2   6  -7   62.29    7.03
  -2   6  -7   43.55    5.53
  -2   6  -7   55.20    6.80
  -2   6  -6   95.89    7.58
  -2   6  -6  101.76    7.43
  -2   6  -6   85.55    7.62
  -2   6  -6  104.95    8.15
  -2   6  -5  107.76    7.03
  -2   6  -5  102.04    6.74
  -2   6  -5   90.20    7.20
  -2   6  -4   16.64    4.06
  -2   6  -4   26.39    3.64
  -2   6  -4   23.46    3.31
  -2   6  -3   64.86    5.15
  -2   6  -3   56.65    4.44
  -2   6  -3   57.90    5.09
  -2   6  -2  464.38   18.05
  -2   6  -2  483.74   18.98
  -2   6  -2  455.34   19.50
  -2   6  -1   36.26    3.53
  -2   6  -1   40.36    3.77
  -2   6  -1   37.38    3.15
  -2   6   0  482.00   19.72
  -2   6   0  483.26   17.52
  -2   6   0  438.67   17.78
  -2   6   1   56.08    4.32
  -2   6   1   51.66    4.22
  -2   6   2   90.73    5.54
  -2   6   2   91.60    5.44
  -2   6   2   92.87    3.11
  -2   6   3   91.13    5.14
  -2   6   3   89.39    5.98
  -2   6   4 1217.36   41.75
  -2   6   4 1167.31   40.92
  -2   6   5  495.69   18.44
  -2   6   5  477.82   19.56
  -2   6   6   68.41    4.88
  -2   6   6   73.56    5.29
  -2   6   7   -1.90    2.99
  -2   6   7   -2.30    3.52
  -2   6   8    0.14    2.30
  -2   6   8    1.49    3.66
  -2   6   9   14.91    4.07
  -2   6   9   16.70    3.66
  -2   6  10    3.12    3.93
  -2   6  10    4.34    4.62
  -2   6  11   10.58    5.02
  -2   6  11    5.29    5.97
  -2   6  12    7.87    4.07
  -2   6  13   34.05    6.92
  -2   6  14  168.03   14.92
  -2   7  -9   92.05    9.87
  -2   7  -8   25.66    6.62
  -2   7  -7  119.59    9.34
  -2   7  -7  143.19   10.12
  -2   7  -6   35.97    5.41
  -2   7  -6   36.00    6.07
  -2   7  -6   36.17    6.08
  -2   7  -5   -0.81    4.19
  -2   7  -5   -3.50    2.56
  -2   7  -5    5.52    3.17
  -2   7  -4   12.99    4.33
  -2   7  -4   21.81    4.31
  -2   7  -4   20.81    3.31
  -2   7  -3  460.56   20.07
  -2   7  -3  435.29   20.07
  -2   7  -3  434.43   20.36
  -2   7  -2   21.57    4.21
  -2   7  -2   15.61    3.63
  -2   7  -2   13.85    3.02
  -2   7  -1   -1.63    2.85
  -2   7  -1    6.46    3.23
  -2   7  -1    1.10    2.19
  -2   7   0   70.29    4.62
  -2   7   0   67.75    4.99
  -2   7   0   55.34    3.96
  -2   7   1 1139.80   39.27
  -2   7   1 1095.13   42.18
  -2   7   2  176.39    8.91
  -2   7   2  165.10    9.79
  -2   7   3   18.47    2.85
  -2   7   3   24.43    3.78
  -2   7   4   72.85    5.27
  -2   7   4   61.22    5.02
  -2   7   5  167.10    8.94
  -2   7   5  183.07    9.50
  -2   7   6  348.93   14.91
  -2   7   6  319.85   15.62
  -2   7   7   -3.79    3.39
  -2   7   7    0.14    2.71
  -2   7   8  207.71   12.34
  -2   7   8  203.04   11.41
  -2   7   9   19.92    3.66
  -2   7   9   25.93    5.43
  -2   7  10    2.85    4.47
  -2   7  10    0.41    3.53
  -2   7  11  415.98   21.72
  -2   7  11  364.95   21.06
  -2   7  12    6.38    5.43
  -2   7  13   11.80    6.24
  -2   7  14   -0.41    5.16
  -2   8  -8    4.59    4.86
  -2   8  -7    2.29    5.93
  -2   8  -6  208.41   15.56
  -2   8  -6  243.13   15.64
  -2   8  -5   -1.76    5.55
  -2   8  -5   13.20    4.18
  -2   8  -5    2.20    4.54
  -2   8  -4   30.86    5.68
  -2   8  -4   24.91    4.85
  -2   8  -4   26.12    5.36
  -2   8  -3   73.04    6.37
  -2   8  -3   77.16    6.47
  -2   8  -3   64.37    5.77
  -2   8  -2  128.65    8.55
  -2   8  -2  128.36    7.82
  -2   8  -2  104.56    7.27
  -2   8  -1   92.27    7.20
  -2   8  -1  100.64    6.74
  -2   8  -1   81.32    5.61
  -2   8   0   17.81    3.94
  -2   8   0   19.00    3.23
  -2   8   0   12.84    2.59
  -2   8   1  715.32   25.63
  -2   8   1  683.55   28.03
  -2   8   2  132.33    7.55
  -2   8   2  119.44    7.07
  -2   8   3  111.36    7.15
  -2   8   3  113.77    7.88
  -2   8   3  123.96    4.45
  -2   8   4  512.50   22.02
  -2   8   4  464.14   22.13
  -2   8   5  394.07   17.85
  -2   8   5  370.26   19.41
  -2   8   6    9.74    3.65
  -2   8   6   10.44    2.85
  -2   8   7    1.76    2.57
  -2   8   7    6.38    3.12
  -2   8   8  279.94   14.91
  -2   8   8  273.26   14.66
  -2   8   9    8.26    4.61
  -2   8   9   -1.63    4.89
  -2   8  10   99.49    8.95
  -2   8  10   91.22    7.88
  -2   8  11  157.30   11.39
  -2   8  12  150.16   12.35
  -2   8  13   -5.16    4.75
  -2   8  14    5.70    7.60
  -2   9  -6   15.50    6.60
  -2   9  -5   34.23    6.63
  -2   9  -5   30.45    5.25
  -2   9  -5   42.26    7.41
  -2   9  -4    7.72    5.96
  -2   9  -4    5.93    5.25
  -2   9  -4    1.37    4.80
  -2   9  -3   20.87    5.96
  -2   9  -3   28.70    5.66
  -2   9  -3   26.85    4.52
  -2   9  -2  388.02   20.24
  -2   9  -2  407.51   20.23
  -2   9  -2  351.52   19.04
  -2   9  -1  110.07    8.83
  -2   9  -1  114.56    8.76
  -2   9  -1  105.71    7.25
  -2   9   0  -10.51    3.91
  -2   9   0   -1.63    4.22
  -2   9   1  227.02   11.73
  -2   9   1  199.90   12.65
  -2   9   2  297.00   14.42
  -2   9   2  288.92   14.41
  -2   9   3  598.16   24.81
  -2   9   3  586.08   26.90
  -2   9   4    1.89    3.91
  -2   9   4    3.26    3.93
  -2   9   4    1.47    1.21
  -2   9   5    1.62    3.91
  -2   9   5    6.37    3.25
  -2   9   6    2.16    4.05
  -2   9   6    0.68    2.71
  -2   9   7  166.39   10.55
  -2   9   7  151.52   11.25
  -2   9   8  273.83   15.70
  -2   9   8  264.24   16.14
  -2   9   9   12.05    5.14
  -2   9   9   11.94    5.83
  -2   9  10    5.28    5.42
  -2   9  11    4.07    5.83
  -2   9  12  175.73   14.51
  -2   9  13   66.74   10.17
  -2  10  -5   45.28    8.09
  -2  10  -4   55.52    7.28
  -2  10  -3   12.07    5.42
  -2  10  -3    9.71    5.33
  -2  10  -3   28.30    6.74
  -2  10  -2   -2.17    6.24
  -2  10  -2   -1.75    3.64
  -2  10  -2    3.14    3.55
  -2  10  -1  125.11    9.58
  -2  10  -1  102.31    9.65
  -2  10  -1  100.06    8.33
  -2  10   0   48.52    6.74
  -2  10   0   58.33    6.80
  -2  10   1   96.54    8.02
  -2  10   1  105.89    8.09
  -2  10   2    2.31    4.62
  -2  10   2    2.69    4.31
  -2  10   3    1.21    4.31
  -2  10   3    5.97    4.89
  -2  10   4    4.85    4.44
  -2  10   4   -2.17    3.25
  -2  10   4    8.35    1.21
  -2  10   5  302.08   14.96
  -2  10   5  260.41   16.13
  -2  10   5  289.43   12.08
  -2  10   6    4.58    3.24
  -2  10   6    6.36    3.66
  -2  10   7  103.64    9.04
  -2  10   7   85.98    8.40
  -2  10   8    3.38    5.27
  -2  10   8    3.25    4.20
  -2  10   9  307.34   18.80
  -2  10  10   52.64    7.44
  -2  10  11   23.29    7.04
  -2  10  12   40.38    7.18
  -2  10  13  243.34   19.93
  -2  11  -3   -1.89    7.14
  -2  11  -2    2.70    6.07
  -2  11  -1   19.01    6.88
  -2  11   0    4.45    4.31
  -2  11   1   11.99    5.79
  -2  11   1   12.23    6.66
  -2  11   2  164.78   12.26
  -2  11   2  138.46   13.18
  -2  11   3   40.23    5.92
  -2  11   3   45.48    7.47
  -2  11   4  128.55   10.99
  -2  11   4  132.76    9.82
  -2  11   5    9.69    5.38
  -2  11   5    9.08    5.15
  -2  11   6   32.44    6.19
  -2  11   6   29.23    2.82
  -2  11   7   17.78    5.79
  -2  11   8   -0.27    5.53
  -2  11   9   16.20    6.61
  -2  11  10   50.40    8.51
  -2  11  11    6.49    5.27
  -2  11  12   11.10    8.12
  -2  12   0   -2.43    7.28
  -2  12   1   63.03    7.95
  -2  12   2   23.28    6.46
  -2  12   3    9.82    6.19
  -2  12   4   -2.69    3.76
  -2  12   5   14.79    6.18
  -2  12   6   -3.63    5.92
  -2  12   7   76.41    9.82
  -2  12   8   13.06    4.85
  -2  12   9   22.64    7.41
  -2  12  10    4.86    7.28
  -2  13   5   -8.46    6.45
  -2  13   6    0.13    4.84
  -1 -13  -9   85.54    9.28
  -1 -13  -8   71.98    9.82
  -1 -13  -7   73.09    8.89
  -1 -13  -6   17.78    6.74
  -1 -13  -5   99.48   11.32
  -1 -13  -4   10.66    6.61
  -1 -13  -3   50.34    9.45
  -1 -13  -2  151.20   13.64
  -1 -12 -11   38.26    8.22
  -1 -12 -10  141.13   12.39
  -1 -12  -9    0.40    5.39
  -1 -12  -8   -6.33    5.39
  -1 -12  -7   55.90    8.35
  -1 -12  -6   13.75    5.66
  -1 -12  -6   12.75    2.85
  -1 -12  -5  188.92   14.43
  -1 -12  -4    2.56    5.80
  -1 -12  -3   35.91    6.48
  -1 -12  -2    4.32    4.32
  -1 -12  -1   56.30    7.29
  -1 -12   0   40.77    7.96
  -1 -12   0   33.44    6.01
  -1 -12   1   26.04    7.83
  -1 -11 -13   74.70   10.40
  -1 -11 -12   14.04    6.61
  -1 -11 -11   81.76    7.96
  -1 -11 -10   88.60    9.17
  -1 -11 -10   52.06    7.77
  -1 -11  -9    0.54    4.85
  -1 -11  -9    4.76    4.63
  -1 -11  -8  153.16   11.73
  -1 -11  -8  146.32    9.68
  -1 -11  -7    0.41    2.85
  -1 -11  -7   -0.67    3.24
  -1 -11  -7   -1.08    3.37
  -1 -11  -6  274.91   15.35
  -1 -11  -6  275.53   17.00
  -1 -11  -5    9.58    4.86
  -1 -11  -5    5.57    2.45
  -1 -11  -5    3.90    3.50
  -1 -11  -4  238.20   15.12
  -1 -11  -4  220.11   14.95
  -1 -11  -4  234.64   12.33
  -1 -11  -3   38.23    3.97
  -1 -11  -3   39.01    5.81
  -1 -11  -2   25.44    3.15
  -1 -11  -2   25.79    5.81
  -1 -11  -1  127.18   10.53
  -1 -11  -1  131.40    7.66
  -1 -11   0  145.77   11.48
  -1 -11   0  145.65    9.98
  -1 -11   1    3.10    5.67
  -1 -11   1    4.91    3.69
  -1 -11   1    7.23    3.68
  -1 -11   2    1.08    4.04
  -1 -11   2    4.51    3.96
  -1 -11   3   24.93    5.79
  -1 -10 -14   15.57    7.17
  -1 -10 -13  182.07   15.43
  -1 -10 -12   15.95    5.95
  -1 -10 -12    9.42    5.46
  -1 -10 -11   64.04    7.16
  -1 -10 -11   50.06    6.41
  -1 -10 -10   11.34    3.78
  -1 -10 -10   23.93    6.76
  -1 -10 -10   20.84    4.63
  -1 -10  -9  149.73   11.35
  -1 -10  -9  142.94   10.54
  -1 -10  -9  147.21    9.00
  -1 -10  -8   43.34    6.08
  -1 -10  -8   40.63    6.34
  -1 -10  -8   36.57    4.22
  -1 -10  -7   83.47    7.82
  -1 -10  -7   92.56    6.26
  -1 -10  -7   80.73    8.10
  -1 -10  -6   18.49    4.05
  -1 -10  -6   23.58    4.99
  -1 -10  -5  102.73    7.43
  -1 -10  -5  102.62    7.68
  -1 -10  -4   78.98    6.48
  -1 -10  -4   80.66    7.54
  -1 -10  -4   76.59    5.32
  -1 -10  -3   48.36    5.52
  -1 -10  -3   45.64    3.84
  -1 -10  -3   41.72    5.81
  -1 -10  -2    5.54    3.38
  -1 -10  -2    9.70    4.72
  -1 -10  -2    6.71    2.19
  -1 -10  -1    2.43    4.05
  -1 -10  -1    1.08    4.58
  -1 -10  -1   -0.27    1.78
  -1 -10   0   89.20    8.10
  -1 -10   0   86.84    8.50
  -1 -10   0   96.70    6.70
  -1 -10   1  255.03   14.57
  -1 -10   1  231.53   13.53
  -1 -10   1  231.24   11.48
  -1 -10   2   -1.75    5.26
  -1 -10   2    2.87    2.87
  -1 -10   2   18.95    4.09
  -1 -10   3   74.62    8.49
  -1 -10   3   61.25    6.40
  -1 -10   3   52.57    5.33
  -1 -10   4    2.69    5.52
  -1 -10   4   -2.17    4.07
  -1 -10   5  109.54   10.63
  -1  -9 -14    3.25    5.83
  -1  -9 -13    2.17    5.15
  -1  -9 -12  102.73   10.15
  -1  -9 -12   86.61    8.26
  -1  -9 -12   77.48    8.60
  -1  -9 -11   19.89    6.36
  -1  -9 -11   28.54    5.55
  -1  -9 -11   15.42    2.16
  -1  -9 -11   18.40    5.18
  -1  -9 -10    8.52    4.06
  -1  -9 -10    4.87    4.33
  -1  -9 -10    0.68    3.95
  -1  -9  -9   48.67    4.87
  -1  -9  -9   54.24    6.36
  -1  -9  -9   49.62    5.31
  -1  -9  -8    1.76    2.57
  -1  -9  -8    0.81    3.92
  -1  -9  -8   11.54    4.62
  -1  -9  -7  395.37   18.53
  -1  -9  -7  469.97   20.28
  -1  -9  -7  420.61   17.19
  -1  -9  -6  220.84   11.36
  -1  -9  -6  200.96   11.75
  -1  -9  -6  179.67    9.14
  -1  -9  -5  174.17   10.27
  -1  -9  -5  183.92   10.79
  -1  -9  -4    0.00    2.16
  -1  -9  -4    7.82    3.64
  -1  -9  -3   42.94    5.13
  -1  -9  -3   45.94    5.12
  -1  -9  -3   43.88    3.69
  -1  -9  -2   80.46    6.75
  -1  -9  -2   77.06    6.06
  -1  -9  -2   79.63    4.80
  -1  -9  -1  296.37   14.58
  -1  -9  -1  294.69   13.75
  -1  -9  -1  279.39   12.73
  -1  -9   0   72.04    6.48
  -1  -9   0   79.51    7.14
  -1  -9   0   69.28    4.65
  -1  -9   1   37.21    4.85
  -1  -9   1   31.13    5.52
  -1  -9   1   36.07    3.83
  -1  -9   2   -1.48    4.58
  -1  -9   2    2.83    4.58
  -1  -9   2    1.09    3.14
  -1  -9   2    0.82    2.46
  -1  -9   3   75.19    5.20
  -1  -9   3   79.79    6.14
  -1  -9   3   68.68    6.73
  -1  -9   4  272.29   15.89
  -1  -9   4  276.77   16.90
  -1  -9   4  258.00   15.91
  -1  -9   4  263.65   13.47
  -1  -9   5   60.01    8.48
  -1  -9   5   70.91    7.20
  -1  -9   5   63.76    7.28
  -1  -9   6   60.14    8.07
  -1  -9   6   66.16    8.68
  -1  -8 -15   45.41    8.81
  -1  -8 -14   21.96    5.42
  -1  -8 -13   -4.33    6.23
  -1  -8 -13    9.08    5.56
  -1  -8 -12  106.87    8.81
  -1  -8 -12  104.76    6.85
  -1  -8 -12  106.78    8.86
  -1  -8 -11    1.09    5.04
  -1  -8 -11    0.81    4.20
  -1  -8 -11    6.36    5.28
  -1  -8 -11    9.41    2.59
  -1  -8 -10   57.66    5.96
  -1  -8 -10   61.03    6.23
  -1  -8 -10   56.81    3.95
  -1  -8 -10   61.31    5.72
  -1  -8  -9  232.37   12.05
  -1  -8  -9  225.69   11.92
  -1  -8  -9  219.01    8.95
  -1  -8  -9  216.17   11.44
  -1  -8  -8  168.06    9.61
  -1  -8  -8  171.31   10.15
  -1  -8  -8  171.31   10.02
  -1  -8  -8  194.35   10.74
  -1  -8  -7  185.56    9.11
  -1  -8  -7  218.56   10.29
  -1  -8  -7  221.45   10.96
  -1  -8  -6  270.52   12.32
  -1  -8  -6  296.34   13.53
  -1  -8  -6  282.52   13.07
  -1  -8  -5  429.78   17.74
  -1  -8  -5  387.08   18.38
  -1  -8  -4   13.11    3.65
  -1  -8  -4   17.67    3.64
  -1  -8  -3  241.75   11.19
  -1  -8  -3  230.44   10.81
  -1  -8  -3  232.33    9.93
  -1  -8  -2  325.57   13.72
  -1  -8  -2  352.18   14.18
  -1  -8  -2  334.00   15.23
  -1  -8  -1    3.24    3.37
  -1  -8  -1    5.66    3.37
  -1  -8  -1    0.14    1.92
  -1  -8   0  155.08    8.90
  -1  -8   0  176.01    9.03
  -1  -8   0  166.38    7.66
  -1  -8   1   -0.13    3.37
  -1  -8   1    1.75    3.50
  -1  -8   1   -1.23    2.33
  -1  -8   2  213.52   11.32
  -1  -8   2  201.84   12.26
  -1  -8   2  192.32    9.99
  -1  -8   2  208.90   10.00
  -1  -8   3    6.97    3.01
  -1  -8   3   11.04    3.23
  -1  -8   3    6.06    4.44
  -1  -8   3    7.39    2.60
  -1  -8   3    9.17    3.24
  -1  -8   4   17.01    4.46
  -1  -8   4   12.25    4.85
  -1  -8   4   18.31    4.17
  -1  -8   4   14.02    2.31
  -1  -8   4   15.56    3.82
  -1  -8   5   11.98    5.52
  -1  -8   5    7.67    1.75
  -1  -8   5   -0.68    3.81
  -1  -8   5    0.14    4.05
  -1  -8   6   79.36    7.75
  -1  -8   6   76.72    7.94
  -1  -8   6   85.02    8.11
  -1  -8   7   63.74    7.19
  -1  -8   7   66.76    7.81
  -1  -8   8   21.54    5.92
  -1  -8   8   24.50    6.63
  -1  -7 -15  181.12   14.11
  -1  -7 -14   62.51    8.00
  -1  -7 -14   61.01    6.86
  -1  -7 -13   28.78    4.80
  -1  -7 -13   26.40    5.42
  -1  -7 -13   28.88    6.24
  -1  -7 -12   63.36    7.85
  -1  -7 -12   74.41    7.46
  -1  -7 -12   72.58    5.76
  -1  -7 -12   77.38    7.49
  -1  -7 -11  311.24   16.39
  -1  -7 -11  332.29   17.09
  -1  -7 -11  340.84   14.84
  -1  -7 -11  346.16   17.05
  -1  -7 -10  519.23   23.44
  -1  -7 -10  480.94   20.74
  -1  -7 -10  471.77   19.21
  -1  -7 -10  469.84   21.00
  -1  -7  -9  278.00   13.95
  -1  -7  -9  284.68   13.28
  -1  -7  -9  262.91   10.68
  -1  -7  -9  321.86   15.25
  -1  -7  -8   57.12    5.01
  -1  -7  -8   57.00    5.01
  -1  -7  -8   55.63    3.27
  -1  -7  -8   60.82    5.56
  -1  -7  -7   44.56    4.06
  -1  -7  -7   48.46    4.60
  -1  -7  -7   38.02    3.79
  -1  -7  -6   15.15    2.84
  -1  -7  -6   19.92    3.39
  -1  -7  -6   20.30    2.84
  -1  -7  -5  500.13   20.61
  -1  -7  -5  516.81   21.39
  -1  -7  -4  154.56    8.80
  -1  -7  -4  162.81    8.79
  -1  -7  -3  122.46    6.90
  -1  -7  -3  130.01    7.69
  -1  -7  -2   11.99    2.42
  -1  -7  -2   20.11    3.78
  -1  -7  -2   16.26    2.05
  -1  -7  -1  669.40   24.70
  -1  -7  -1  695.49   30.30
  -1  -7  -1  653.93   23.61
  -1  -7   0  462.25   20.73
  -1  -7   0  477.35   18.21
  -1  -7   0  424.96   20.13
  -1  -7   1  117.51    6.60
  -1  -7   1  102.83    7.27
  -1  -7   1  103.81    5.76
  -1  -7   2    5.93    2.69
  -1  -7   2    2.42    2.29
  -1  -7   2    5.61    2.05
  -1  -7   2    7.54    2.19
  -1  -7   2    1.62    2.29
  -1  -7   3  153.38    8.38
  -1  -7   3  149.49    9.16
  -1  -7   3  158.88   10.37
  -1  -7   3  154.92    7.54
  -1  -7   3  190.87    8.65
  -1  -7   4  113.52    8.08
  -1  -7   4  110.58    8.35
  -1  -7   4  101.32    5.45
  -1  -7   4  101.53    6.30
  -1  -7   4   97.28    7.04
  -1  -7   5   93.68    6.56
  -1  -7   5   86.59    7.00
  -1  -7   5   88.13    8.09
  -1  -7   5   87.04    4.44
  -1  -7   5   88.14    6.50
  -1  -7   6   23.57    4.74
  -1  -7   6   26.94    5.52
  -1  -7   6   19.49    4.63
  -1  -7   7  129.41    9.90
  -1  -7   7  133.79   11.19
  -1  -7   7  153.51   10.75
  -1  -7   8    9.43    6.20
  -1  -7   8   -1.49    5.02
  -1  -7   9   98.93   10.92
  -1  -7   9   95.78   11.25
  -1  -6 -15   18.30    6.91
  -1  -6 -14  137.67   12.19
  -1  -6 -14  115.79   10.58
  -1  -6 -13  124.05   10.57
  -1  -6 -13  134.66   10.18
  -1  -6 -12   13.41    4.20
  -1  -6 -12   13.97    4.75
  -1  -6 -12   10.86    5.02
  -1  -6 -11    1.36    3.93
  -1  -6 -11    1.22    4.21
  -1  -6 -11    8.67    4.47
  -1  -6 -10   90.59    6.50
  -1  -6 -10   91.17    6.64
  -1  -6 -10   89.06    5.34
  -1  -6 -10   73.40    5.57
  -1  -6  -9  301.89   12.90
  -1  -6  -9  322.58   13.01
  -1  -6  -9  300.33   13.69
  -1  -6  -9  341.30   13.76
  -1  -6  -8  620.67   25.07
  -1  -6  -8  622.51   23.86
  -1  -6  -8  607.08   23.74
  -1  -6  -8  618.41   23.55
  -1  -6  -7    5.74    1.64
  -1  -6  -7    6.09    2.98
  -1  -6  -7    4.06    2.98
  -1  -6  -7   24.47    3.65
  -1  -6  -6   45.63    3.93
  -1  -6  -6   38.63    3.66
  -1  -6  -6   36.18    2.97
  -1  -6  -5   21.43    3.12
  -1  -6  -5   21.94    2.17
  -1  -6  -5   17.42    2.43
  -1  -6  -4 1145.08   43.96
  -1  -6  -4 1244.49   47.02
  -1  -6  -3  241.39   12.32
  -1  -6  -3  252.58   10.95
  -1  -6  -2   62.92    4.73
  -1  -6  -2   55.37    4.04
  -1  -6  -2   53.21    3.26
  -1  -6  -1  343.45   14.57
  -1  -6  -1  342.57   13.73
  -1  -6  -1  339.82   14.14
  -1  -6   0  540.28   21.44
  -1  -6   0  572.45   20.72
  -1  -6   0  519.05   19.90
  -1  -6   1   22.10    3.23
  -1  -6   1   25.56    3.36
  -1  -6   1   21.95    2.47
  -1  -6   1   19.52    2.15
  -1  -6   2  507.69   20.22
  -1  -6   2  511.26   21.41
  -1  -6   2  509.13   19.48
  -1  -6   2  511.47   19.96
  -1  -6   2  532.61   18.95
  -1  -6   3  138.63    7.05
  -1  -6   3  133.39    7.28
  -1  -6   3  137.65    8.49
  -1  -6   3  144.75    6.86
  -1  -6   3  146.44    7.15
  -1  -6   4  350.44   14.15
  -1  -6   4  319.80   16.45
  -1  -6   4  376.02   16.99
  -1  -6   4  359.32   14.58
  -1  -6   4  341.79   16.96
  -1  -6   5   23.14    3.97
  -1  -6   5   29.66    4.04
  -1  -6   5   20.37    4.45
  -1  -6   5   21.56    4.07
  -1  -6   6  145.25    9.71
  -1  -6   6  134.58   10.26
  -1  -6   6  124.21    8.21
  -1  -6   6  130.96    8.42
  -1  -6   7   28.33    4.86
  -1  -6   7   37.50    5.46
  -1  -6   7   23.76    5.30
  -1  -6   8  122.05   10.08
  -1  -6   8  125.79   10.12
  -1  -6   8  119.20   10.32
  -1  -6   9    4.18    4.18
  -1  -6   9    2.72    5.43
  -1  -6  10   19.71    6.07
  -1  -6  10   30.37    8.14
  -1  -5 -15  111.51   11.25
  -1  -5 -14  117.51   10.29
  -1  -5 -14  125.54   11.66
  -1  -5 -13  163.03   10.45
  -1  -5 -13  136.69   10.57
  -1  -5 -12    4.21    4.21
  -1  -5 -12   -0.41    4.48
  -1  -5 -12    0.00    3.12
  -1  -5 -11  328.04   16.01
  -1  -5 -11  316.31   15.75
  -1  -5 -11  312.49   15.78
  -1  -5 -10   76.58    5.97
  -1  -5 -10   84.60    6.10
  -1  -5 -10   78.92    7.06
  -1  -5  -9  250.63   12.07
  -1  -5  -9  232.90   11.12
  -1  -5  -9  224.05   11.82
  -1  -5  -8    8.94    2.30
  -1  -5  -8    3.66    3.11
  -1  -5  -8   11.11    3.66
  -1  -5  -7  255.25   12.06
  -1  -5  -7  241.53   10.17
  -1  -5  -7  234.73   10.01
  -1  -5  -7  254.54   10.46
  -1  -5  -6   81.55    4.87
  -1  -5  -6   89.20    5.01
  -1  -5  -6   77.23    5.83
  -1  -5  -6   71.29    3.84
  -1  -5  -5    0.95    1.49
  -1  -5  -5    3.26    2.44
  -1  -5  -5    2.59    0.82
  -1  -5  -5    7.41    2.97
  -1  -5  -4  586.78   21.74
  -1  -5  -4  609.41   22.12
  -1  -5  -3 3343.82  115.34
  -1  -5  -3 3511.17  116.57
  -1  -5  -2    6.08    2.43
  -1  -5  -2    7.96    2.43
  -1  -5  -1    0.54    2.15
  -1  -5  -1   -3.24    2.29
  -1  -5  -1    0.55    0.96
  -1  -5   0    1.48    1.62
  -1  -5   0    2.15    1.75
  -1  -5   0    4.11    1.23
  -1  -5   1 1832.29   65.14
  -1  -5   1 1926.07   61.67
  -1  -5   1 1690.60   62.29
  -1  -5   1 1793.43   61.21
  -1  -5   2  398.37   15.51
  -1  -5   2  398.33   15.90
  -1  -5   2  373.53   15.10
  -1  -5   2  384.59   14.91
  -1  -5   2  380.98   14.37
  -1  -5   3   12.94    3.10
  -1  -5   3   14.43    3.24
  -1  -5   3   12.47    1.78
  -1  -5   3   15.98    2.48
  -1  -5   3   15.32    2.58
  -1  -5   4    9.35    1.35
  -1  -5   4   14.98    3.24
  -1  -5   4   12.14    3.24
  -1  -5   4   12.93    2.61
  -1  -5   4   11.94    2.85
  -1  -5   5  259.55   12.02
  -1  -5   5  230.99   13.10
  -1  -5   5  274.02   13.34
  -1  -5   5  249.12   11.43
  -1  -5   6  378.63   19.86
  -1  -5   6  423.60   20.01
  -1  -5   6  451.95   18.95
  -1  -5   6  400.27   17.98
  -1  -5   7    8.38    3.38
  -1  -5   7    1.89    3.25
  -1  -5   7   16.81    5.06
  -1  -5   7    1.36    4.49
  -1  -5   8  224.27   14.02
  -1  -5   8  270.93   15.01
  -1  -5   8  256.20   13.66
  -1  -5   9   15.55    4.60
  -1  -5   9   18.65    5.45
  -1  -5   9   24.33    5.84
  -1  -5  10   64.22    8.92
  -1  -5  10   54.51    8.70
  -1  -5  11  103.83   11.68
  -1  -5  11   93.94   11.22
  -1  -4 -15   -4.74    5.82
  -1  -4 -14    7.04    6.77
  -1  -4 -14   -1.76    3.93
  -1  -4 -13   59.87    7.18
  -1  -4 -13   70.93    6.65
  -1  -4 -12  204.55   12.89
  -1  -4 -12  200.02   11.14
  -1  -4 -12  218.61   13.17
  -1  -4 -11   51.81    5.02
  -1  -4 -11   55.79    5.30
  -1  -4 -11   40.81    5.56
  -1  -4 -10   27.27    4.21
  -1  -4 -10   29.32    3.53
  -1  -4 -10   11.93    4.48
  -1  -4  -9    3.80    2.17
  -1  -4  -9    0.95    2.98
  -1  -4  -9   -0.14    2.44
  -1  -4  -8   27.66    3.93
  -1  -4  -8   40.67    3.39
  -1  -4  -8   31.17    2.98
  -1  -4  -7   22.08    3.25
  -1  -4  -7   31.42    2.84
  -1  -4  -7   29.27    3.39
  -1  -4  -6  225.91   11.52
  -1  -4  -6  226.88   11.25
  -1  -4  -6  231.35   11.27
  -1  -4  -5    2.30    2.57
  -1  -4  -5    1.78    1.23
  -1  -4  -5    1.08    1.49
  -1  -4  -4  259.24    9.77
  -1  -4  -4  281.73   10.86
  -1  -4  -4  259.72   11.82
  -1  -4  -4  248.05    9.85
  -1  -4  -3 1499.48   54.25
  -1  -4  -3 1428.38   50.66
  -1  -4  -3 1413.48   48.16
  -1  -4  -2  900.61   34.00
  -1  -4  -2  910.87   33.29
  -1  -4  -1  520.01   20.25
  -1  -4  -1  509.64   18.84
  -1  -4  -1  470.91   17.42
  -1  -4   0  321.88   13.21
  -1  -4   0  343.01   14.52
  -1  -4   0  290.62   11.70
  -1  -4   1  714.61   25.73
  -1  -4   1  735.81   27.93
  -1  -4   1  748.87   26.53
  -1  -4   1  760.28   28.02
  -1  -4   2  288.51   12.42
  -1  -4   2  292.61   11.87
  -1  -4   2  280.70   11.40
  -1  -4   2  281.96   11.90
  -1  -4   2  280.58   11.00
  -1  -4   3 1439.30   49.06
  -1  -4   3 1462.76   48.22
  -1  -4   3 1416.83   46.78
  -1  -4   3 1358.30   48.31
  -1  -4   3 1467.03   48.98
  -1  -4   4 1023.24   36.76
  -1  -4   4 1107.56   39.48
  -1  -4   4 1015.63   33.79
  -1  -4   4 1017.13   37.32
  -1  -4   4  998.32   38.80
  -1  -4   5 1278.13   46.28
  -1  -4   5 1263.54   46.28
  -1  -4   5 1282.62   47.64
  -1  -4   5 1269.17   44.82
  -1  -4   6   10.55    2.84
  -1  -4   6    7.58    3.52
  -1  -4   6   19.90    3.98
  -1  -4   6   17.17    3.95
  -1  -4   7  119.17    8.91
  -1  -4   7   94.09    6.91
  -1  -4   7  105.24    7.45
  -1  -4   7   97.49    7.37
  -1  -4   8  211.92   12.59
  -1  -4   8  198.80   11.79
  -1  -4   8  179.12   12.88
  -1  -4   8  178.41   11.33
  -1  -4   9  184.87   12.60
  -1  -4   9  180.70   11.34
  -1  -4   9  149.90   11.31
  -1  -4  10  119.57   10.43
  -1  -4  10  122.36   10.09
  -1  -4  11   72.15    9.48
  -1  -4  11   57.82    8.03
  -1  -4  12   70.76    8.79
  -1  -4  12   62.77    8.83
  -1  -3 -15    8.13    4.60
  -1  -3 -14   40.17    8.66
  -1  -3 -14   67.58    5.84
  -1  -3 -14   52.58    7.45
  -1  -3 -13  106.41    8.80
  -1  -3 -13   96.29    7.87
  -1  -3 -12  175.07   11.93
  -1  -3 -12  194.48   11.68
  -1  -3 -12  199.46   11.40
  -1  -3 -11   33.77    5.02
  -1  -3 -11   37.07    4.07
  -1  -3 -11   35.38    5.15
  -1  -3 -10  112.49    7.33
  -1  -3 -10  111.53    6.12
  -1  -3 -10  101.33    7.87
  -1  -3  -9  368.15   15.49
  -1  -3  -9  379.06   16.19
  -1  -3  -9  346.00   16.05
  -1  -3  -8   68.56    5.03
  -1  -3  -8   72.80    5.16
  -1  -3  -8   72.53    4.49
  -1  -3  -7   68.53    4.62
  -1  -3  -7   69.33    4.75
  -1  -3  -7   64.01    4.62
  -1  -3  -6  335.42   14.12
  -1  -3  -6  331.83   14.38
  -1  -3  -5  131.35    8.54
  -1  -3  -5  127.78    8.94
  -1  -3  -5  122.04    6.94
  -1  -3  -4    2.17    1.76
  -1  -3  -4    2.57    2.30
  -1  -3  -4    4.38    1.51
  -1  -3  -4    5.57    1.76
  -1  -3  -3    3.39    1.63
  -1  -3  -3    3.80    2.04
  -1  -3  -3    3.14    0.82
  -1  -3  -3    2.17    1.62
  -1  -3  -2 1530.57   54.75
  -1  -3  -2 1617.20   54.86
  -1  -3  -1   62.23    2.45
  -1  -3  -1   60.82    3.64
  -1  -3  -1   67.39    3.50
  -1  -3   0   88.67    4.85
  -1  -3   0  100.29    4.97
  -1  -3   0   85.80    3.73
  -1  -3   0   92.61    4.57
  -1  -3   1  595.31   23.05
  -1  -3   1  564.86   21.21
  -1  -3   1  585.70   21.17
  -1  -3   1  585.41   21.58
  -1  -3   1  564.48   20.81
  -1  -3   2  304.96   12.17
  -1  -3   2  310.32   11.89
  -1  -3   2  293.81   11.38
  -1  -3   2  291.57   11.77
  -1  -3   2  309.97   12.49
  -1  -3   3  746.90   26.67
  -1  -3   3  806.82   27.87
  -1  -3   3  737.21   26.32
  -1  -3   3  733.45   27.50
  -1  -3   4  152.95    7.58
  -1  -3   4  158.19    7.99
  -1  -3   4  198.94    8.97
  -1  -3   4  169.12    7.37
  -1  -3   5  318.47   13.96
  -1  -3   5  319.82   15.72
  -1  -3   5  318.97   15.01
  -1  -3   5  308.39   13.55
  -1  -3   6  218.90    9.90
  -1  -3   6  220.97   11.12
  -1  -3   6  228.05   10.18
  -1  -3   6  223.66   10.28
  -1  -3   7  207.03   11.10
  -1  -3   7  202.45   10.17
  -1  -3   7  200.05   12.07
  -1  -3   7  226.08   11.53
  -1  -3   8  318.31   15.20
  -1  -3   8  308.59   16.15
  -1  -3   8  310.63   15.49
  -1  -3   8  312.49   15.75
  -1  -3   9  -12.21    4.20
  -1  -3   9   -0.68    4.88
  -1  -3   9   -8.34    5.19
  -1  -3   9   -3.27    4.64
  -1  -3  10    6.51    4.07
  -1  -3  10   -1.23    5.32
  -1  -3  10    6.54    3.95
  -1  -3  11   62.07    8.27
  -1  -3  11   66.39    8.18
  -1  -3  12  132.74   13.14
  -1  -2 -15   60.94    9.35
  -1  -2 -14   55.56    8.79
  -1  -2 -14   58.95    7.18
  -1  -2 -13   95.65    8.26
  -1  -2 -13  101.99    8.68
  -1  -2 -13  104.98    6.54
  -1  -2 -12  155.33   11.11
  -1  -2 -12  157.44    9.78
  -1  -2 -12  179.50    8.97
  -1  -2 -12  160.76   10.72
  -1  -2 -11  133.10    9.09
  -1  -2 -11  116.67    7.88
  -1  -2 -11  141.33    9.09
  -1  -2 -10   44.50    4.88
  -1  -2 -10   44.31    4.76
  -1  -2 -10   26.20    4.48
  -1  -2  -9  345.67   15.51
  -1  -2  -9  351.48   16.85
  -1  -2  -9  344.62   13.89
  -1  -2  -8   30.56    3.80
  -1  -2  -8   27.62    4.08
  -1  -2  -8   29.93    3.95
  -1  -2  -7  165.12    8.05
  -1  -2  -7  167.68    7.75
  -1  -2  -7  176.32    7.63
  -1  -2  -6   14.81    2.45
  -1  -2  -6   19.31    2.58
  -1  -2  -6   32.75    4.91
  -1  -2  -5  934.54   33.88
  -1  -2  -5 1010.97   35.78
  -1  -2  -5  901.90   34.82
  -1  -2  -4    0.41    1.63
  -1  -2  -4    4.33    1.63
  -1  -2  -4    3.01    1.92
  -1  -2  -3   97.65    4.80
  -1  -2  -3   95.41    4.74
  -1  -2  -3   94.27    4.88
  -1  -2  -3   92.07    5.77
  -1  -2  -2 2026.83   67.74
  -1  -2  -2 1950.31   67.99
  -1  -2  -1 3677.92  122.98
  -1  -2  -1 3881.73  122.32
  -1  -2   0 2269.50   72.96
  -1  -2   0 2095.10   70.63
  -1  -2   0 2014.70   71.77
  -1  -2   0 1839.30   66.28
  -1  -2   0 2395.54   74.01
  -1  -2   1   17.17    2.30
  -1  -2   1   16.19    2.02
  -1  -2   1   18.20    2.33
  -1  -2   1   18.70    1.91
  -1  -2   1   18.96    2.03
  -1  -2   2   12.99    2.30
  -1  -2   2   13.52    3.79
  -1  -2   2   17.37    1.90
  -1  -2   2   20.39    3.97
  -1  -2   2   13.02    1.90
  -1  -2   3   38.33    3.25
  -1  -2   3   34.53    2.88
  -1  -2   3   39.89    3.00
  -1  -2   3   37.94    2.71
  -1  -2   4  190.81    9.23
  -1  -2   4  202.70    9.09
  -1  -2   4  200.42    9.59
  -1  -2   5  247.67   12.22
  -1  -2   5  240.29   11.00
  -1  -2   5  242.78   10.59
  -1  -2   5  271.46   11.68
  -1  -2   6  740.75   30.16
  -1  -2   6  722.87   29.89
  -1  -2   6  714.09   27.75
  -1  -2   6  712.10   27.57
  -1  -2   7   55.00    4.62
  -1  -2   7   59.32    4.93
  -1  -2   7   60.49    4.39
  -1  -2   7   65.72    5.03
  -1  -2   8   37.75    4.48
  -1  -2   8   39.51    4.89
  -1  -2   8   23.00    5.34
  -1  -2   8   38.36    5.07
  -1  -2   9  649.04   30.16
  -1  -2   9  652.92   29.74
  -1  -2   9  643.53   28.65
  -1  -2   9  636.72   27.59
  -1  -2  10   24.56    4.61
  -1  -2  10   13.16    4.48
  -1  -2  10   18.42    5.87
  -1  -2  10   24.32    4.65
  -1  -2  11    4.07    5.29
  -1  -2  11    9.15    4.23
  -1  -2  12    3.80    5.83
  -1  -2  13   44.29    7.04
  -1  -1 -15   -0.81    6.91
  -1  -1 -14   47.18    8.00
  -1  -1 -13   19.47    6.63
  -1  -1 -13   21.16    4.48
  -1  -1 -13   11.43    2.18
  -1  -1 -12  159.99   10.84
  -1  -1 -12  157.06   10.59
  -1  -1 -12  167.40    8.21
  -1  -1 -11    0.41    3.67
  -1  -1 -11    1.36    1.77
  -1  -1 -11   -0.81    3.12
  -1  -1 -11    3.52    3.79
  -1  -1 -10   50.85    5.56
  -1  -1 -10   52.33    4.62
  -1  -1 -10   48.46    3.41
  -1  -1 -10   44.97    5.44
  -1  -1  -9    2.85    2.31
  -1  -1  -9   -0.27    2.86
  -1  -1  -9    2.31    2.99
  -1  -1  -9    3.94    1.77
  -1  -1  -8 1076.41   40.14
  -1  -1  -8  990.88   37.35
  -1  -1  -8 1000.03   38.61
  -1  -1  -7  254.13   12.66
  -1  -1  -7  262.90   12.82
  -1  -1  -7  256.15   12.02
  -1  -1  -6   90.75    5.58
  -1  -1  -6   96.77    5.46
  -1  -1  -6   90.39    5.20
  -1  -1  -5   50.77    3.00
  -1  -1  -5   52.89    3.41
  -1  -1  -5   53.31    3.70
  -1  -1  -4   21.78    1.63
  -1  -1  -4   17.17    1.91
  -1  -1  -4   16.76    1.65
  -1  -1  -3 1834.78   60.55
  -1  -1  -3 1841.43   61.75
  -1  -1  -3 1664.53   61.42
  -1  -1  -3 1609.30   59.48
  -1  -1  -2   41.26    2.33
  -1  -1  -2   35.79    2.06
  -1  -1  -2   37.56    2.07
  -1  -1  -2   39.53    2.03
  -1  -1  -1  683.43   22.69
  -1  -1  -1  653.46   24.44
  -1  -1   0   63.25    2.98
  -1  -1   0   62.27    3.01
  -1  -1   0   70.70    3.37
  -1  -1   1  544.11   21.43
  -1  -1   1  634.03   22.24
  -1  -1   1  550.82   21.31
  -1  -1   1  653.42   23.11
  -1  -1   2 2172.32   78.65
  -1  -1   2 2279.91   77.82
  -1  -1   2 2419.02   79.91
  -1  -1   2 2109.46   75.72
  -1  -1   3  388.84   28.01
  -1  -1   3  562.01   36.38
  -1  -1   3  433.95   23.04
  -1  -1   3  443.90   30.57
  -1  -1   4   35.90    3.26
  -1  -1   4   34.28    2.59
  -1  -1   4   35.18    2.89
  -1  -1   4   37.52    3.26
  -1  -1   5   12.24    5.17
  -1  -1   5    8.30    4.08
  -1  -1   5    6.06    4.27
  -1  -1   6  612.55   25.04
  -1  -1   6  638.94   25.72
  -1  -1   6  627.60   25.86
  -1  -1   6  616.96   23.70
  -1  -1   7    0.68    1.90
  -1  -1   7    3.83    2.19
  -1  -1   7    2.75    3.03
  -1  -1   7    6.66    2.99
  -1  -1   8   81.41    6.12
  -1  -1   8   88.33    5.98
  -1  -1   8   89.11    6.46
  -1  -1   8   72.71    6.15
  -1  -1   9   37.90    4.48
  -1  -1   9   65.05    8.20
  -1  -1   9   46.18    5.76
  -1  -1   9   44.41    4.75
  -1  -1  10   75.90    6.79
  -1  -1  10   78.83    7.60
  -1  -1  10   65.10    6.84
  -1  -1  10  100.96    8.34
  -1  -1  11    4.07    4.75
  -1  -1  12    8.27    5.69
  -1  -1  13   60.97    9.21
  -1   0 -14   74.32    8.82
  -1   0 -13   85.99    9.20
  -1   0 -13   87.26    8.55
  -1   0 -12    3.38    5.14
  -1   0 -12    0.81    4.21
  -1   0 -11  421.60   21.43
  -1   0 -11  419.86   19.31
  -1   0 -11  409.59   14.81
  -1   0 -11  396.08   20.27
  -1   0 -10   14.10    4.20
  -1   0 -10   18.90    3.81
  -1   0 -10   17.99    1.64
  -1   0 -10   17.41    4.63
  -1   0  -9   89.32    6.11
  -1   0  -9   81.48    6.12
  -1   0  -9   77.23    4.11
  -1   0  -9   73.27    5.72
  -1   0  -8  263.20   11.97
  -1   0  -8  259.41   11.17
  -1   0  -8  254.99    9.74
  -1   0  -8  254.91   12.01
  -1   0  -7  198.98    9.26
  -1   0  -7  180.43    8.45
  -1   0  -7  183.44    6.86
  -1   0  -7  178.02    9.16
  -1   0  -6   67.17    3.70
  -1   0  -6   66.11    5.34
  -1   0  -6   65.88    4.77
  -1   0  -6   67.44    5.32
  -1   0  -5  156.37    7.23
  -1   0  -5  159.07    7.37
  -1   0  -5  152.07    6.04
  -1   0  -5  168.12    7.96
  -1   0  -4 5187.16  162.08
  -1   0  -4 4924.77  165.51
  -1   0  -4 4651.90  153.50
  -1   0  -4 4868.25  156.81
  -1   0  -3 8204.02  266.72
  -1   0  -3 7915.25  255.11
  -1   0  -3 8493.74  259.12
  -1   0  -2   74.91    4.10
  -1   0  -2   81.67    4.65
  -1   0  -2   74.40    3.96
  -1   0  -2   73.53    4.68
  -1   0  -1 1261.81   39.44
  -1   0  -1 1236.24   40.75
  -1   0  -1 1225.39   43.38
  -1   0  -1 1123.87   40.92
  -1   0   0  134.78    5.46
  -1   0   1 1194.04   41.61
  -1   0   1 1187.83   41.96
  -1   0   2  782.60   29.26
  -1   0   2  789.24   29.00
  -1   0   2  834.29   31.65
  -1   0   3  401.16   40.13
  -1   0   3  386.77   39.71
  -1   0   3  268.29   34.73
  -1   0   4  106.93   19.78
  -1   0   4  107.05   18.00
  -1   0   5  574.54   22.24
  -1   0   5  609.57   23.74
  -1   0   6  954.38   35.04
  -1   0   6 1033.39   37.50
  -1   0   6  951.19   35.27
  -1   0   7  242.99   10.62
  -1   0   7  248.02   11.30
  -1   0   7  241.81    9.95
  -1   0   8    6.26    3.40
  -1   0   8    1.90    3.13
  -1   0   9   11.15    3.94
  -1   0   9   15.63    4.21
  -1   0  10  212.56   11.82
  -1   0  10  202.95   12.09
  -1   0  10  179.08   11.39
  -1   0  11  165.44   10.86
  -1   0  11  145.24   10.99
  -1   0  11  138.94   11.09
  -1   0  12   26.31    6.10
  -1   0  13   -1.76    5.56
  -1   0  14   46.57    9.21
  -1   1 -14    5.02    4.88
  -1   1 -13   18.06    5.84
  -1   1 -12   -0.27    5.41
  -1   1 -12    2.17    4.48
  -1   1 -11   96.76    8.95
  -1   1 -11  101.40    8.02
  -1   1 -10  224.25   12.90
  -1   1 -10  216.62   12.38
  -1   1 -10  206.96   12.41
  -1   1  -9   40.06    4.75
  -1   1  -9   39.04    4.49
  -1   1  -9   25.23    4.23
  -1   1  -8  378.24   15.65
  -1   1  -8  358.13   15.80
  -1   1  -8  360.67   16.27
  -1   1  -7   11.57    2.99
  -1   1  -7   11.97    3.13
  -1   1  -7    8.89    2.05
  -1   1  -6 1685.61   57.10
  -1   1  -6 1534.76   56.82
  -1   1  -6 1606.31   53.91
  -1   1  -5  937.81   31.48
  -1   1  -5  897.91   33.10
  -1   1  -5  893.73   32.41
  -1   1  -4   28.82    2.47
  -1   1  -4   27.32    2.58
  -1   1  -4   34.66    2.99
  -1   1  -3 5895.38  184.06
  -1   1  -3 5468.29  183.90
  -1   1  -3 6035.02  186.14
  -1   1  -2 7017.02  239.10
  -1   1  -2 8044.56  238.46
  -1   1  -2 7321.98  232.40
  -1   1  -1  782.39   26.99
  -1   1  -1  805.68   28.02
  -1   1  -1  732.58   27.51
  -1   1   0   18.00    1.35
  -1   1   1  189.14    7.60
  -1   1   2   32.86    2.31
  -1   1   2   34.40    2.31
  -1   1   3 2690.85   90.07
  -1   1   3 2605.64   89.20
  -1   1   4    6.00    1.64
  -1   1   4    6.41    1.91
  -1   1   5    4.64    1.91
  -1   1   5    3.27    1.77
  -1   1   6  208.25    9.00
  -1   1   6  204.31    9.28
  -1   1   7 1413.07   49.91
  -1   1   7 1485.87   53.85
  -1   1   8 1507.41   55.99
  -1   1   8 1474.43   60.88
  -1   1   9   10.88    2.72
  -1   1   9   10.06    3.67
  -1   1  10   11.55    4.35
  -1   1  10    5.43    4.35
  -1   1  11  392.58   19.15
  -1   1  11  382.89   20.23
  -1   1  12   60.76    6.38
  -1   1  13   30.22    7.05
  -1   1  14   -4.06    6.50
  -1   2 -13   15.34    4.89
  -1   2 -12   17.60    6.50
  -1   2 -12    5.84    5.16
  -1   2 -11   35.52    5.97
  -1   2 -11   28.54    4.76
  -1   2 -10  112.18    7.62
  -1   2 -10   99.91    8.47
  -1   2 -10  105.58    8.28
  -1   2  -9  238.91   13.46
  -1   2  -9  242.89   12.79
  -1   2  -9  233.06   13.53
  -1   2  -8   78.41    5.57
  -1   2  -8   83.77    5.71
  -1   2  -8   72.76    6.16
  -1   2  -7   59.26    4.22
  -1   2  -7   60.64    4.49
  -1   2  -7   55.72    4.79
  -1   2  -6   18.07    4.35
  -1   2  -6   19.87    3.70
  -1   2  -6   17.53    3.94
  -1   2  -5  285.11   12.09
  -1   2  -5  303.03   11.42
  -1   2  -5  277.06   11.26
  -1   2  -4  380.98   14.66
  -1   2  -4  372.15   14.56
  -1   2  -4  383.53   15.06
  -1   2  -3    2.84    1.76
  -1   2  -3   -0.14    1.62
  -1   2  -3    0.14    1.23
  -1   2  -2  762.84   26.80
  -1   2  -2  793.36   27.30
  -1   2  -2  784.88   27.57
  -1   2  -1  533.70   19.32
  -1   2  -1  538.90   19.37
  -1   2  -1  538.62   20.29
  -1   2   0 1164.95   40.68
  -1   2   0 1288.25   42.11
  -1   2   0 1173.02   41.24
  -1   2   1 2396.56   78.92
  -1   2   1 2244.37   78.60
  -1   2   2 2519.62   83.80
  -1   2   2 2456.55   84.76
  -1   2   3  712.47   26.61
  -1   2   3  680.08   25.54
  -1   2   4  213.40    9.11
  -1   2   4  203.73    8.70
  -1   2   5  889.47   33.09
  -1   2   5  852.40   32.28
  -1   2   6   13.06    2.99
  -1   2   6    9.66    2.59
  -1   2   7  401.42   15.67
  -1   2   7  386.31   16.89
  -1   2   8  752.86   29.96
  -1   2   8  739.43   32.41
  -1   2   9   33.05    4.49
  -1   2   9   31.41    4.76
  -1   2  10   -0.68    3.67
  -1   2  10    1.90    3.94
  -1   2  11    2.04    3.39
  -1   2  11    1.49    4.34
  -1   2  12  283.11   16.15
  -1   2  13    4.61    4.61
  -1   2  14   56.06    8.12
  -1   2  15   -0.41    4.73
  -1   3 -13   49.25    8.55
  -1   3 -12   88.80    8.83
  -1   3 -11    5.29    6.10
  -1   3 -11   11.14    5.43
  -1   3 -10    5.29    4.89
  -1   3 -10   18.89    5.03
  -1   3  -9   79.03    6.93
  -1   3  -9   77.86    6.12
  -1   3  -9   68.27    6.98
  -1   3  -8   30.83    4.48
  -1   3  -8   34.50    4.08
  -1   3  -8   22.59    4.11
  -1   3  -7    7.06    2.31
  -1   3  -7    4.34    3.39
  -1   3  -7    6.85    3.29
  -1   3  -6    0.54    2.71
  -1   3  -6    0.41    2.71
  -1   3  -6    1.92    2.19
  -1   3  -5  886.66   31.74
  -1   3  -5  876.36   31.60
  -1   3  -5  827.60   31.43
  -1   3  -4    1.08    2.16
  -1   3  -4    1.08    2.03
  -1   3  -4    1.23    2.19
  -1   3  -3  418.62   15.69
  -1   3  -3  411.21   15.13
  -1   3  -3  402.68   14.80
  -1   3  -2   17.82    2.57
  -1   3  -2   20.05    2.56
  -1   3  -2   21.53    2.45
  -1   3  -1  312.02   12.16
  -1   3  -1  322.76   13.03
  -1   3  -1  325.86   12.89
  -1   3   0  319.09   12.59
  -1   3   0  311.36   13.06
  -1   3   0  316.88   12.08
  -1   3   1   16.52    2.17
  -1   3   1   16.70    1.90
  -1   3   2   46.00    3.26
  -1   3   2   46.73    3.26
  -1   3   3  239.97   10.58
  -1   3   3  242.12   10.45
  -1   3   4  199.01    8.68
  -1   3   4  183.08    8.00
  -1   3   5 1221.86   43.19
  -1   3   5 1142.73   40.89
  -1   3   6   81.86    5.03
  -1   3   6   83.37    4.75
  -1   3   7    4.21    2.85
  -1   3   7    4.08    2.17
  -1   3   8   98.16    5.71
  -1   3   8   92.58    6.80
  -1   3   9 1289.84   47.09
  -1   3   9 1335.83   50.07
  -1   3  10   46.48    4.49
  -1   3  10   38.86    5.30
  -1   3  11    9.51    3.26
  -1   3  11    1.22    4.62
  -1   3  12   13.16    4.07
  -1   3  13  176.38   12.88
  -1   3  14   99.01   10.70
  -1   3  15   36.40    8.39
  -1   4 -12  155.16   14.24
  -1   4 -11   -0.81    4.48
  -1   4 -10    0.54    6.10
  -1   4 -10    6.65    3.53
  -1   4  -9    2.44    4.88
  -1   4  -9    2.03    4.34
  -1   4  -9    0.41    4.93
  -1   4  -8  577.18   26.89
  -1   4  -8  640.67   25.79
  -1   4  -8  586.25   28.25
  -1   4  -7   25.22    4.34
  -1   4  -7   24.52    3.66
  -1   4  -7   26.44    4.38
  -1   4  -6    3.39    2.44
  -1   4  -6    2.98    2.84
  -1   4  -6    6.16    3.15
  -1   4  -5   88.89    6.36
  -1   4  -5   76.33    6.49
  -1   4  -5   73.65    5.48
  -1   4  -4  217.82   10.01
  -1   4  -4  235.89   10.66
  -1   4  -4  215.70   11.08
  -1   4  -3  117.60    6.62
  -1   4  -3  101.77    7.00
  -1   4  -3   99.10    5.05
  -1   4  -2  510.08   18.29
  -1   4  -2  529.13   18.51
  -1   4  -1  205.13    8.37
  -1   4  -1  207.27    9.59
  -1   4  -1  199.90    8.73
  -1   4   0   20.44    2.15
  -1   4   0   16.36    2.43
  -1   4   0   15.20    1.64
  -1   4   0   18.64    1.10
  -1   4   1   18.06    1.08
  -1   4   1   19.99    2.57
  -1   4   1   14.64    2.30
  -1   4   2 1665.73   57.80
  -1   4   2 1665.01   57.43
  -1   4   3  439.45   18.89
  -1   4   3  455.56   17.93
  -1   4   4  822.69   30.81
  -1   4   4  794.90   28.92
  -1   4   5  235.37    9.63
  -1   4   5  205.08    8.95
  -1   4   6  959.12   36.78
  -1   4   6  934.38   34.62
  -1   4   7   34.19    3.80
  -1   4   7   26.73    3.53
  -1   4   8    2.58    2.17
  -1   4   8   -2.17    2.99
  -1   4   9  456.85   19.03
  -1   4   9  447.66   19.30
  -1   4  10   57.60    5.71
  -1   4  10   43.87    5.30
  -1   4  11   13.58    3.53
  -1   4  11   11.95    4.89
  -1   4  12   47.51    5.84
  -1   4  13   89.11    8.41
  -1   4  14  109.76   10.71
  -1   4  15   68.36    9.75
  -1   5 -11  132.48   11.92
  -1   5 -10   13.95    4.88
  -1   5  -9    6.78    6.10
  -1   5  -9    2.44    3.38
  -1   5  -8   57.07    6.98
  -1   5  -8   59.36    7.18
  -1   5  -8   66.30    5.95
  -1   5  -7  110.10    8.80
  -1   5  -7   95.70    7.30
  -1   5  -7  109.45    8.07
  -1   5  -6  141.24    8.53
  -1   5  -6  133.79    8.10
  -1   5  -6  141.74    8.62
  -1   5  -5  313.64   13.93
  -1   5  -5  294.56   13.09
  -1   5  -5  287.55   15.02
  -1   5  -4  128.80    7.02
  -1   5  -4  132.87    7.27
  -1   5  -4  116.96    6.95
  -1   5  -3  153.68    7.40
  -1   5  -3  154.27    7.43
  -1   5  -3  155.10    7.88
  -1   5  -2   65.68    3.86
  -1   5  -2   66.02    4.73
  -1   5  -2   64.62    4.43
  -1   5  -1  608.26   25.69
  -1   5  -1  698.28   24.61
  -1   5  -1  620.20   23.36
  -1   5   0    8.79    1.89
  -1   5   0   10.63    2.69
  -1   5   0   11.24    1.51
  -1   5   0    9.59    0.96
  -1   5   1   85.33    5.28
  -1   5   1   99.54    5.53
  -1   5   1   80.01    4.09
  -1   5   1   90.85    3.52
  -1   5   2   34.77    3.52
  -1   5   2   37.17    3.53
  -1   5   3  449.42   17.77
  -1   5   3  414.94   16.71
  -1   5   4    8.41    2.71
  -1   5   4    9.09    2.58
  -1   5   5    4.61    2.71
  -1   5   5    2.71    2.58
  -1   5   6  799.02   29.44
  -1   5   6  768.73   29.86
  -1   5   7  365.40   15.20
  -1   5   7  371.83   16.15
  -1   5   8   69.73    5.29
  -1   5   8   63.08    4.75
  -1   5   9  457.98   19.97
  -1   5   9  461.43   22.81
  -1   5  10  286.11   14.27
  -1   5  10  303.13   15.08
  -1   5  11   27.01    5.57
  -1   5  11   31.37    5.03
  -1   5  12  134.27    9.78
  -1   5  13    0.68    5.56
  -1   5  14    1.90    6.24
  -1   5  15   61.50    8.53
  -1   6 -10   65.98    8.25
  -1   6  -9    1.08    3.78
  -1   6  -8   71.07    8.53
  -1   6  -8   85.61    8.10
  -1   6  -7  274.90   15.56
  -1   6  -7  257.02   15.02
  -1   6  -7  274.40   16.06
  -1   6  -6  371.25   18.53
  -1   6  -6  384.60   18.88
  -1   6  -6  354.03   17.99
  -1   6  -5   30.79    4.86
  -1   6  -5   30.83    4.44
  -1   6  -5   27.59    4.21
  -1   6  -4   -1.75    3.24
  -1   6  -4    6.72    3.36
  -1   6  -4   -3.25    2.85
  -1   6  -3   97.45    6.62
  -1   6  -3  100.13    6.32
  -1   6  -2  484.46   19.60
  -1   6  -2  469.41   19.77
  -1   6  -2  441.97   18.47
  -1   6  -1  180.47    8.39
  -1   6  -1  186.73    9.01
  -1   6  -1  178.60    8.10
  -1   6   0   42.79    3.23
  -1   6   0   38.24    2.20
  -1   6   0   38.16    3.92
  -1   6   0   35.10    2.61
  -1   6   1   22.89    3.11
  -1   6   1   31.00    3.64
  -1   6   1   21.29    1.91
  -1   6   1   22.07    1.63
  -1   6   2  407.79   17.17
  -1   6   2  382.99   15.60
  -1   6   2  377.56   13.23
  -1   6   3  503.39   20.04
  -1   6   3  511.36   20.09
  -1   6   4  266.74   12.20
  -1   6   4  251.05   11.54
  -1   6   5   37.14    3.66
  -1   6   5   33.63    3.80
  -1   6   6   17.08    3.52
  -1   6   6   11.93    3.25
  -1   6   7  646.12   24.97
  -1   6   7  588.36   25.37
  -1   6   8  742.07   28.91
  -1   6   8  733.17   31.76
  -1   6   9   37.31    4.75
  -1   6   9   34.73    4.88
  -1   6  10  144.70    9.64
  -1   6  10  153.61   10.04
  -1   6  11   56.62    6.52
  -1   6  11   46.68    6.79
  -1   6  12   51.87    6.38
  -1   6  13   13.71    5.97
  -1   6  14    1.36    5.83
  -1   6  15   43.51    9.22
  -1   7  -9   32.25    7.42
  -1   7  -8    4.85    5.53
  -1   7  -7    2.84    5.41
  -1   7  -7    2.83    4.72
  -1   7  -7    6.52    5.30
  -1   7  -6   74.35    7.60
  -1   7  -6   92.66    7.57
  -1   7  -6   80.09    7.67
  -1   7  -5   28.35    5.40
  -1   7  -5   40.22    5.25
  -1   7  -4  301.64   16.74
  -1   7  -4  302.91   14.93
  -1   7  -4  304.55   15.87
  -1   7  -3   -1.35    3.65
  -1   7  -3   -2.15    3.23
  -1   7  -3    3.31    2.75
  -1   7  -2  245.38   11.90
  -1   7  -2  248.36   11.17
  -1   7  -2  222.65   10.73
  -1   7  -1    0.54    2.02
  -1   7  -1    0.68    2.84
  -1   7  -1    0.55    1.78
  -1   7   0  782.97   30.07
  -1   7   0  843.27   30.32
  -1   7   0  760.99   28.70
  -1   7   1  481.33   20.05
  -1   7   1  509.98   19.02
  -1   7   1  440.02   17.63
  -1   7   1  478.60   16.23
  -1   7   2  807.71   31.46
  -1   7   2  795.16   32.26
  -1   7   2  763.49   26.21
  -1   7   3  118.22    6.76
  -1   7   3  115.97    6.51
  -1   7   4  455.05   18.14
  -1   7   4  443.77   20.20
  -1   7   5  487.57   20.32
  -1   7   5  451.03   20.88
  -1   7   6   66.93    5.56
  -1   7   6   73.47    5.29
  -1   7   7  148.27    8.27
  -1   7   7  149.40    8.68
  -1   7   8  244.32   11.67
  -1   7   8  235.26   13.29
  -1   7   9    1.76    3.66
  -1   7   9    2.71    2.85
  -1   7  10   51.70    5.02
  -1   7  10   55.35    6.24
  -1   7  11   11.67    5.02
  -1   7  11   10.04    4.34
  -1   7  12  155.33   11.14
  -1   7  13    6.52    5.97
  -1   7  14   75.60    9.10
  -1   7  15   22.52    8.27
  -1   8  -8    6.06    5.12
  -1   8  -7   32.31    5.92
  -1   8  -6    2.03    6.08
  -1   8  -6    1.88    4.98
  -1   8  -6    9.18    5.75
  -1   8  -5  244.21   15.26
  -1   8  -5  252.85   14.93
  -1   8  -5  235.98   14.15
  -1   8  -4   60.88    7.43
  -1   8  -4   53.25    6.32
  -1   8  -4   49.33    5.36
  -1   8  -3   19.04    3.92
  -1   8  -3   10.36    4.44
  -1   8  -3   19.65    3.71
  -1   8  -2   94.36    7.44
  -1   8  -2   84.37    6.06
  -1   8  -2   81.94    5.90
  -1   8  -1   22.87    4.47
  -1   8  -1   28.00    4.17
  -1   8  -1   22.35    2.88
  -1   8   0  182.54   10.02
  -1   8   0  176.07    9.16
  -1   8   0  160.54    8.37
  -1   8   1  220.26   11.92
  -1   8   1  237.35   10.65
  -1   8   1  222.42   11.25
  -1   8   1  224.75   10.51
  -1   8   1  233.71    8.61
  -1   8   2    0.67    2.56
  -1   8   2    5.55    3.52
  -1   8   2    1.35    1.35
  -1   8   3   58.30    5.26
  -1   8   3   55.38    5.15
  -1   8   3   60.49    3.36
  -1   8   4  520.00   21.49
  -1   8   4  506.85   23.30
  -1   8   5  948.95   36.27
  -1   8   5  894.87   37.39
  -1   8   6   42.63    4.60
  -1   8   6   40.62    5.28
  -1   8   7   57.28    6.23
  -1   8   7   53.10    5.83
  -1   8   8   57.72    5.83
  -1   8   8   61.66    5.83
  -1   8   9  446.44   21.71
  -1   8   9  439.53   21.71
  -1   8  10   -3.12    3.26
  -1   8  10   -5.15    5.15
  -1   8  11   40.31    5.02
  -1   8  12    2.85    3.94
  -1   8  13   39.65    6.25
  -1   8  14   64.08    9.91
  -1   9  -7   13.73    5.38
  -1   9  -6  149.22   12.92
  -1   9  -5   33.96    6.98
  -1   9  -5   50.04    7.26
  -1   9  -4   13.64    6.48
  -1   9  -4   13.59    5.25
  -1   9  -4    6.03    4.66
  -1   9  -3   82.83    8.51
  -1   9  -3   81.69    7.67
  -1   9  -3   92.27    7.27
  -1   9  -2  131.04    9.88
  -1   9  -2  134.11    9.29
  -1   9  -2  122.95    8.64
  -1   9  -1   54.70    6.06
  -1   9  -1   51.44    5.69
  -1   9  -1   62.35    5.21
  -1   9   0   -3.12    2.71
  -1   9   0   -2.70    2.83
  -1   9   0    3.01    2.05
  -1   9   1  135.74    8.09
  -1   9   1  124.10    8.40
  -1   9   1  125.15    5.48
  -1   9   2 1147.44   39.42
  -1   9   2 1187.56   45.47
  -1   9   2 1136.22   45.68
  -1   9   3   45.17    4.99
  -1   9   3   43.18    5.82
  -1   9   3   43.70    2.96
  -1   9   4    6.61    3.91
  -1   9   4   -0.81    3.65
  -1   9   4    4.84    2.02
  -1   9   5    0.13    3.64
  -1   9   5    2.98    2.84
  -1   9   6  321.16   16.76
  -1   9   6  330.43   16.92
  -1   9   7  129.55    9.33
  -1   9   7  112.03    8.53
  -1   9   8   18.95    4.74
  -1   9   8    8.12    4.74
  -1   9   9   46.86    6.37
  -1   9   9   49.31    7.04
  -1   9  10   47.03    6.24
  -1   9  11  122.20   10.72
  -1   9  12  197.44   16.02
  -1   9  13  102.49   11.00
  -1   9  14   38.29    8.69
  -1  10  -5  406.07   25.99
  -1  10  -4   -0.67    5.92
  -1  10  -3    4.98    5.52
  -1  10  -3    1.09    3.97
  -1  10  -2   -1.22    6.09
  -1  10  -2   -0.67    4.72
  -1  10  -2    0.14    3.15
  -1  10  -1  127.40   10.97
  -1  10  -1  126.97    9.98
  -1  10  -1  113.72    7.94
  -1  10   0   12.19    4.20
  -1  10   0    5.93    3.37
  -1  10   0    3.82    2.19
  -1  10   1  109.47    8.50
  -1  10   1   85.36    8.00
  -1  10   2   74.77    7.45
  -1  10   2   66.38    3.94
  -1  10   2   56.48    6.61
  -1  10   3    8.76    3.50
  -1  10   3   12.32    5.14
  -1  10   3   11.44    2.02
  -1  10   4   41.38    5.14
  -1  10   4   49.55    3.63
  -1  10   4   45.96    6.07
  -1  10   5   53.12    5.39
  -1  10   5   54.25    3.90
  -1  10   5   60.81    6.76
  -1  10   6   86.07    7.56
  -1  10   6   74.85    7.97
  -1  10   7    9.05    4.86
  -1  10   7   -0.81    3.38
  -1  10   8   60.81    7.03
  -1  10   8   67.87    8.11
  -1  10   9  136.61   10.96
  -1  10  10  138.49   10.83
  -1  10  11   36.04    6.91
  -1  10  12    8.54    6.51
  -1  10  13   29.30    8.14
  -1  11  -3    9.03    6.87
  -1  11  -2    7.14    6.07
  -1  11  -1  138.74   12.27
  -1  11   0   -5.12    5.53
  -1  11   1    3.64    3.78
  -1  11   2    0.40    4.72
  -1  11   3  154.26   12.13
  -1  11   3  179.66    8.14
  -1  11   4   33.27    6.33
  -1  11   4   29.18    3.09
  -1  11   5   13.60    5.39
  -1  11   5   20.27    2.95
  -1  11   6   67.23    7.14
  -1  11   7  107.84    9.71
  -1  11   8   85.27    8.50
  -1  11   9   13.23    5.94
  -1  11  10   11.35    6.76
  -1  11  11  -10.28    6.22
  -1  11  12    7.72    5.55
  -1  12  -1  -10.92    5.12
  -1  12   0  201.60   17.53
  -1  12   1   20.49    7.42
  -1  12   2    2.96    3.91
  -1  12   3    6.20    5.79
  -1  12   4   57.21    7.94
  -1  12   5   83.84    9.02
  -1  12   6   32.16    7.00
  -1  12   7    1.62    6.33
  -1  12   7   -1.74    2.55
  -1  12   8   33.14    7.41
  -1  12   9    0.81    6.88
  -1  12  10  125.35   13.63
  -1  12  11    6.48    7.70
  -1  13   3   53.05    9.02
  -1  13   4   25.97    7.67
  -1  13   5   81.11   10.36
  -1  13   6    2.69    6.99
  -1  13   7   30.66    8.20
  -1  13   8    4.98    7.67
   0 -13  -9   -3.50    6.86
   0 -13  -8  103.87   10.90
   0 -13  -7   -2.56    6.19
   0 -13  -6    1.48    4.17
   0 -13  -5    6.19    4.71
   0 -13  -4   97.41   10.38
   0 -13  -3   33.16    7.95
   0 -13  -2    3.78    7.01
   0 -12 -11  108.90   12.28
   0 -12 -10   15.64    4.99
   0 -12  -9   33.28    7.14
   0 -12  -8   38.66    7.54
   0 -12  -7  120.39   11.18
   0 -12  -6    2.56    3.77
   0 -12  -5   -3.10    4.71
   0 -12  -5    1.76    3.53
   0 -12  -4  152.96   12.81
   0 -12  -4  158.38   10.92
   0 -12  -3   25.89    6.47
   0 -12  -3   13.69    3.42
   0 -12  -2   19.29    6.20
   0 -12  -2   14.24    3.70
   0 -12  -1   67.59    7.42
   0 -12  -1   69.95    6.71
   0 -12   0   57.60    8.50
   0 -12   1   66.08    9.58
   0 -11 -12   29.76    7.58
   0 -11 -11   40.82    6.62
   0 -11 -11   27.22    6.53
   0 -11 -10   24.18    6.75
   0 -11 -10   17.54    5.71
   0 -11  -9    8.23    4.59
   0 -11  -9    4.35    4.76
   0 -11  -8    3.10    3.78
   0 -11  -7  306.86   17.67
   0 -11  -6    0.94    3.23
   0 -11  -5    1.89    3.50
   0 -11  -4   93.02    8.09
   0 -11  -4   76.36    5.84
   0 -11  -3  150.09   11.33
   0 -11  -3  164.93    9.44
   0 -11  -2  258.19   15.79
   0 -11  -2  262.61   13.99
   0 -11  -1   17.81    5.26
   0 -11  -1   12.33    3.56
   0 -11   0    6.34    5.26
   0 -11   0   -0.41    3.56
   0 -11   1    7.01    5.39
   0 -11   1   14.77    4.51
   0 -11   2   21.29    5.26
   0 -11   2   28.15    5.33
   0 -11   3  230.44   17.65
   0 -11   3  227.01   16.66
   0 -10 -13   10.44    4.61
   0 -10 -12   12.19    4.74
   0 -10 -11   28.43    5.82
   0 -10 -11   10.88    5.99
   0 -10 -10  186.27   13.40
   0 -10 -10  174.14   12.12
   0 -10  -9   35.55    5.81
   0 -10  -9   42.98    6.76
   0 -10  -9   45.12    5.44
   0 -10  -8   30.39    5.54
   0 -10  -8   21.20    4.59
   0 -10  -7   17.69    4.86
   0 -10  -7   26.72    5.40
   0 -10  -6   59.24    6.21
   0 -10  -6   51.24    6.20
   0 -10  -5  192.64   11.07
   0 -10  -5  161.12   10.92
   0 -10  -4   57.73    6.07
   0 -10  -4   49.90    6.47
   0 -10  -3    9.44    3.10
   0 -10  -3    7.29    3.64
   0 -10  -3    8.44    2.59
   0 -10  -2   33.18    5.13
   0 -10  -2   41.31    6.21
   0 -10  -2   43.66    3.97
   0 -10  -1   -4.72    3.91
   0 -10  -1    1.35    4.59
   0 -10  -1    2.88    3.15
   0 -10   0   20.23    4.05
   0 -10   0    9.18    2.88
   0 -10   1   23.18    5.66
   0 -10   1   39.27    4.93
   0 -10   2  188.30   13.34
   0 -10   2  195.65   12.04
   0 -10   3    0.27    5.38
   0 -10   3    0.27    2.46
   0 -10   3   -1.64    3.82
   0 -10   4   59.47    7.54
   0 -10   4   66.43    8.60
   0 -10   5   -0.81    4.84
   0 -10   5   13.62    5.45
   0  -9 -14   -8.14    6.51
   0  -9 -13  213.68   16.29
   0  -9 -12   32.14    5.97
   0  -9 -12   38.79    7.08
   0  -9 -11   50.26    7.72
   0  -9 -11   63.83    7.59
   0  -9 -11   50.24    3.68
   0  -9 -11   63.75    6.80
   0  -9 -10   54.03    6.91
   0  -9 -10   43.61    5.15
   0  -9 -10   45.14    2.58
   0  -9 -10   40.47    5.84
   0  -9  -9   11.37    3.52
   0  -9  -9    3.38    3.93
   0  -9  -9   16.84    4.48
   0  -9  -8   11.09    4.60
   0  -9  -8   -1.08    4.33
   0  -9  -8   20.37    5.03
   0  -9  -7   69.63    6.22
   0  -9  -7   88.52    6.89
   0  -9  -6  124.19    7.98
   0  -9  -6  126.95    9.05
   0  -9  -5  343.03   15.95
   0  -9  -5  337.71   17.56
   0  -9  -4    6.88    3.64
   0  -9  -4   -2.29    3.64
   0  -9  -3  511.11   21.20
   0  -9  -3  522.41   22.69
   0  -9  -3  496.84   21.83
   0  -9  -2    9.17    2.97
   0  -9  -2    8.50    3.78
   0  -9  -2   10.51    2.46
   0  -9  -1  395.91   18.62
   0  -9  -1  408.01   20.67
   0  -9  -1  404.61   17.14
   0  -9   0   -0.94    2.43
   0  -9   0    7.83    4.18
   0  -9   0    3.97    2.74
   0  -9   1    5.25    3.91
   0  -9   1    9.85    4.45
   0  -9   1    9.86    3.29
   0  -9   2  156.56   10.50
   0  -9   2  127.99   10.66
   0  -9   2  164.12    9.44
   0  -9   3  262.07   14.81
   0  -9   3  262.39   14.63
   0  -9   4   43.03    6.72
   0  -9   4   42.08    3.69
   0  -9   4   57.61    5.60
   0  -9   5   12.37    4.30
   0  -9   5   11.99    4.77
   0  -9   6   23.12    5.92
   0  -9   6   12.24    5.58
   0  -9   7   64.41    9.82
   0  -9   7   36.24    7.60
   0  -8 -15    3.39    7.73
   0  -8 -14   26.47    5.97
   0  -8 -13   36.65    7.06
   0  -8 -12  170.11   13.02
   0  -8 -12  179.66   11.95
   0  -8 -12  183.49   11.31
   0  -8 -11   13.28    4.20
   0  -8 -11    5.97    4.75
   0  -8 -11   19.82    5.57
   0  -8 -10   79.67    7.72
   0  -8 -10   77.00    6.37
   0  -8 -10   80.20    4.79
   0  -8 -10   78.39    6.92
   0  -8  -9  211.99   12.20
   0  -8  -9  194.98   11.39
   0  -8  -9  187.01    7.93
   0  -8  -9  173.52   10.33
   0  -8  -8  549.47   25.61
   0  -8  -8  606.22   26.30
   0  -8  -8  609.04   24.94
   0  -8  -7   95.99    6.50
   0  -8  -7   77.14    6.36
   0  -8  -6   73.31    5.95
   0  -8  -6   67.12    5.01
   0  -8  -5    2.57    2.16
   0  -8  -5    6.35    3.38
   0  -8  -4  870.50   34.08
   0  -8  -4  914.20   37.44
   0  -8  -3   85.19    5.40
   0  -8  -3   77.50    5.27
   0  -8  -2   65.16    5.53
   0  -8  -2   72.89    5.67
   0  -8  -2   69.18    4.62
   0  -8  -1   10.92    3.64
   0  -8  -1   14.04    2.97
   0  -8  -1   16.83    2.74
   0  -8   0   13.76    3.91
   0  -8   0   14.68    3.77
   0  -8   0   14.39    2.60
   0  -8   1  483.86   22.23
   0  -8   1  518.85   22.67
   0  -8   1  512.09   20.43
   0  -8   2   93.24    7.13
   0  -8   2   83.18    7.28
   0  -8   2   92.77    6.16
   0  -8   3   83.10    7.53
   0  -8   3   78.57    7.14
   0  -8   3   83.55    6.16
   0  -8   3   76.10    5.39
   0  -8   4   10.49    4.71
   0  -8   4    6.29    2.05
   0  -8   4    6.97    3.55
   0  -8   4    7.29    2.70
   0  -8   4    6.60    3.64
   0  -8   5   35.22    6.32
   0  -8   5   26.63    2.30
   0  -8   5   27.42    5.05
   0  -8   5   26.07    4.32
   0  -8   6  231.54   14.66
   0  -8   6  234.53   14.04
   0  -8   6  197.65   13.26
   0  -8   7   -0.27    6.05
   0  -8   7   10.33    5.03
   0  -8   8    3.50    7.00
   0  -8   8   10.85    6.24
   0  -7 -15   48.56    7.46
   0  -7 -14   21.58    6.51
   0  -7 -13   92.72    8.56
   0  -7 -12   41.81    6.38
   0  -7 -12   33.26    5.30
   0  -7 -12   32.13    5.29
   0  -7 -11  735.67   31.21
   0  -7 -11  696.29   31.92
   0  -7 -11  706.30   31.86
   0  -7 -10   -4.88    3.79
   0  -7 -10   -0.41    3.66
   0  -7 -10   -3.12    4.60
   0  -7  -9   31.98    4.20
   0  -7  -9   29.28    3.80
   0  -7  -9   67.53    7.18
   0  -7  -8  273.94   14.23
   0  -7  -8  268.61   12.34
   0  -7  -8  286.62   13.58
   0  -7  -7  596.15   25.21
   0  -7  -7  574.80   21.84
   0  -7  -7  503.44   18.62
   0  -7  -6  620.38   25.49
   0  -7  -6  680.54   27.24
   0  -7  -6  649.51   24.81
   0  -7  -5  182.97    8.67
   0  -7  -5  191.96   10.56
   0  -7  -4  441.14   17.47
   0  -7  -4  453.40   19.22
   0  -7  -3   46.08    4.05
   0  -7  -3   31.35    3.92
   0  -7  -2   24.02    3.51
   0  -7  -2   24.03    3.64
   0  -7  -1  964.27   36.45
   0  -7  -1  937.23   35.47
   0  -7  -1  950.80   34.15
   0  -7   0  208.89   10.01
   0  -7   0  218.66    9.83
   0  -7   0  199.97    9.98
   0  -7   1   89.20    5.79
   0  -7   1   90.31    6.34
   0  -7   1   86.34    5.35
   0  -7   2  189.88    9.95
   0  -7   2  195.79   10.11
   0  -7   2  176.62    9.32
   0  -7   2  171.71    8.22
   0  -7   3  251.12   12.91
   0  -7   3  234.17   12.00
   0  -7   3  227.42   13.01
   0  -7   3  225.59   11.49
   0  -7   4   45.04    5.24
   0  -7   4   43.53    5.12
   0  -7   4   42.17    3.15
   0  -7   4   44.31    4.51
   0  -7   4   40.60    4.20
   0  -7   5    8.34    3.09
   0  -7   5    6.09    2.84
   0  -7   5    8.09    4.45
   0  -7   5   11.48    1.35
   0  -7   5   15.03    3.96
   0  -7   6  123.78    9.29
   0  -7   6  139.38    8.74
   0  -7   6  124.38    8.68
   0  -7   7   34.87    6.46
   0  -7   7   47.09    6.26
   0  -7   7   36.32    5.69
   0  -7   8    2.42    5.79
   0  -7   8   -1.09    4.89
   0  -7   8   -2.30    5.29
   0  -7   9   19.14    7.14
   0  -7   9   14.23    6.64
   0  -6 -15   -0.41    6.10
   0  -6 -14   87.10    9.63
   0  -6 -13   31.04    6.51
   0  -6 -13   25.65    5.16
   0  -6 -12    2.71    4.88
   0  -6 -12    7.20    4.75
   0  -6 -12   -0.81    5.02
   0  -6 -11  121.64    8.14
   0  -6 -11  115.80    8.28
   0  -6 -11  105.12    8.41
   0  -6 -10  254.58   12.77
   0  -6 -10  251.79   13.30
   0  -6 -10  251.50   12.35
   0  -6  -9   31.47    4.48
   0  -6  -9   41.07    4.88
   0  -6  -9   31.89    5.00
   0  -6  -8   18.50    3.51
   0  -6  -8   21.14    3.79
   0  -6  -8   19.79    3.52
   0  -6  -7  323.00   15.45
   0  -6  -7  348.47   14.65
   0  -6  -7  321.45   15.87
   0  -6  -6  284.01   12.88
   0  -6  -6  257.82   12.21
   0  -6  -5  431.90   16.95
   0  -6  -5  383.27   16.96
   0  -6  -4   56.92    4.47
   0  -6  -4   63.13    4.34
   0  -6  -3  484.10   19.37
   0  -6  -3  529.98   20.18
   0  -6  -2  378.12   16.35
   0  -6  -2  402.48   17.16
   0  -6  -1  651.83   26.70
   0  -6  -1  671.73   27.53
   0  -6  -1  613.64   24.20
   0  -6   0  173.86    8.48
   0  -6   0  168.62    6.99
   0  -6   0  183.80    8.76
   0  -6   1    8.34    2.82
   0  -6   1   12.39    2.42
   0  -6   1    9.19    2.06
   0  -6   2  128.72    6.22
   0  -6   2  135.65    7.26
   0  -6   2  139.16    7.01
   0  -6   2  119.35    6.86
   0  -6   3  858.47   31.62
   0  -6   3  886.44   32.96
   0  -6   3  894.39   35.59
   0  -6   3  831.22   34.02
   0  -6   4    5.51    3.50
   0  -6   4    1.08    3.10
   0  -6   4    1.37    1.23
   0  -6   4    3.29    2.46
   0  -6   4    0.27    2.31
   0  -6   5    9.85    3.69
   0  -6   5    8.08    3.50
   0  -6   5    8.50    3.91
   0  -6   5    5.25    0.81
   0  -6   5    3.93    2.71
   0  -6   6   27.48    3.91
   0  -6   6   14.72    5.00
   0  -6   6   34.28    4.92
   0  -6   6   12.21    3.80
   0  -6   7  404.57   21.31
   0  -6   7  375.92   19.16
   0  -6   7  437.72   20.21
   0  -6   8   52.10    6.53
   0  -6   8   47.62    6.51
   0  -6   8   50.19    7.29
   0  -6   9    0.00    5.67
   0  -6   9    4.07    5.43
   0  -6   9   -4.48    5.29
   0  -6  10    9.99    6.89
   0  -6  10   -7.05    4.88
   0  -5 -15   54.06    7.59
   0  -5 -14   62.65    6.78
   0  -5 -13    5.83    4.20
   0  -5 -13   12.62    4.21
   0  -5 -12   20.48    4.20
   0  -5 -12   18.87    5.02
   0  -5 -12   21.55    5.56
   0  -5 -11   30.93    4.61
   0  -5 -11   28.44    4.61
   0  -5 -11   25.26    3.94
   0  -5 -10 1065.88   40.88
   0  -5 -10 1018.49   41.19
   0  -5 -10 1030.50   40.64
   0  -5  -9  157.59    8.68
   0  -5  -9  136.01    8.39
   0  -5  -9  138.57    8.01
   0  -5  -8    1.90    2.03
   0  -5  -8   17.27    4.18
   0  -5  -8    3.25    2.85
   0  -5  -7   63.24    4.59
   0  -5  -7   76.83    4.88
   0  -5  -7   68.05    4.75
   0  -5  -6  287.46   12.21
   0  -5  -6  261.00   12.21
   0  -5  -6  301.18   12.48
   0  -5  -5  376.12   13.98
   0  -5  -5  328.40   13.84
   0  -5  -4   40.97    3.66
   0  -5  -4   43.67    3.53
   0  -5  -3  127.84    7.05
   0  -5  -3  147.59    7.19
   0  -5  -2   51.25    4.19
   0  -5  -2   59.50    3.79
   0  -5  -1    5.93    2.56
   0  -5  -1    9.17    2.56
   0  -5   0 2234.13   76.61
   0  -5   0 2110.31   71.04
   0  -5   0 2107.35   72.77
   0  -5   1  758.97   27.91
   0  -5   1  733.64   28.65
   0  -5   1  801.03   28.17
   0  -5   1  778.01   26.18
   0  -5   2  479.18   19.37
   0  -5   2  445.74   17.66
   0  -5   2  435.72   17.58
   0  -5   2  439.98   16.15
   0  -5   3   69.42    4.44
   0  -5   3   78.58    5.39
   0  -5   3   68.14    4.39
   0  -5   3   70.82    3.94
   0  -5   4  735.39   27.09
   0  -5   4  720.72   29.43
   0  -5   4  669.58   23.61
   0  -5   4  712.37   28.28
   0  -5   4  744.54   27.35
   0  -5   5  360.19   16.99
   0  -5   5  386.69   18.51
   0  -5   5  388.30   16.60
   0  -5   5  385.52   16.60
   0  -5   6   24.02    4.05
   0  -5   6   29.61    5.00
   0  -5   6   36.93    4.79
   0  -5   6   28.82    4.08
   0  -5   7   30.66    4.32
   0  -5   7   33.02    5.41
   0  -5   7   30.99    5.05
   0  -5   7   21.75    3.53
   0  -5   8  183.97   12.31
   0  -5   8  196.47   12.41
   0  -5   8  187.63   12.10
   0  -5   9   49.77    7.30
   0  -5   9   55.34    6.66
   0  -5   9   43.30    5.84
   0  -5  10   34.22    5.82
   0  -5  10   38.82    7.19
   0  -5  11  113.89   11.36
   0  -5  11  110.44   11.79
   0  -4 -15   13.54    6.64
   0  -4 -14   14.64    6.10
   0  -4 -13  179.58   13.69
   0  -4 -13  205.65   13.84
   0  -4 -12   19.53    4.20
   0  -4 -12   13.03    4.62
   0  -4 -12   18.71    5.15
   0  -4 -11   35.01    4.34
   0  -4 -11   35.59    4.89
   0  -4 -11   32.24    5.01
   0  -4 -10    6.24    3.39
   0  -4 -10    3.40    2.45
   0  -4 -10   -1.22    4.06
   0  -4  -9  444.71   19.43
   0  -4  -9  419.23   17.95
   0  -4  -9  416.90   18.44
   0  -4  -8  280.88   13.58
   0  -4  -8  274.94   11.82
   0  -4  -8  256.77   11.64
   0  -4  -7  217.10    9.50
   0  -4  -7  207.14   10.18
   0  -4  -7  188.24   10.00
   0  -4  -6  208.13    9.36
   0  -4  -6  200.19    9.36
   0  -4  -5  186.27    8.00
   0  -4  -5  180.63    8.00
   0  -4  -4   93.81    5.15
   0  -4  -4   98.59    5.16
   0  -4  -3  596.79   20.93
   0  -4  -3  518.94   20.52
   0  -4  -2    7.45    1.76
   0  -4  -2    8.54    1.76
   0  -4  -1  502.41   20.66
   0  -4  -1  522.11   20.80
   0  -4   0  419.03   17.36
   0  -4   0  392.56   15.62
   0  -4   0  394.69   15.17
   0  -4   1   27.01    2.69
   0  -4   1   32.58    2.96
   0  -4   1   30.49    2.47
   0  -4   1   24.19    1.89
   0  -4   2    6.19    2.56
   0  -4   2    1.75    2.43
   0  -4   2    0.27    1.65
   0  -4   2    7.87    1.76
   0  -4   3    5.52    2.02
   0  -4   3    1.75    2.43
   0  -4   3    0.82    1.92
   0  -4   3    4.21    1.76
   0  -4   4  671.82   27.67
   0  -4   4  704.60   26.36
   0  -4   4  635.65   21.72
   0  -4   4  666.28   25.16
   0  -4   4  678.55   25.10
   0  -4   5  251.04   11.10
   0  -4   5  242.31   10.16
   0  -4   5  212.61   10.95
   0  -4   5  221.61   10.64
   0  -4   6   -2.30    1.89
   0  -4   6    0.95    3.11
   0  -4   6   -0.41    2.88
   0  -4   6    4.09    2.73
   0  -4   7  979.71   38.74
   0  -4   7  928.95   38.38
   0  -4   7  961.78   36.03
   0  -4   7  923.24   38.54
   0  -4   8   90.04    6.42
   0  -4   8   78.97    7.32
   0  -4   8   72.80    7.32
   0  -4   8   61.00    6.67
   0  -4   9  432.79   21.29
   0  -4   9  458.86   23.45
   0  -4   9  401.65   20.43
   0  -4  10    2.03    4.88
   0  -4  10   -1.50    3.26
   0  -4  11   18.97    5.69
   0  -4  11   26.73    6.92
   0  -4  12    6.50    7.31
   0  -4  12   16.54    6.10
   0  -3 -15   31.00    7.31
   0  -3 -14    3.79    4.06
   0  -3 -13   44.83    7.59
   0  -3 -13   53.70    6.65
   0  -3 -12  211.24   14.11
   0  -3 -12  231.27   13.45
   0  -3 -12  233.18   13.59
   0  -3 -11   43.29    5.56
   0  -3 -11   27.30    3.80
   0  -3 -11   27.12    5.02
   0  -3 -10  451.11   19.98
   0  -3 -10  459.69   18.37
   0  -3 -10  413.76   19.42
   0  -3  -9   31.93    4.08
   0  -3  -9   32.23    4.08
   0  -3  -9   32.07    4.47
   0  -3  -8 1189.51   45.29
   0  -3  -8 1249.07   45.20
   0  -3  -8 1311.60   45.86
   0  -3  -7  108.31    6.12
   0  -3  -7  112.59    5.84
   0  -3  -7  113.47    6.76
   0  -3  -6  130.95    6.11
   0  -3  -6  119.46    6.25
   0  -3  -5   46.09    3.53
   0  -3  -5   50.97    3.66
   0  -3  -5   45.49    3.24
   0  -3  -4   16.25    2.30
   0  -3  -4   16.80    2.44
   0  -3  -3 1007.45   36.95
   0  -3  -3 1078.98   38.32
   0  -3  -2  140.65    6.52
   0  -3  -2  134.29    6.52
   0  -3  -1   81.74    4.33
   0  -3  -1   91.48    4.60
   0  -3   0  113.29    5.65
   0  -3   0  106.79    5.38
   0  -3   0  103.83    4.90
   0  -3   1  111.60    5.65
   0  -3   1  118.07    5.79
   0  -3   1  110.91    4.95
   0  -3   1  115.86    5.56
   0  -3   2 2419.89   85.13
   0  -3   2 2396.65   80.78
   0  -3   2 2345.28   81.51
   0  -3   2 2326.61   85.89
   0  -3   3  117.99    6.21
   0  -3   3  123.89    5.81
   0  -3   3  117.48    4.53
   0  -3   3  123.09    5.78
   0  -3   3  117.64    5.87
   0  -3   4   88.54    4.65
   0  -3   4  101.00    5.82
   0  -3   4   98.50    4.74
   0  -3   4   87.09    5.09
   0  -3   5  194.64    9.06
   0  -3   5  204.97   10.16
   0  -3   5  219.08   10.03
   0  -3   5  220.26    9.62
   0  -3   6  547.38   22.65
   0  -3   6  592.90   25.38
   0  -3   6  612.66   22.11
   0  -3   6  602.69   23.64
   0  -3   7   17.77    2.98
   0  -3   7   15.88    3.66
   0  -3   7   16.00    2.74
   0  -3   7   10.67    3.28
   0  -3   8   33.38    5.16
   0  -3   8   29.23    4.64
   0  -3   8   29.31    4.89
   0  -3   8   49.42    6.01
   0  -3   9  130.97    9.77
   0  -3   9  131.99   10.18
   0  -3   9  146.65    9.82
   0  -3   9  134.67    9.42
   0  -3  10   30.67    5.97
   0  -3  10   45.31    5.72
   0  -3  10   20.67    4.76
   0  -3  11   63.77    7.87
   0  -3  11   66.44    8.29
   0  -3  12   13.43    5.02
   0  -3  12    1.09    6.92
   0  -2 -15   74.32   10.56
   0  -2 -14   -6.50    5.69
   0  -2 -13   20.17    6.90
   0  -2 -13   27.12    5.02
   0  -2 -12  108.94    9.08
   0  -2 -12  126.33    8.96
   0  -2 -12  113.37    8.97
   0  -2 -11  327.82   16.83
   0  -2 -11  335.59   16.45
   0  -2 -11  322.09   16.18
   0  -2 -10   34.35    4.21
   0  -2 -10   37.65    4.62
   0  -2 -10   36.77    5.02
   0  -2  -9   41.99    4.48
   0  -2  -9   45.03    4.49
   0  -2  -9   48.54    4.34
   0  -2  -8   76.55    5.17
   0  -2  -8   80.72    5.45
   0  -2  -8   75.05    5.15
   0  -2  -7   12.92    2.04
   0  -2  -7   11.16    2.18
   0  -2  -7   16.78    3.52
   0  -2  -6 1226.80   44.95
   0  -2  -6 1109.27   41.71
   0  -2  -6 1245.02   44.32
   0  -2  -5  781.23   28.46
   0  -2  -5  796.35   30.10
   0  -2  -5  779.85   28.29
   0  -2  -4  316.33   12.78
   0  -2  -4  292.10   12.91
   0  -2  -4  327.95   11.91
   0  -2  -3  646.69   25.38
   0  -2  -3  680.72   25.52
   0  -2  -3  663.40   23.97
   0  -2  -2  277.19   11.95
   0  -2  -2  324.32   11.96
   0  -2  -1 2091.06   72.02
   0  -2   0  879.23   29.62
   0  -2   0  742.20   28.68
   0  -2   0  764.74   27.86
   0  -2   0  771.60   26.89
   0  -2   1    6.73    1.75
   0  -2   1    2.16    1.08
   0  -2   1    4.40    1.24
   0  -2   1    5.29    1.22
   0  -2   2    6.21    1.35
   0  -2   2    6.35    1.89
   0  -2   2    4.53    1.65
   0  -2   2    5.59    1.09
   0  -2   3 1076.01   37.80
   0  -2   3 1167.62   39.17
   0  -2   3 1113.96   39.41
   0  -2   3 1055.11   41.96
   0  -2   4  112.08    6.37
   0  -2   4  111.04    5.43
   0  -2   4  109.63    5.78
   0  -2   4  108.87    5.80
   0  -2   5    1.09    2.44
   0  -2   5    6.11    2.44
   0  -2   5   -0.41    1.51
   0  -2   5   -1.78    2.74
   0  -2   6  305.36   13.18
   0  -2   6  299.45   13.86
   0  -2   6  308.62   13.03
   0  -2   7   58.95    4.89
   0  -2   7   54.87    5.03
   0  -2   7   59.62    4.24
   0  -2   7   51.22    4.54
   0  -2   8  158.95    9.75
   0  -2   8  161.68    9.79
   0  -2   8  166.20   10.05
   0  -2   8  181.72    9.84
   0  -2   9    9.51    3.12
   0  -2   9    3.94    3.12
   0  -2   9    3.41    3.14
   0  -2   9    4.51    3.96
   0  -2  10  319.46   17.67
   0  -2  10  303.60   17.50
   0  -2  10  318.16   16.49
   0  -2  10  307.43   16.13
   0  -2  11   13.31    4.07
   0  -2  11   18.09    5.71
   0  -2  11    7.08    4.35
   0  -2  12    7.74    5.84
   0  -2  12    1.49    6.25
   0  -2  13   42.58    6.92
   0  -2  13   50.09    7.60
   0  -1 -14  122.21   11.79
   0  -1 -13   17.99    7.30
   0  -1 -13   14.78    5.69
   0  -1 -13   10.65    2.32
   0  -1 -12    4.06    5.42
   0  -1 -12   19.54    5.02
   0  -1 -11  612.29   27.19
   0  -1 -11  618.76   28.76
   0  -1 -11  621.60   26.82
   0  -1 -10   55.31    5.44
   0  -1 -10   54.49    5.57
   0  -1 -10   57.13    5.16
   0  -1  -9   87.07    6.52
   0  -1  -9   87.59    6.12
   0  -1  -9   72.95    5.98
   0  -1  -8  228.14   11.43
   0  -1  -8  238.48   10.49
   0  -1  -8  234.14   10.74
   0  -1  -7  659.04   25.07
   0  -1  -7  594.48   23.86
   0  -1  -7  599.49   22.84
   0  -1  -6 1217.86   46.09
   0  -1  -6 1154.29   43.81
   0  -1  -6 1374.76   44.75
   0  -1  -5   41.28    3.13
   0  -1  -5   38.05    2.86
   0  -1  -5   34.69    2.85
   0  -1  -4  507.12   18.97
   0  -1  -4  500.01   19.67
   0  -1  -4  513.44   19.40
   0  -1  -3  647.64   24.69
   0  -1  -3  736.78   26.89
   0  -1  -3  667.44   24.12
   0  -1  -2 1518.39   54.70
   0  -1  -2 1747.34   56.51
   0  -1   1  573.17   20.17
   0  -1   1  591.67   21.12
   0  -1   1  530.31   19.83
   0  -1   1  570.60   20.76
   0  -1   2 1642.06   56.19
   0  -1   2 1633.51   56.06
   0  -1   2 1718.11   57.37
   0  -1   3  809.06   30.86
   0  -1   3  915.49   29.92
   0  -1   3  832.54   31.67
   0  -1   4  663.56   25.85
   0  -1   4  712.71   24.64
   0  -1   4  683.01   26.39
   0  -1   5   86.48    5.30
   0  -1   5   72.08    4.35
   0  -1   5  100.23    6.58
   0  -1   6   -1.50    1.63
   0  -1   6   -0.41    1.77
   0  -1   6    6.15    3.01
   0  -1   7 1159.75   45.05
   0  -1   7 1160.46   43.41
   0  -1   7 1137.28   41.72
   0  -1   8   23.91    3.12
   0  -1   8   26.65    3.40
   0  -1   8   26.19    4.09
   0  -1   9   75.88    6.65
   0  -1   9   79.03    6.13
   0  -1   9   71.50    6.39
   0  -1  10   17.39    4.48
   0  -1  10   13.15    3.53
   0  -1  10   19.33    5.17
   0  -1  11   30.83    4.75
   0  -1  11   45.56    6.80
   0  -1  12   41.80    7.06
   0  -1  12   45.67    7.07
   0  -1  13   48.56    8.14
   0  -1  13   44.83    8.15
   0  -1  14   14.37    7.73
   0   0 -14  149.89   13.15
   0   0 -13   49.64    7.32
   0   0 -12   25.71    6.23
   0   0 -12   31.35    5.70
   0   0 -11    2.98    4.47
   0   0 -11    4.35    4.21
   0   0 -11    7.93    1.37
   0   0 -11    9.39    3.95
   0   0 -10  781.23   34.08
   0   0 -10  752.25   30.20
   0   0 -10  717.58   26.53
   0   0 -10  752.49   33.52
   0   0  -9   66.94    5.70
   0   0  -9   66.00    5.45
   0   0  -9   58.47    5.03
   0   0  -8  124.90    7.34
   0   0  -8  123.26    7.21
   0   0  -8  121.27    6.95
   0   0  -7   96.85    5.99
   0   0  -7   99.78    5.58
   0   0  -7  101.29    5.99
   0   0  -6  198.41    8.86
   0   0  -6  195.22    8.86
   0   0  -6  206.35    8.86
   0   0  -5  366.88   14.19
   0   0  -5  369.17   14.33
   0   0  -5  341.51   13.78
   0   0  -4 1010.11   35.91
   0   0  -4  990.63   35.92
   0   0  -4  980.46   34.85
   0   0  -3   57.25    3.28
   0   0  -3   48.55    2.87
   0   0  -3   51.69    3.28
   0   0  -2  663.30   24.33
   0   0  -2  715.70   25.02
   0   0  -2  704.00   24.38
   0   0   2  744.21   25.84
   0   0   2  669.03   25.56
   0   0   2  666.36   26.14
   0   0   3   44.46    2.87
   0   0   3   53.87    3.28
   0   0   3   58.10    3.28
   0   0   4 1085.65   38.24
   0   0   4 1034.10   39.32
   0   0   4 1000.72   37.87
   0   0   5  381.03   15.55
   0   0   5  372.33   15.41
   0   0   5  364.50   14.75
   0   0   6  207.58    9.95
   0   0   6  206.93    9.40
   0   0   6  201.53    9.82
   0   0   7  108.28    5.85
   0   0   7  101.61    6.13
   0   0   7  104.41    6.40
   0   0   8  141.36    7.89
   0   0   8  128.70    8.29
   0   0   8  153.16    8.31
   0   0   9   59.42    5.71
   0   0   9   68.02    6.11
   0   0   9   75.66    6.13
   0   0  10  785.41   32.78
   0   0  10  752.62   34.89
   0   0  10  812.57   32.97
   0   0  11    2.85    4.75
   0   0  11    7.32    5.01
   0   0  11    6.80    5.03
   0   0  12   44.72    6.66
   0   0  12   28.23    5.97
   0   0  13   75.27    8.68
   0   0  14  179.30   14.51
   0   1 -14   26.84    8.00
   0   1 -13   43.00    7.60
   0   1 -12   39.51    7.85
   0   1 -12   45.06    6.52
   0   1 -11   41.45    6.37
   0   1 -11   43.46    5.43
   0   1 -11   51.24    6.82
   0   1 -10   16.14    3.53
   0   1 -10   10.87    4.08
   0   1 -10   13.90    4.63
   0   1  -9   80.22    6.25
   0   1  -9   77.07    5.85
   0   1  -9   79.20    6.27
   0   1  -8   24.59    3.26
   0   1  -8   27.74    3.26
   0   1  -8   19.09    3.14
   0   1  -7 1129.19   40.28
   0   1  -7 1116.37   41.65
   0   1  -7 1110.59   40.87
   0   1  -6   -1.37    1.64
   0   1  -6    0.14    1.77
   0   1  -6   -3.13    1.63
   0   1  -6    1.23    0.41
   0   1  -5   70.58    3.95
   0   1  -5   84.30    4.90
   0   1  -5   82.27    4.65
   0   1  -4  710.13   23.55
   0   1  -4  657.45   25.71
   0   1  -4  660.56   23.32
   0   1  -3  906.26   29.92
   0   1  -3  911.01   32.49
   0   1  -3  812.05   30.21
   0   1  -2 1621.18   57.28
   0   1  -2 1666.99   58.23
   0   1  -2 1750.22   56.94
   0   1  -1  477.47   19.22
   0   1  -1  587.23   18.82
   0   1  -1  540.57   18.85
   0   1   2 1859.30   57.34
   0   1   2 1499.66   56.05
   0   1   3  800.24   26.76
   0   1   3  656.63   25.23
   0   1   3  683.42   26.15
   0   1   4  526.47   21.17
   0   1   4  514.34   19.52
   0   1   4  531.64   20.08
   0   1   5   36.82    3.00
   0   1   5   41.83    3.41
   0   1   5   48.64    3.66
   0   1   6 1204.31   47.22
   0   1   6 1288.41   48.81
   0   1   6 1308.23   45.14
   0   1   7  610.69   24.68
   0   1   7  660.13   26.97
   0   1   7  643.19   23.53
   0   1   8  258.77   12.12
   0   1   8  240.79   11.43
   0   1   8  237.54   10.61
   0   1   9   89.63    6.39
   0   1   9   74.03    6.39
   0   1   9   79.47    5.84
   0   1  10   51.64    5.30
   0   1  10   46.68    4.89
   0   1  10   58.42    5.57
   0   1  11  650.04   29.63
   0   1  11  640.45   29.44
   0   1  11  691.18   30.63
   0   1  12    5.16    4.88
   0   1  13   14.91    5.69
   0   1  14  133.18   11.79
   0   2 -13   43.67    6.51
   0   2 -12    5.97    5.56
   0   2 -11    1.49    4.06
   0   2 -11    9.50    3.94
   0   2 -10  332.08   17.78
   0   2 -10  338.62   16.99
   0   2 -10  294.34   17.90
   0   2  -9    8.41    3.66
   0   2  -9    2.45    2.58
   0   2  -9    6.83    3.82
   0   2  -8  159.14    9.78
   0   2  -8  167.52    8.84
   0   2  -8  171.46    9.71
   0   2  -7   59.22    5.16
   0   2  -7   64.66    4.89
   0   2  -7   45.66    4.51
   0   2  -6  311.20   12.77
   0   2  -6  278.67   13.18
   0   2  -6  291.28   12.06
   0   2  -5    5.70    2.58
   0   2  -5    2.17    2.85
   0   2  -5    1.64    2.19
   0   2  -4  100.04    4.80
   0   2  -4  107.24    5.43
   0   2  -4  108.56    5.42
   0   2  -3 1061.66   37.80
   0   2  -3 1132.96   37.68
   0   2  -3 1123.78   37.37
   0   2  -2    4.05    1.62
   0   2  -2    7.83    1.49
   0   2  -2    6.18    1.51
   0   2  -1    1.21    1.08
   0   2  -1    2.42    1.62
   0   2  -1    2.88    1.23
   0   2  -1    4.63    1.23
   0   2   0  741.00   28.27
   0   2   0  887.42   29.88
   0   2   0  834.07   28.92
   0   2   1 2201.44   72.44
   0   2   1 2071.66   70.65
   0   2   2  337.62   11.96
   0   2   2  270.55   11.68
   0   2   3  715.54   25.66
   0   2   3  639.24   25.24
   0   2   4  304.45   12.37
   0   2   4  298.69   12.10
   0   2   5  861.76   32.15
   0   2   5  764.92   27.91
   0   2   6 1178.15   43.21
   0   2   6 1268.69   47.94
   0   2   7   13.07    2.45
   0   2   7   12.11    2.31
   0   2   7   24.24    2.71
   0   2   8   90.65    5.86
   0   2   8   79.81    5.44
   0   2   9   55.36    4.90
   0   2   9   50.95    5.16
   0   2  10   33.30    4.76
   0   2  10   41.14    4.48
   0   2  11  333.01   17.40
   0   2  11  317.65   17.78
   0   2  12  110.45    8.82
   0   2  13   23.86    4.88
   0   2  14    1.63    5.69
   0   2  15   73.37   10.15
   0   3 -12    4.61    4.34
   0   3 -11   65.39    7.60
   0   3 -10   44.74    7.19
   0   3 -10   41.53    6.24
   0   3 -10   35.56    6.70
   0   3  -9  133.35    9.77
   0   3  -9  138.02    8.28
   0   3  -9  126.70    8.90
   0   3  -8   34.20    4.48
   0   3  -8   36.23    4.89
   0   3  -8   29.84    4.38
   0   3  -7   14.65    3.66
   0   3  -7   14.65    3.80
   0   3  -7    6.57    3.29
   0   3  -6  587.74   23.07
   0   3  -6  577.20   21.70
   0   3  -6  542.07   24.56
   0   3  -5  212.17    9.49
   0   3  -5  204.02    9.08
   0   3  -5  203.08    8.92
   0   3  -4   82.40    5.01
   0   3  -4   94.78    5.68
   0   3  -4   97.94    5.08
   0   3  -3  134.30    6.22
   0   3  -3  129.60    6.08
   0   3  -3  123.87    6.04
   0   3  -2 2396.11   78.76
   0   3  -2 2456.00   81.50
   0   3  -2 2317.44   78.70
   0   3  -1  111.58    5.19
   0   3  -1  126.42    5.66
   0   3  -1  121.54    5.52
   0   3  -1  107.39    4.77
   0   3   0  104.51    4.98
   0   3   0  117.32    5.65
   0   3   0  113.79    5.02
   0   3   1   83.64    4.19
   0   3   1   75.80    3.92
   0   3   1   75.54    3.15
   0   3   2  139.73    6.52
   0   3   2  131.69    6.12
   0   3   3 1110.58   38.19
   0   3   3  980.06   36.54
   0   3   4   15.17    2.44
   0   3   4   14.76    2.44
   0   3   5   50.83    3.80
   0   3   5   52.33    4.07
   0   3   6  128.97    6.25
   0   3   6  119.28    6.52
   0   3   7  124.21    6.53
   0   3   7  104.04    6.25
   0   3   8 1316.24   45.61
   0   3   8 1165.32   43.93
   0   3   9   31.14    3.81
   0   3   9   27.85    4.48
   0   3  10  465.81   20.27
   0   3  10  449.35   20.93
   0   3  11   33.01    4.35
   0   3  11   27.55    5.56
   0   3  12  227.74   13.85
   0   3  12  208.26   14.51
   0   3  13   55.19    7.32
   0   3  14   -5.96    3.79
   0   3  15   33.57    7.85
   0   4 -12    9.89    7.31
   0   4 -11   21.95    5.15
   0   4 -10    7.86    5.83
   0   4 -10   -1.49    4.47
   0   4  -9  414.12   22.52
   0   4  -9  437.80   21.29
   0   4  -9  413.56   22.23
   0   4  -8   77.14    7.19
   0   4  -8   92.92    6.91
   0   4  -8   84.87    7.13
   0   4  -7  942.37   39.20
   0   4  -7  994.88   36.18
   0   4  -7  918.59   38.87
   0   4  -6    1.62    3.11
   0   4  -6    0.14    1.89
   0   4  -6    0.00    2.33
   0   4  -5  235.08   10.96
   0   4  -5  237.46   10.14
   0   4  -5  209.47   10.71
   0   4  -4  696.63   25.15
   0   4  -4  705.14   25.92
   0   4  -4  670.53   26.35
   0   4  -3    0.94    2.43
   0   4  -3    3.77    1.89
   0   4  -3    5.89    1.92
   0   4  -2    3.91    2.43
   0   4  -2    2.42    2.42
   0   4  -2    3.68    1.77
   0   4  -1   31.50    3.23
   0   4  -1   29.30    2.82
   0   4  -1   32.80    2.32
   0   4   0  395.25   16.30
   0   4   0  447.00   17.36
   0   4   0  414.66   16.44
   0   4   1  499.71   19.99
   0   4   1  514.55   20.66
   0   4   1  466.52   17.16
   0   4   2   10.16    1.76
   0   4   2    5.01    1.49
   0   4   3  542.01   21.74
   0   4   3  566.40   21.06
   0   4   4   99.68    5.16
   0   4   4   88.12    4.75
   0   4   5  198.38    9.36
   0   4   5  193.31    8.41
   0   4   6  208.18    9.77
   0   4   6  204.20    8.82
   0   4   7  220.84   10.32
   0   4   7  202.72   10.45
   0   4   8  294.63   12.91
   0   4   8  288.07   15.07
   0   4   9  478.46   20.40
   0   4   9  426.11   19.43
   0   4  10    4.08    2.85
   0   4  10    2.31    3.67
   0   4  11   32.60    5.57
   0   4  11   33.11    4.89
   0   4  12   17.78    5.29
   0   4  12   18.58    4.20
   0   4  13  218.13   14.39
   0   4  14   15.86    6.64
   0   4  15   -3.11    6.91
   0   5 -11  117.00   11.36
   0   5 -10   38.69    5.55
   0   5  -9   48.89    8.13
   0   5  -9   40.17    6.49
   0   5  -9   53.74    7.27
   0   5  -8  175.49   12.19
   0   5  -8  189.51   11.77
   0   5  -8  177.87   11.39
   0   5  -7   32.89    5.55
   0   5  -7   24.58    3.78
   0   5  -7   30.45    4.66
   0   5  -6   29.21    4.73
   0   5  -6   32.79    4.72
   0   5  -6   29.20    4.11
   0   5  -5  381.96   18.65
   0   5  -5  358.84   16.99
   0   5  -5  374.12   16.58
   0   5  -4  712.63   28.62
   0   5  -4  756.13   26.42
   0   5  -4  713.86   30.10
   0   5  -3   74.68    5.12
   0   5  -3   73.06    4.84
   0   5  -3   71.80    4.23
   0   5  -2  455.84   17.12
   0   5  -2  489.94   17.49
   0   5  -2  416.96   16.95
   0   5  -1  811.13   28.97
   0   5  -1  824.10   28.79
   0   5  -1  777.21   27.91
   0   5   0 2108.42   75.21
   0   5   0 2317.24   75.81
   0   5   0 2174.88   72.86
   0   5   1    8.23    2.43
   0   5   1    5.12    2.70
   0   5   1    6.98    1.09
   0   5   1    5.67    1.35
   0   5   2   53.95    4.19
   0   5   2   62.34    4.33
   0   5   3  146.28    7.60
   0   5   3  129.84    7.05
   0   5   4   38.39    3.66
   0   5   4   39.87    3.53
   0   5   5  328.13   13.71
   0   5   5  360.53   13.97
   0   5   6  312.94   14.38
   0   5   6  312.42   13.83
   0   5   7   68.45    4.47
   0   5   7   69.10    5.01
   0   5   8    3.26    2.31
   0   5   8   -1.22    2.98
   0   5   9  169.65    9.23
   0   5   9  153.93    9.50
   0   5  10 1084.62   46.48
   0   5  10 1078.91   44.95
   0   5  11   27.02    4.35
   0   5  11   30.12    4.61
   0   5  12   12.22    5.30
   0   5  12   15.87    4.48
   0   5  13    4.75    4.34
   0   5  14   63.60    7.46
   0   5  15   40.65    7.59
   0   6 -10   -1.35    6.75
   0   6  -9    8.77    5.94
   0   6  -8   30.39    6.16
   0   6  -8   45.58    6.63
   0   6  -8   57.88    6.88
   0   6  -7  412.53   22.32
   0   6  -7  428.70   21.72
   0   6  -7  407.11   21.23
   0   6  -6   18.10    5.00
   0   6  -6   17.38    3.37
   0   6  -6   22.55    4.10
   0   6  -5    2.70    3.91
   0   6  -5    6.46    3.50
   0   6  -5    7.23    3.00
   0   6  -4    4.04    3.37
   0   6  -4    5.11    3.23
   0   6  -4    1.36    1.77
   0   6  -3  890.62   34.65
   0   6  -3  912.12   33.37
   0   6  -3  802.19   32.81
   0   6  -2  133.50    7.28
   0   6  -2  130.14    6.99
   0   6  -1   11.18    2.29
   0   6  -1   12.64    2.96
   0   6  -1   13.21    1.91
   0   6   0  185.96    8.09
   0   6   0  191.36    8.35
   0   6   0  181.21    7.47
   0   6   1  630.46   23.21
   0   6   1  672.18   25.35
   0   6   1  591.83   21.83
   0   6   1  637.73   21.81
   0   6   2  399.19   15.68
   0   6   2  398.43   16.49
   0   6   2  387.00   14.85
   0   6   3  520.50   18.83
   0   6   3  493.71   20.04
   0   6   4   58.68    4.61
   0   6   4   57.17    4.47
   0   6   5  420.82   18.04
   0   6   5  403.71   17.76
   0   6   6  254.43   12.07
   0   6   6  284.28   13.29
   0   6   7  358.50   15.19
   0   6   7  319.48   14.78
   0   6   8   21.28    3.80
   0   6   8   20.73    3.79
   0   6   9   32.96    4.88
   0   6   9   30.36    4.61
   0   6  10  278.73   14.67
   0   6  10  258.41   14.79
   0   6  11  114.58    8.41
   0   6  11  127.74    9.23
   0   6  12    5.16    5.02
   0   6  13   21.58    4.62
   0   6  14   97.68   10.31
   0   6  15  -12.61    6.91
   0   7  -9    0.94    6.74
   0   7  -8   -1.08    5.52
   0   7  -7   39.39    5.72
   0   7  -7   36.89    6.46
   0   7  -6  138.85   10.80
   0   7  -6  125.26    9.55
   0   7  -6  117.00    8.71
   0   7  -5    7.82    4.72
   0   7  -5    9.68    3.09
   0   7  -5    7.60    3.39
   0   7  -4   48.65    4.99
   0   7  -4   44.36    5.38
   0   7  -4   40.31    3.65
   0   7  -3  254.11   12.81
   0   7  -3  244.67   12.37
   0   7  -2  179.08    9.84
   0   7  -2  194.05   10.22
   0   7  -1   85.17    5.92
   0   7  -1   80.07    5.80
   0   7  -1   91.20    4.65
   0   7   0  219.20   10.10
   0   7   0  210.70    8.56
   0   7   0  212.65   11.06
   0   7   1  944.17   35.91
   0   7   1  944.24   32.64
   0   7   1  889.55   31.87
   0   7   1  967.15   31.83
   0   7   2   14.84    3.37
   0   7   2   18.76    3.37
   0   7   2   20.63    1.89
   0   7   3   35.68    3.65
   0   7   3   35.27    3.78
   0   7   4  458.05   16.79
   0   7   4  450.29   18.95
   0   7   5  184.19    8.94
   0   7   5  177.20   10.02
   0   7   6  689.88   26.04
   0   7   6  660.49   28.46
   0   7   7  599.60   23.87
   0   7   7  583.55   25.75
   0   7   8  263.73   12.75
   0   7   8  273.53   12.74
   0   7   9   24.54    3.53
   0   7   9   29.00    3.93
   0   7  10    0.81    4.34
   0   7  10    5.69    4.47
   0   7  11  780.83   35.59
   0   7  11  727.68   33.38
   0   7  12   35.97    6.24
   0   7  13   98.01    8.96
   0   7  14   10.45    6.79
   0   7  15   39.20    7.33
   0   8  -8   13.73    7.67
   0   8  -7  -10.49    5.92
   0   8  -6  242.83   16.14
   0   8  -5   41.79    5.66
   0   8  -5   35.49    6.18
   0   8  -4   -0.13    3.23
   0   8  -4    4.57    4.30
   0   8  -3   76.68   10.65
   0   8  -3   79.34    6.72
   0   8  -2   80.61    6.74
   0   8  -2   84.76    6.46
   0   8  -1  498.48   22.67
   0   8  -1  514.28   23.71
   0   8  -1  526.54   19.22
   0   8   0   15.52    3.91
   0   8   0   12.80    4.04
   0   8   0   15.48    2.19
   0   8   0   16.39    2.30
   0   8   1   17.40    2.16
   0   8   1   15.92    3.10
   0   8   1   15.37    3.91
   0   8   1   13.99    2.06
   0   8   2   73.39    5.94
   0   8   2   68.03    6.07
   0   8   2   66.85    3.91
   0   8   3   78.44    5.54
   0   8   3   81.82    5.40
   0   8   3   81.87    4.45
   0   8   4  910.23   34.75
   0   8   4  885.29   37.84
   0   8   5    6.90    2.70
   0   8   5   12.03    3.51
   0   8   6   63.60    4.87
   0   8   6   61.68    6.09
   0   8   7   81.23    6.91
   0   8   7   72.00    5.96
   0   8   8  625.99   26.70
   0   8   8  543.92   23.85
   0   8   9  209.61   11.66
   0   8   9  208.06   13.01
   0   8  10   69.54    6.51
   0   8  10   98.78    8.67
   0   8  11   27.81    5.97
   0   8  12  212.64   14.26
   0   8  13   32.71    7.33
   0   8  14   25.11    5.97
   0   8  15   16.96    8.82
   0   9  -7   50.02    9.14
   0   9  -6   25.14    5.65
   0   9  -5   16.81    6.05
   0   9  -4   54.73    6.86
   0   9  -3  222.04   15.24
   0   9  -3  233.95   15.07
   0   9  -2  151.19   11.06
   0   9  -2  152.93    9.56
   0   9  -2  126.18    9.04
   0   9  -1    8.10    4.72
   0   9  -1   10.64    4.45
   0   9  -1    3.15    2.74
   0   9   0   12.01    4.45
   0   9   0    8.49    3.10
   0   9   0    3.97    1.92
   0   9   0   10.85    2.58
   0   9   1  379.25   19.45
   0   9   1  390.65   19.16
   0   9   1  375.26   16.19
   0   9   1  398.58   15.43
   0   9   2    7.01    3.10
   0   9   2   12.96    4.32
   0   9   2    7.00    2.42
   0   9   3  518.13   23.90
   0   9   3  492.99   22.82
   0   9   3  525.71   21.57
   0   9   4    3.78    3.64
   0   9   4   -3.78    3.37
   0   9   4    8.61    2.56
   0   9   5  368.96   17.03
   0   9   5  345.68   18.63
   0   9   6  137.02    8.65
   0   9   6  122.09    8.92
   0   9   7   95.05    7.57
   0   9   7   89.47    7.57
   0   9   8    4.73    4.19
   0   9   8    9.60    4.33
   0   9   9    5.55    4.87
   0   9   9    3.92    3.38
   0   9  10   48.62    5.82
   0   9  11   56.92    7.32
   0   9  12   50.45    7.46
   0   9  13  215.18   16.29
   0   9  14   -2.17    7.33
   0  10  -5    6.59    5.11
   0  10  -4   72.79    8.48
   0  10  -3   -0.13    5.38
   0  10  -3   -6.01    4.23
   0  10  -2  176.05   12.13
   0  10  -2  161.46    9.71
   0  10  -1   28.84    6.07
   0  10  -1   27.91    3.69
   0  10   0   13.51    5.67
   0  10   0   11.19    3.64
   0  10   0   14.93    2.88
   0  10   0   14.68    2.58
   0  10   1    4.19    4.73
   0  10   1    1.62    4.45
   0  10   1   -1.91    1.64
   0  10   1   -0.95    2.03
   0  10   2   34.80    5.53
   0  10   2   36.99    6.35
   0  10   2   47.10    3.50
   0  10   3   10.79    3.37
   0  10   3    1.75    3.24
   0  10   3    5.65    2.56
   0  10   4   53.28    6.21
   0  10   4   47.07    6.47
   0  10   4   44.78    3.77
   0  10   5  180.63   10.80
   0  10   5  159.10   10.92
   0  10   5  190.86    9.29
   0  10   6   61.80    6.48
   0  10   6   60.41    7.28
   0  10   7   26.60    5.13
   0  10   7   31.17    5.53
   0  10   8   11.75    5.13
   0  10   9   35.55    6.08
   0  10  10  212.37   16.24
   0  10  11   23.96    6.63
   0  10  12   19.64    5.01
   0  10  13    2.98    4.88
   0  11  -3  231.93   18.86
   0  11  -2   18.19    5.79
   0  11  -1   11.06    5.93
   0  11   0   -0.40    5.13
   0  11   1   12.68    5.67
   0  11   1   19.63    3.11
   0  11   2  253.33   15.79
   0  11   2  267.76   13.51
   0  11   3  157.24   11.60
   0  11   3  152.58    8.89
   0  11   4   74.82    7.55
   0  11   4   79.84    5.52
   0  11   5    2.56    4.85
   0  11   5   -3.63    2.28
   0  11   6    0.13    3.64
   0  11   6    5.65    2.82
   0  11   7  302.00   18.07
   0  11   8    1.35    4.05
   0  11   9    3.91    4.05
   0  11  10   32.41    6.89
   0  11  11   32.44    6.22
   0  11  12   26.24    8.25
   0  11  13  -21.53    7.58
   0  12  -1   85.77   10.12
   0  12   0   50.05    8.36
   0  12   1   58.15    7.69
   0  12   2   17.54    6.61
   0  12   3   24.67    6.20
   0  12   3   18.97    2.96
   0  12   4  155.93   12.81
   0  12   4  143.57   10.36
   0  12   5    6.20    5.39
   0  12   5    1.88    3.23
   0  12   6    2.15    4.17
   0  12   6    2.82    2.82
   0  12   7  105.85   10.91
   0  12   7  125.36    9.54
   0  12   8   37.71    8.22
   0  12   9   49.45    8.22
   0  12  10    2.70    5.39
   0  12  11  116.18   12.69
   0  13   2   -2.56    6.88
   0  13   3   26.69    8.36
   0  13   4   78.68    9.16
   0  13   5    1.75    4.58
   0  13   6    9.02    4.85
   0  13   7    6.86    6.59
   0  13   8  104.27   10.77
   0  13   9    9.02    7.67
   1 -13  -8    2.29    6.73
   1 -13  -7   33.76    8.07
   1 -13  -6   -2.56    5.65
   1 -13  -6   -1.76    4.05
   1 -13  -5   94.16   11.17
   1 -13  -5   83.65    8.54
   1 -13  -4   14.53    7.00
   1 -13  -3   43.63    8.21
   1 -12 -11   -0.68    7.02
   1 -12 -10  121.84   12.82
   1 -12  -9   -0.67    5.66
   1 -12  -8   49.98    7.41
   1 -12  -7   -2.56    5.92
   1 -12  -6   46.16    7.27
   1 -12  -5   81.29    9.29
   1 -12  -5   88.09    7.84
   1 -12  -4   57.75    7.81
   1 -12  -4   71.53    7.33
   1 -12  -3   11.04    5.52
   1 -12  -3    4.91    3.68
   1 -12  -2   -5.26    3.91
   1 -12  -2    5.60    3.96
   1 -12  -1   19.14    6.47
   1 -12  -1   19.56    4.92
   1 -12   0  213.19   17.27
   1 -12   0  209.45   15.19
   1 -12   1   -0.81    4.99
   1 -12   1   -9.58    5.20
   1 -11 -12    2.03    5.01
   1 -11 -12    2.03    4.33
   1 -11 -11   11.63    6.63
   1 -11 -10    6.22    5.95
   1 -11 -10   11.93    6.10
   1 -11  -9    9.18    5.54
   1 -11  -8   82.03    8.37
   1 -11  -7  127.26    9.57
   1 -11  -6   63.86    6.74
   1 -11  -5   21.14    5.52
   1 -11  -4   29.09    5.66
   1 -11  -4   34.08    4.46
   1 -11  -3  175.68   11.59
   1 -11  -3  154.43   10.34
   1 -11  -2   -0.81    4.31
   1 -11  -2   -2.32    3.96
   1 -11  -1   10.25    4.04
   1 -11  -1    6.70    3.42
   1 -11   0   -0.68    3.56
   1 -11   0    7.96    5.26
   1 -11   1  112.72   10.65
   1 -11   1  118.80    9.99
   1 -11   2   -0.27    5.80
   1 -11   2    9.03    4.79
   1 -11   3   10.11    7.01
   1 -11   3    5.75    5.47
   1 -10 -13   35.27    8.00
   1 -10 -12   -1.36    5.83
   1 -10 -11   27.64    6.37
   1 -10 -10  142.01   10.70
   1 -10 -10  148.78   10.97
   1 -10 -10  141.20   12.35
   1 -10  -9  108.34    8.79
   1 -10  -8   58.52    6.22
   1 -10  -7    1.62    4.59
   1 -10  -7   12.96    4.59
   1 -10  -6   83.10    7.29
   1 -10  -6   74.44    7.84
   1 -10  -5   56.62    5.53
   1 -10  -5   65.54    6.76
   1 -10  -4   52.69    6.07
   1 -10  -4   50.58    5.68
   1 -10  -3   13.21    3.37
   1 -10  -3   14.62    4.74
   1 -10  -3   16.66    3.39
   1 -10  -2   64.70    6.88
   1 -10  -2   61.76    7.04
   1 -10  -2   56.37    5.18
   1 -10  -1   88.58    7.69
   1 -10  -1  115.48    7.52
   1 -10   0    3.24    3.24
   1 -10   0    5.34    3.56
   1 -10   1  128.05   10.38
   1 -10   1  128.96    9.04
   1 -10   2    3.29    3.83
   1 -10   2    5.12    5.12
   1 -10   3    5.25    4.04
   1 -10   3    1.64    4.38
   1 -10   4   -9.96    5.92
   1 -10   4    2.19    4.79
   1 -10   5  407.55   25.18
   1 -10   5  384.19   24.62
   1  -9 -14   27.29    6.65
   1  -9 -13   87.69    9.10
   1  -9 -12  192.28   16.15
   1  -9 -11  117.04    9.90
   1  -9 -11  105.64    9.63
   1  -9 -10   54.49    5.83
   1  -9 -10   47.26    6.64
   1  -9  -9   35.22    5.82
   1  -9  -9   31.29    5.69
   1  -9  -8   23.01    4.60
   1  -9  -8   22.88    5.42
   1  -9  -7  125.90    9.06
   1  -9  -7  127.32    8.93
   1  -9  -6  315.35   16.09
   1  -9  -6  341.66   16.78
   1  -9  -5    7.02    3.91
   1  -9  -5   -4.46    2.70
   1  -9  -4    0.40    3.64
   1  -9  -4   -3.52    3.52
   1  -9  -3   45.98    4.59
   1  -9  -3   46.56    5.41
   1  -9  -2 1147.66   44.12
   1  -9  -2 1222.09   48.12
   1  -9  -2 1172.97   45.77
   1  -9  -1  113.91    7.55
   1  -9  -1  119.50    7.86
   1  -9  -1  109.94    7.37
   1  -9   0    3.37    2.83
   1  -9   0    0.00    3.79
   1  -9   0    3.42    2.87
   1  -9   1   61.70    6.33
   1  -9   1   50.62    5.82
   1  -9   1   64.21    5.20
   1  -9   2  136.40    9.97
   1  -9   2  145.67    8.90
   1  -9   3   88.69    8.08
   1  -9   3   83.91    7.53
   1  -9   4   17.36    5.65
   1  -9   4   14.50    4.38
   1  -9   5   42.65    7.00
   1  -9   5   48.68    6.97
   1  -9   6  129.57   11.98
   1  -9   6  124.57   12.16
   1  -9   7    6.19    5.11
   1  -9   7    6.27    6.55
   1  -8 -14   68.16    9.64
   1  -8 -13   52.55    7.33
   1  -8 -12    4.89    3.53
   1  -8 -11   42.32    5.70
   1  -8 -11   39.63    5.43
   1  -8 -11   39.10    5.28
   1  -8 -10    8.68    4.61
   1  -8 -10   -0.54    2.85
   1  -8 -10   -3.38    4.73
   1  -8  -9  452.68   22.52
   1  -8  -9  420.41   20.62
   1  -8  -9  479.92   20.79
   1  -8  -8   61.39    5.56
   1  -8  -8   62.19    5.56
   1  -8  -7   55.68    5.55
   1  -8  -7   68.39    5.96
   1  -8  -7   55.48    2.58
   1  -8  -6   41.41    4.60
   1  -8  -6   45.23    5.42
   1  -8  -5  906.90   35.05
   1  -8  -5  935.62   36.72
   1  -8  -4  510.82   20.95
   1  -8  -4  527.83   24.11
   1  -8  -3   62.62    5.53
   1  -8  -3   64.99    5.69
   1  -8  -2    1.89    2.29
   1  -8  -2    9.48    3.66
   1  -8  -1  222.93   11.73
   1  -8  -1  249.52   12.06
   1  -8  -1  248.21   10.89
   1  -8   0  184.29    9.43
   1  -8   0  192.02   10.43
   1  -8   0  164.90    9.02
   1  -8   1   25.45    4.31
   1  -8   1   28.01    4.74
   1  -8   1   24.91    3.56
   1  -8   2   90.96    6.73
   1  -8   2   79.89    7.30
   1  -8   2   92.98    6.16
   1  -8   3   12.51    4.57
   1  -8   3   20.93    3.92
   1  -8   3   15.06    3.70
   1  -8   4   51.64    6.19
   1  -8   4   59.68    5.89
   1  -8   4   46.76    4.45
   1  -8   5  256.14   14.79
   1  -8   5  257.15   15.07
   1  -8   5  230.82   10.39
   1  -8   5  244.90   12.29
   1  -8   6    9.28    5.52
   1  -8   6    3.42    4.51
   1  -8   7   30.70    5.92
   1  -8   7   28.94    6.28
   1  -8   8   -5.93    4.98
   1  -8   8   -0.68    6.54
   1  -7 -15   12.48    7.73
   1  -7 -14   76.55    8.69
   1  -7 -13   13.17    6.11
   1  -7 -12  184.80   12.23
   1  -7 -11   -0.14    3.66
   1  -7 -11    6.79    4.75
   1  -7 -11   12.71    4.33
   1  -7 -10   40.43    6.11
   1  -7 -10   44.37    4.75
   1  -7 -10   76.99    7.30
   1  -7  -9    2.58    2.58
   1  -7  -9    0.00    3.80
   1  -7  -9   -1.89    4.73
   1  -7  -8  253.84   13.70
   1  -7  -8  239.98   10.99
   1  -7  -7  156.72    9.63
   1  -7  -7  155.73    8.41
   1  -7  -6   74.96    5.02
   1  -7  -6   68.01    5.15
   1  -7  -5  461.98   19.10
   1  -7  -5  478.27   19.94
   1  -7  -5  423.60   15.17
   1  -7  -4  436.79   16.92
   1  -7  -4  443.36   18.31
   1  -7  -3  128.22    6.89
   1  -7  -3  128.30    6.78
   1  -7  -2  768.04   31.33
   1  -7  -2  805.86   29.82
   1  -7  -1  497.45   20.10
   1  -7  -1  526.84   20.19
   1  -7  -1  483.99   20.07
   1  -7   0  816.07   31.80
   1  -7   0  801.38   30.48
   1  -7   0  818.55   29.89
   1  -7   1    3.23    2.15
   1  -7   1   -0.68    2.98
   1  -7   1    0.55    2.46
   1  -7   2  242.04   11.97
   1  -7   2  253.35   11.90
   1  -7   2  220.80   11.79
   1  -7   3    3.76    3.76
   1  -7   3    2.16    3.38
   1  -7   3    3.42    2.05
   1  -7   3    4.45    1.89
   1  -7   4  321.06   15.20
   1  -7   4  318.11   16.61
   1  -7   4  302.55   16.45
   1  -7   4  298.98   13.27
   1  -7   5   32.40    5.67
   1  -7   5   40.49    5.38
   1  -7   5   37.35    2.46
   1  -7   5   36.42    4.79
   1  -7   5   34.40    4.20
   1  -7   6   73.36    7.67
   1  -7   6   90.16    8.07
   1  -7   6   71.13    5.69
   1  -7   7    3.64    3.23
   1  -7   7    4.24    4.65
   1  -7   7   -0.68    3.66
   1  -7   8   16.58    6.47
   1  -7   8   -4.09    5.46
   1  -7   9   24.69    7.42
   1  -7   9   21.09    7.08
   1  -6 -15   56.12    8.81
   1  -6 -14    3.39    5.56
   1  -6 -13   -3.94    5.43
   1  -6 -12   43.70    6.11
   1  -6 -12   42.91    5.30
   1  -6 -11   56.34    6.89
   1  -6 -11   50.21    6.11
   1  -6 -11   44.81    5.97
   1  -6 -10  159.03    9.91
   1  -6 -10  151.08    9.64
   1  -6 -10  146.56   10.41
   1  -6  -9   41.38    5.56
   1  -6  -9   31.48    4.48
   1  -6  -9   14.97    5.13
   1  -6  -8  730.86   30.00
   1  -6  -8  679.56   26.60
   1  -6  -8  646.29   26.60
   1  -6  -7  590.53   26.19
   1  -6  -7  583.08   22.25
   1  -6  -6   10.17    2.98
   1  -6  -6   15.45    3.25
   1  -6  -5   35.78    3.66
   1  -6  -5   41.23    4.07
   1  -6  -4  268.37   12.88
   1  -6  -4  282.79   12.49
   1  -6  -4  240.57    9.15
   1  -6  -3  465.63   19.09
   1  -6  -3  534.28   18.73
   1  -6  -2  379.70   16.76
   1  -6  -2  404.00   16.14
   1  -6  -1   22.11    3.10
   1  -6  -1   24.10    3.11
   1  -6   0   41.31    3.23
   1  -6   0   44.11    3.92
   1  -6   0   39.02    3.40
   1  -6   1  175.44    8.88
   1  -6   1  194.13    8.66
   1  -6   1  183.03    8.75
   1  -6   2  462.16   18.96
   1  -6   2  500.66   18.39
   1  -6   2  468.66   18.65
   1  -6   2  456.60   16.61
   1  -6   3   97.58    6.59
   1  -6   3  101.91    6.62
   1  -6   3   97.17    6.03
   1  -6   3   94.29    4.88
   1  -6   4   -2.29    3.23
   1  -6   4    7.02    3.10
   1  -6   4   -0.82    2.60
   1  -6   4    0.95    1.76
   1  -6   5   26.25    4.17
   1  -6   5   37.27    4.73
   1  -6   5   30.97    3.97
   1  -6   5   28.35    3.26
   1  -6   6  368.86   18.07
   1  -6   6  373.82   19.28
   1  -6   6  379.63   19.61
   1  -6   6  364.80   18.78
   1  -6   7  243.91   15.93
   1  -6   7  291.73   14.79
   1  -6   7  244.19   13.99
   1  -6   8   92.16    7.51
   1  -6   8   82.24    7.43
   1  -6   8   74.87    7.33
   1  -6   9    0.81    3.92
   1  -6   9   -1.77    3.82
   1  -6   9   10.71    5.42
   1  -6  10   57.79    8.70
   1  -6  10   61.38    7.84
   1  -5 -15   48.76    7.45
   1  -5 -14    0.27    6.24
   1  -5 -13   -4.88    4.88
   1  -5 -12  130.69   10.45
   1  -5 -12  139.71    9.37
   1  -5 -12  123.44    9.89
   1  -5 -11   36.11    5.70
   1  -5 -11   37.35    5.30
   1  -5 -11   42.03    6.49
   1  -5 -10  288.87   14.67
   1  -5 -10  270.09   13.72
   1  -5 -10  345.65   16.52
   1  -5  -9  481.65   21.05
   1  -5  -9  441.29   18.61
   1  -5  -9  495.61   21.26
   1  -5  -8   66.34    5.16
   1  -5  -8   68.92    5.29
   1  -5  -8   61.86    4.59
   1  -5  -7  364.23   14.25
   1  -5  -7  332.18   13.98
   1  -5  -6  795.58   30.13
   1  -5  -6  778.55   29.04
   1  -5  -5   -1.76    2.31
   1  -5  -5    2.85    2.71
   1  -5  -4    8.01    2.44
   1  -5  -4    8.27    2.85
   1  -5  -3  400.09   17.63
   1  -5  -3  435.71   16.71
   1  -5  -3  388.87   14.21
   1  -5  -2   38.02    3.52
   1  -5  -2   40.42    3.39
   1  -5  -1   93.74    5.67
   1  -5  -1   96.85    5.42
   1  -5   0    9.95    2.69
   1  -5   0    9.47    1.89
   1  -5   0   10.84    2.03
   1  -5   1  660.27   25.68
   1  -5   1  637.17   23.26
   1  -5   1  602.28   22.14
   1  -5   1  608.23   20.99
   1  -5   2   66.90    4.57
   1  -5   2   80.46    4.59
   1  -5   2   73.99    4.39
   1  -5   2   66.67    3.26
   1  -5   3  146.20    7.27
   1  -5   3  150.73    8.07
   1  -5   3  159.94    7.29
   1  -5   3  159.32    6.66
   1  -5   4  132.74    7.54
   1  -5   4  130.96    7.43
   1  -5   4  135.65    7.82
   1  -5   4  123.81    6.39
   1  -5   5  290.65   14.30
   1  -5   5  310.40   14.33
   1  -5   5  278.34    9.86
   1  -5   5  296.92   13.45
   1  -5   5  285.02   13.61
   1  -5   6  135.00    8.51
   1  -5   6  150.43    9.74
   1  -5   6  144.88    9.33
   1  -5   6  140.94    7.89
   1  -5   7   97.59    7.71
   1  -5   7  104.00    7.99
   1  -5   7  109.39    7.94
   1  -5   7   97.84    6.66
   1  -5   8   66.57    6.09
   1  -5   8   69.43    6.02
   1  -5   8   60.84    5.98
   1  -5   9    6.36    3.93
   1  -5   9   -0.95    4.91
   1  -5   9    4.88    5.02
   1  -5  10   17.07    4.61
   1  -5  10   18.24    6.26
   1  -5  10   16.94    6.23
   1  -5  11  124.21   12.33
   1  -5  11  148.48   13.32
   1  -4 -15   48.33    8.66
   1  -4 -14   99.05    9.76
   1  -4 -13   79.62    7.33
   1  -4 -12   48.04    6.92
   1  -4 -12   46.83    5.16
   1  -4 -11   18.06    4.75
   1  -4 -11   16.57    3.67
   1  -4 -11   42.23    5.96
   1  -4 -10   50.81    5.03
   1  -4 -10   44.96    5.03
   1  -4 -10   51.62    6.76
   1  -4  -9  409.85   17.54
   1  -4  -9  470.21   20.12
   1  -4  -9  428.41   18.29
   1  -4  -8    0.27    2.72
   1  -4  -8    0.27    2.17
   1  -4  -8   11.46    2.70
   1  -4  -7   23.75    3.39
   1  -4  -7   26.19    3.66
   1  -4  -7   25.33    3.51
   1  -4  -6  935.88   33.13
   1  -4  -6  916.15   33.79
   1  -4  -5  218.50    9.23
   1  -4  -5  219.24    9.63
   1  -4  -4  865.41   30.15
   1  -4  -4  795.86   31.08
   1  -4  -3  456.15   17.54
   1  -4  -3  430.74   17.79
   1  -4  -2 1618.24   56.34
   1  -4  -2 1709.32   55.91
   1  -4  -2 1569.19   53.94
   1  -4  -1   14.59    2.30
   1  -4  -1   23.59    2.44
   1  -4   0   19.44    2.30
   1  -4   0   16.14    2.02
   1  -4   0   21.36    2.57
   1  -4   1  205.41    9.94
   1  -4   1  213.75    8.38
   1  -4   1  204.85    8.73
   1  -4   1  198.48    7.45
   1  -4   2  495.03   20.84
   1  -4   2  548.56   18.65
   1  -4   2  514.37   19.90
   1  -4   2  523.44   18.37
   1  -4   3  104.06    7.00
   1  -4   3  111.52    6.62
   1  -4   3  108.42    5.91
   1  -4   3  102.64    5.17
   1  -4   4  233.23   10.01
   1  -4   4  220.24   11.34
   1  -4   4  228.42   10.31
   1  -4   4  209.87    9.56
   1  -4   5   74.04    5.95
   1  -4   5   79.01    5.68
   1  -4   5   80.71    6.18
   1  -4   5   80.23    5.05
   1  -4   6   -0.54    2.57
   1  -4   6   -0.81    1.90
   1  -4   6    2.33    2.88
   1  -4   6    6.41    2.73
   1  -4   7   24.39    3.52
   1  -4   7   21.43    4.34
   1  -4   7   29.73    4.11
   1  -4   7   21.13    3.68
   1  -4   8  605.69   27.28
   1  -4   8  592.79   27.43
   1  -4   8  612.57   26.44
   1  -4   8  580.32   25.93
   1  -4   9    3.12    4.34
   1  -4   9    7.24    3.69
   1  -4   9   -4.89    3.13
   1  -4  10    6.38    3.66
   1  -4  10   -0.95    5.04
   1  -4  10   -8.55    5.43
   1  -4  11   -1.22    4.88
   1  -4  11   -2.86    5.58
   1  -4  12  132.64   13.70
   1  -4  12  186.38   14.53
   1  -3 -15   34.91    8.39
   1  -3 -14  103.20   10.57
   1  -3 -13  191.16   12.34
   1  -3 -12   28.22    6.11
   1  -3 -12   19.54    4.07
   1  -3 -11    1.77    4.21
   1  -3 -11   10.73    3.12
   1  -3 -11   10.85    4.88
   1  -3 -10   42.39    5.16
   1  -3 -10   43.90    4.08
   1  -3 -10   34.81    5.83
   1  -3  -9 1323.05   48.30
   1  -3  -9 1289.02   45.73
   1  -3  -9 1270.15   50.24
   1  -3  -8   88.77    5.71
   1  -3  -8   95.58    5.71
   1  -3  -8   87.21    5.95
   1  -3  -7    4.62    1.90
   1  -3  -7    8.70    2.72
   1  -3  -7    0.40    1.89
   1  -3  -6   86.63    4.62
   1  -3  -6   74.13    4.35
   1  -3  -6   65.10    5.13
   1  -3  -5 1229.00   40.76
   1  -3  -5 1148.50   42.10
   1  -3  -4  184.70    7.87
   1  -3  -4  192.51    8.00
   1  -3  -3  241.85    9.50
   1  -3  -3  217.75    9.90
   1  -3  -2   44.69    2.99
   1  -3  -2   40.97    3.12
   1  -3  -1   16.79    2.17
   1  -3  -1   17.65    2.04
   1  -3  -1   16.69    1.37
   1  -3   0  295.08   12.66
   1  -3   0  327.88   12.46
   1  -3   1  319.27   13.30
   1  -3   1  335.23   12.97
   1  -3   1  318.31   13.08
   1  -3   1  321.09   12.51
   1  -3   2   20.18    2.56
   1  -3   2   15.53    2.30
   1  -3   2   15.22    1.92
   1  -3   2   13.51    1.50
   1  -3   3  428.88   17.83
   1  -3   3  420.92   15.56
   1  -3   3  399.12   15.40
   1  -3   3  399.21   15.45
   1  -3   4   -2.70    2.03
   1  -3   4    2.98    2.03
   1  -3   4    0.95    0.68
   1  -3   4   -1.51    2.20
   1  -3   5  870.27   31.60
   1  -3   5  904.01   32.42
   1  -3   5  899.56   33.56
   1  -3   6    0.14    2.71
   1  -3   6   -1.22    2.44
   1  -3   6   11.12    3.16
   1  -3   7   11.40    3.39
   1  -3   7    9.23    2.99
   1  -3   7   -0.41    3.02
   1  -3   8   31.79    4.35
   1  -3   8   19.83    4.48
   1  -3   8   52.96    5.89
   1  -3   8   21.85    3.55
   1  -3   9   66.04    5.71
   1  -3   9   79.98    7.33
   1  -3   9   71.03    6.83
   1  -3   9   52.19    6.27
   1  -3  10   14.81    4.89
   1  -3  10    7.09    3.54
   1  -3  10   11.42    5.03
   1  -3  11   -0.54    4.89
   1  -3  11    3.13    5.31
   1  -3  12   95.18    9.24
   1  -3  12   87.76   10.46
   1  -3  13   32.29    8.41
   1  -3  13   26.05    8.55
   1  -2 -15    5.01    5.14
   1  -2 -14   49.56    7.85
   1  -2 -13    5.15    4.07
   1  -2 -12  254.14   17.09
   1  -2 -12  272.94   15.34
   1  -2 -11    1.90    4.21
   1  -2 -11    8.83    3.39
   1  -2 -11    8.02    4.62
   1  -2 -10    5.84    3.80
   1  -2 -10    2.04    3.40
   1  -2 -10   19.56    4.89
   1  -2  -9   36.31    4.90
   1  -2  -9   41.21    4.49
   1  -2  -9   34.18    4.61
   1  -2  -8  732.22   26.56
   1  -2  -8  707.54   26.29
   1  -2  -8  724.49   27.18
   1  -2  -7  408.09   15.40
   1  -2  -7  396.11   15.67
   1  -2  -7  383.41   16.41
   1  -2  -6   12.52    2.59
   1  -2  -6   11.57    2.99
   1  -2  -6    0.40    3.64
   1  -2  -5  851.72   29.29
   1  -2  -5  837.94   31.05
   1  -2  -5  808.17   29.55
   1  -2  -4  195.58    8.43
   1  -2  -4  199.55    8.83
   1  -2  -3  689.03   26.35
   1  -2  -3  708.81   26.75
   1  -2  -2 2495.44   84.77
   1  -2  -2 2447.56   84.19
   1  -2  -1 2284.88   80.78
   1  -2  -1 2327.34   77.96
   1  -2   0 1261.05   43.31
   1  -2   0 1204.60   43.12
   1  -2   0 1235.18   43.98
   1  -2   1  543.33   19.37
   1  -2   1  550.02   19.99
   1  -2   1  523.00   20.56
   1  -2   2  801.05   29.32
   1  -2   2  805.67   27.88
   1  -2   2  776.54   28.60
   1  -2   3   -1.08    1.76
   1  -2   3    1.22    1.76
   1  -2   3   -3.71    1.92
   1  -2   4  402.00   16.02
   1  -2   4  396.95   15.33
   1  -2   4  369.41   12.74
   1  -2   4  385.81   15.00
   1  -2   5  307.51   12.50
   1  -2   5  304.39   11.42
   1  -2   5  282.39   12.24
   1  -2   6   18.89    3.94
   1  -2   6   20.38    3.40
   1  -2   6   25.94    4.53
   1  -2   7   62.00    4.90
   1  -2   7   54.78    4.35
   1  -2   7   63.04    5.21
   1  -2   8   84.73    6.12
   1  -2   8   67.54    5.71
   1  -2   8   80.72    6.30
   1  -2   9  225.89   13.34
   1  -2   9  234.43   12.91
   1  -2   9  241.98   12.16
   1  -2  10  105.79    8.30
   1  -2  10   88.89    7.87
   1  -2  10  104.96    8.32
   1  -2  11   18.49    3.94
   1  -2  11   26.13    5.58
   1  -2  12   14.40    5.98
   1  -2  12   16.85    6.25
   1  -2  13   25.79    6.11
   1  -2  13   20.36    5.97
   1  -1 -14   -1.90    6.23
   1  -1 -13   28.32    6.37
   1  -1 -12   54.48    7.86
   1  -1 -12   61.44    6.92
   1  -1 -11  387.78   20.09
   1  -1 -11  363.80   18.74
   1  -1 -11  362.68   18.97
   1  -1 -10    6.25    2.99
   1  -1 -10    6.39    3.80
   1  -1 -10    4.90    4.08
   1  -1  -9    5.71    3.40
   1  -1  -9    9.38    2.86
   1  -1  -9    6.39    4.08
   1  -1  -8 1422.57   56.39
   1  -1  -8 1447.94   53.95
   1  -1  -8 1455.03   51.79
   1  -1  -7 1483.42   56.44
   1  -1  -7 1413.48   50.04
   1  -1  -7 1434.80   52.10
   1  -1  -6  188.50    8.46
   1  -1  -6  184.27    9.00
   1  -1  -6  180.04    8.95
   1  -1  -5    4.09    1.77
   1  -1  -5    1.50    1.64
   1  -1  -5   -1.35    2.30
   1  -1  -4   10.23    2.05
   1  -1  -4    6.13    1.64
   1  -1  -4    5.40    1.49
   1  -1  -3 2562.03   88.37
   1  -1  -3 2594.74   87.61
   1  -1  -2   34.94    2.18
   1  -1  -2   38.15    2.45
   1  -1  -1  195.97    7.47
   1  -1  -1  179.66    7.60
   1  -1   0   16.92    1.22
   1  -1   0   19.44    1.50
   1  -1   0   20.27    1.91
   1  -1   0   16.85    1.21
   1  -1   1  784.01   27.39
   1  -1   1  776.68   27.04
   1  -1   1  782.26   28.71
   1  -1   1  788.44   27.94
   1  -1   2 7366.81  228.09
   1  -1   2 7576.40  231.75
   1  -1   2 7021.74  234.79
   1  -1   3 5661.05  185.69
   1  -1   3 6038.41  184.75
   1  -1   3 5438.89  180.21
   1  -1   3 6002.25  187.18
   1  -1   4   33.98    2.86
   1  -1   4   30.31    2.58
   1  -1   4   35.99    3.16
   1  -1   5  937.23   37.59
   1  -1   5  969.23   34.19
   1  -1   5 1010.50   34.10
   1  -1   6 1561.97   57.64
   1  -1   6 1703.71   58.59
   1  -1   6 1627.06   56.16
   1  -1   7   12.66    2.99
   1  -1   7   12.10    2.86
   1  -1   7   10.68    3.15
   1  -1   8  361.12   16.48
   1  -1   8  356.91   17.82
   1  -1   8  377.16   16.14
   1  -1   9   33.19    4.63
   1  -1   9   32.46    4.62
   1  -1   9   36.29    4.37
   1  -1  10  207.10   13.33
   1  -1  10  214.21   13.03
   1  -1  10  231.70   13.36
   1  -1  11  100.85    7.89
   1  -1  11  107.05    8.71
   1  -1  12    0.95    4.89
   1  -1  12    2.04    5.30
   1  -1  13    2.04    6.24
   1  -1  13    8.69    6.11
   1  -1  14    4.75    5.29
   1  -1  14   22.66    6.51
   1   0 -14   41.02    8.39
   1   0 -13   -7.99    5.56
   1   0 -12   30.65    6.24
   1   0 -11  154.73   11.67
   1   0 -11  158.79   10.18
   1   0 -11  159.92   11.06
   1   0 -10  201.18   11.82
   1   0 -10  197.08   10.87
   1   0 -10  198.89   11.75
   1   0  -9   10.06    3.67
   1   0  -9   13.32    3.81
   1   0  -9    8.59    4.23
   1   0  -8    2.86    3.26
   1   0  -8    1.90    2.99
   1   0  -8    5.18    2.45
   1   0  -7  243.39   10.76
   1   0  -7  219.31   10.49
   1   0  -7  256.44   10.91
   1   0  -6  964.60   34.23
   1   0  -6  931.36   34.77
   1   0  -6  964.10   34.48
   1   0  -5  588.58   21.97
   1   0  -5  581.22   22.52
   1   0  -5  561.96   21.49
   1   0  -4   77.05   14.18
   1   0  -4   68.06   14.87
   1   0  -4   46.44    9.48
   1   0  -3  245.70   30.43
   1   0  -3  265.12   32.62
   1   0  -3   72.58   14.06
   1   0  -2  753.94   27.48
   1   0  -2  759.48   27.90
   1   0  -1 1150.90   38.59
   1   0  -1 1151.72   39.28
   1   0  -1 1089.21   39.34
   1   0   0  350.99   12.31
   1   0   0  347.24   12.16
   1   0   0  370.41   13.07
   1   0   1 1218.41   39.29
   1   0   1 1198.65   38.53
   1   0   1 1187.06   41.83
   1   0   2   77.09    4.10
   1   0   2   74.02    3.82
   1   0   2   78.31    3.97
   1   0   2   76.64    4.40
   1   0   3 8282.86  268.64
   1   0   3 8966.07  275.82
   1   0   3 8253.37  273.01
   1   0   4 5057.45  170.16
   1   0   4 5329.99  169.04
   1   0   4 5043.39  168.71
   1   0   5  162.06    8.32
   1   0   5  161.41    6.82
   1   0   5  189.37    8.37
   1   0   6   78.88    5.86
   1   0   6   68.60    4.49
   1   0   6   69.50    6.02
   1   0   7  193.37    9.68
   1   0   7  186.33    9.53
   1   0   7  191.11    9.43
   1   0   8  258.60   11.85
   1   0   8  262.25   12.78
   1   0   8  261.19   11.74
   1   0   9   87.47    6.12
   1   0   9   90.68    6.11
   1   0   9   88.94    6.81
   1   0  10   21.75    4.21
   1   0  10   18.04    4.61
   1   0  10   25.85    4.90
   1   0  11  417.00   21.49
   1   0  11  425.53   21.83
   1   0  11  435.84   21.22
   1   0  12   -5.57    4.62
   1   0  12    1.49    4.89
   1   0  13   86.99    9.64
   1   0  13   85.78    8.83
   1   0  14   50.45    8.82
   1   0  14   74.08   10.04
   1   1 -13   66.26    8.67
   1   1 -12    3.66    4.75
   1   1 -11    0.00    5.15
   1   1 -11    4.34    4.75
   1   1 -11   -0.55    5.05
   1   1 -10   74.63    7.06
   1   1 -10   77.66    6.52
   1   1 -10   72.11    6.83
   1   1  -9   45.49    4.62
   1   1  -9   42.79    4.62
   1   1  -9   45.63    2.17
   1   1  -9   45.47    5.05
   1   1  -8   75.69    6.12
   1   1  -8   76.93    5.98
   1   1  -8   84.94    3.54
   1   1  -8   85.47    6.28
   1   1  -7    8.02    2.45
   1   1  -7    0.68    2.86
   1   1  -7    4.08    1.09
   1   1  -7    6.41    2.05
   1   1  -6  644.52   24.50
   1   1  -6  604.12   24.63
   1   1  -6  624.55   22.98
   1   1  -5    7.07    3.94
   1   1  -5    8.43    4.90
   1   1  -5   10.63    4.64
   1   1  -4   35.35    2.99
   1   1  -4   37.40    3.67
   1   1  -4   35.20    1.90
   1   1  -4   39.63    2.73
   1   1  -3  456.94   30.71
   1   1  -3  370.77   26.10
   1   1  -3  444.90   21.07
   1   1  -3  427.06   26.14
   1   1  -2 2195.79   78.65
   1   1  -2 2115.57   76.67
   1   1  -2 2405.90   78.80
   1   1  -2 2472.62   84.19
   1   1  -2 2447.77   84.76
   1   1  -1  611.29   22.91
   1   1  -1  619.31   22.52
   1   1  -1  574.75   21.43
   1   1  -1  572.25   21.35
   1   1  -1  610.85   23.11
   1   1   0   64.21    2.83
   1   1   0   60.95    2.84
   1   1   0   66.60    3.15
   1   1   0   66.95    3.24
   1   1   1  707.97   23.51
   1   1   1  639.35   22.58
   1   1   1  701.95   23.76
   1   1   1  674.76   22.99
   1   1   2   40.75    2.03
   1   1   2   41.46    2.04
   1   1   2   40.92    2.47
   1   1   2   38.54    2.06
   1   1   3 1817.78   64.73
   1   1   3 1822.81   62.18
   1   1   3 1821.93   64.16
   1   1   4   20.57    2.18
   1   1   4   22.32    1.63
   1   1   4   18.19    2.19
   1   1   5   52.35    3.55
   1   1   5   49.82    3.13
   1   1   5   59.95    4.10
   1   1   6  100.85    6.00
   1   1   6   96.88    5.85
   1   1   6  180.42   10.37
   1   1   7  255.68   13.90
   1   1   7  258.34   11.30
   1   1   7  273.65   13.36
   1   1   8 1022.74   39.12
   1   1   8 1055.35   39.33
   1   1   8 1005.79   36.25
   1   1   9   -2.58    2.99
   1   1   9   -0.95    3.53
   1   1   9   -5.17    3.26
   1   1  10   47.58    4.49
   1   1  10   42.04    5.02
   1   1  10   42.79    5.30
   1   1  11    5.16    3.94
   1   1  11    0.81    4.06
   1   1  11    6.79    4.75
   1   1  12  165.47   11.27
   1   1  12  177.90   11.27
   1   1  13   13.70    4.21
   1   1  13   16.82    5.83
   1   1  14   33.62    7.32
   1   1  14   38.25    7.87
   1   1  15   -0.81    7.59
   1   2 -13   31.29    6.91
   1   2 -12   -2.98    5.42
   1   2 -11   11.53    5.43
   1   2 -10   18.31    4.20
   1   2 -10   25.24    4.61
   1   2 -10   33.35    5.61
   1   2  -9  643.28   27.84
   1   2  -9  657.59   27.17
   1   2  -9  652.50   26.99
   1   2  -8   32.18    4.48
   1   2  -8   30.28    4.07
   1   2  -8   32.54    4.38
   1   2  -7   54.73    5.16
   1   2  -7   65.59    5.16
   1   2  -7   55.11    4.65
   1   2  -6  697.61   29.48
   1   2  -6  760.71   27.45
   1   2  -6  692.85   27.82
   1   2  -5  238.98   10.32
   1   2  -5  241.70   11.27
   1   2  -5  224.04    8.11
   1   2  -5  241.31   10.28
   1   2  -4  201.07    9.36
   1   2  -4  194.88    8.68
   1   2  -4  185.72    7.15
   1   2  -4  207.86    8.78
   1   2  -3   33.72    2.98
   1   2  -3   36.85    2.71
   1   2  -3   34.70    1.79
   1   2  -3   32.58    2.47
   1   2  -2   17.58    4.33
   1   2  -2   12.32    2.57
   1   2  -2   11.24    3.02
   1   2  -2   10.00    3.15
   1   2  -2   22.83    2.86
   1   2  -1   16.73    2.02
   1   2  -1   18.92    2.30
   1   2  -1   16.04    2.47
   1   2  -1   19.52    2.03
   1   2   0 2087.58   72.51
   1   2   0 2350.28   74.99
   1   2   0 1973.46   67.64
   1   2   0 2221.19   77.07
   1   2   1 3720.22  120.55
   1   2   1 3774.98  122.05
   1   2   2 2044.27   67.33
   1   2   2 1981.38   67.06
   1   2   2 2027.30   67.24
   1   2   2 1937.85   65.99
   1   2   3   95.62    4.88
   1   2   3   90.27    4.61
   1   2   3   97.28    5.71
   1   2   4    3.66    1.63
   1   2   4    1.08    1.63
   1   2   4    4.35    2.04
   1   2   5 1046.94   36.47
   1   2   5  899.65   32.79
   1   2   5  977.75   36.23
   1   2   6   22.84    2.72
   1   2   6   20.79    2.72
   1   2   6   77.83    7.20
   1   2   7  164.62    8.31
   1   2   7  175.84    8.98
   1   2   7  184.01    8.02
   1   2   8   28.71    4.22
   1   2   8   27.98    3.67
   1   2   8   28.24    4.48
   1   2   9  369.51   15.79
   1   2   9  352.98   17.80
   1   2   9  358.57   15.63
   1   2  10   38.74    4.49
   1   2  10   39.75    4.48
   1   2  10   39.35    5.16
   1   2  11  134.74    8.97
   1   2  11  132.83    8.54
   1   2  11  123.58    8.42
   1   2  12  154.99   11.00
   1   2  12  157.61   10.86
   1   2  13   91.27    8.41
   1   2  13   99.82    8.68
   1   2  14   58.55    7.46
   1   2  15   51.73    9.21
   1   3 -12  116.62   11.38
   1   3 -11   50.82    7.45
   1   3 -10    2.44    3.80
   1   3 -10   -1.08    3.12
   1   3 -10    6.02    4.93
   1   3  -9    7.05    5.02
   1   3  -9    1.49    4.20
   1   3  -9   -3.70    3.83
   1   3  -8  321.89   16.42
   1   3  -8  313.29   14.11
   1   3  -8  302.98   15.08
   1   3  -7  197.88   11.40
   1   3  -7  200.82    9.09
   1   3  -7  191.47   10.42
   1   3  -6  211.62   10.31
   1   3  -6  228.39   10.31
   1   3  -6  211.55   10.56
   1   3  -5  316.98   16.53
   1   3  -5  314.67   14.09
   1   3  -5  296.49   12.77
   1   3  -4  164.01    7.58
   1   3  -4  165.13    7.58
   1   3  -4  161.95    7.14
   1   3  -3  782.89   27.87
   1   3  -3  771.24   27.75
   1   3  -3  740.53   25.83
   1   3  -3  756.43   27.72
   1   3  -2  298.98   11.62
   1   3  -2  304.82   11.50
   1   3  -2  284.87   11.26
   1   3  -2  301.95   11.99
   1   3  -1  565.63   20.90
   1   3  -1  594.01   21.89
   1   3  -1  548.53   19.23
   1   3  -1  594.80   22.56
   1   3   0   92.37    4.70
   1   3   0   93.53    4.85
   1   3   0   88.26    3.52
   1   3   0   93.53    4.87
   1   3   1   61.88    3.63
   1   3   1   68.37    3.78
   1   3   2 1639.76   54.22
   1   3   2 1550.92   53.23
   1   3   2 1500.07   50.85
   1   3   3    4.89    2.04
   1   3   3    4.61    1.63
   1   3   4    1.63    2.17
   1   3   4    2.44    1.76
   1   3   5  128.86    9.75
   1   3   5  134.73    7.05
   1   3   5  119.73    8.14
   1   3   6  348.09   15.60
   1   3   6  342.88   14.80
   1   3   6  395.80   15.08
   1   3   7   70.15    4.75
   1   3   7   63.78    4.48
   1   3   7   82.29    4.89
   1   3   8   68.45    5.30
   1   3   8   72.49    5.16
   1   3   8   66.45    5.02
   1   3   9  364.66   17.14
   1   3   9  368.01   17.12
   1   3   9  362.81   15.22
   1   3  10  114.25    7.07
   1   3  10   96.75    7.47
   1   3  10  107.70    7.19
   1   3  11   41.01    4.62
   1   3  11   38.24    5.15
   1   3  11   32.28    4.48
   1   3  12  194.34   11.95
   1   3  12  148.38   11.39
   1   3  13  102.26    8.95
   1   3  14   47.57    7.05
   1   3  15   17.33    6.23
   1   4 -12   70.22    8.93
   1   4 -11   68.09    9.61
   1   4 -10  117.95   10.84
   1   4  -9  149.72   12.06
   1   4  -9  170.92   11.79
   1   4  -9  175.94   11.38
   1   4  -8  178.85   11.93
   1   4  -8  189.32   11.79
   1   4  -8  170.97   10.84
   1   4  -7   98.20    7.32
   1   4  -7  102.21    7.45
   1   4  -7   97.94    6.86
   1   4  -6   12.18    3.79
   1   4  -6    7.31    2.44
   1   4  -6    4.39    2.47
   1   4  -5 1289.51   46.28
   1   4  -5 1259.48   43.98
   1   4  -5 1216.87   46.60
   1   4  -4 1061.62   38.13
   1   4  -4 1011.83   42.18
   1   4  -4 1048.51   37.52
   1   4  -3 1478.02   47.95
   1   4  -3 1441.73   50.00
   1   4  -3 1429.67   48.90
   1   4  -3 1449.39   50.12
   1   4  -2  287.49   12.27
   1   4  -2  283.38   11.34
   1   4  -2  267.51   10.70
   1   4  -2  282.14   11.58
   1   4  -1  713.62   25.45
   1   4  -1  767.50   26.45
   1   4  -1  710.27   24.71
   1   4  -1  754.71   27.04
   1   4   0  314.40   13.31
   1   4   0  320.94   12.94
   1   4   0  316.76   13.82
   1   4   1  503.19   19.65
   1   4   1  546.17   20.92
   1   4   1  548.05   22.41
   1   4   2  926.18   35.63
   1   4   2  865.60   33.96
   1   4   3 1539.94   53.44
   1   4   3 1388.37   50.79
   1   4   4  270.85   11.96
   1   4   4  261.81   11.13
   1   4   5    1.22    2.57
   1   4   5    2.71    1.62
   1   4   6  247.73   13.28
   1   4   6  237.41   10.98
   1   4   7   22.07    2.71
   1   4   7   24.65    2.85
   1   4   8   38.09    3.39
   1   4   8   40.81    3.39
   1   4   9    1.36    3.26
   1   4   9    6.24    2.44
   1   4  10   26.74    3.66
   1   4  10   29.84    4.48
   1   4  11   51.58    5.84
   1   4  11   47.06    5.15
   1   4  12  211.14   12.22
   1   4  12  179.47   12.48
   1   4  13   66.86    6.92
   1   4  14    2.17    4.20
   1   4  15   -9.35    6.91
   1   5 -11   91.37   10.68
   1   5 -10   57.87    7.98
   1   5  -9   15.41    4.73
   1   5  -9   13.71    5.48
   1   5  -8  214.63   15.16
   1   5  -8  264.03   14.88
   1   5  -8  242.31   14.28
   1   5  -7    9.06    3.52
   1   5  -7    5.14    3.24
   1   5  -7    7.41    3.43
   1   5  -6  429.14   19.47
   1   5  -6  399.43   19.06
   1   5  -6  388.62   18.28
   1   5  -5  255.09   11.62
   1   5  -5  224.37   12.29
   1   5  -5  229.56   12.77
   1   5  -4    9.85    3.37
   1   5  -4   11.47    3.24
   1   5  -4   12.47    2.33
   1   5  -3   12.81    2.97
   1   5  -3   16.99    3.51
   1   5  -3   10.67    2.05
   1   5  -3    9.02    2.46
   1   5  -2  418.13   17.11
   1   5  -2  411.31   17.80
   1   5  -2  381.87   14.59
   1   5  -2  388.34   14.86
   1   5  -1 1860.29   59.92
   1   5  -1 1901.97   65.82
   1   5  -1 1706.20   59.19
   1   5  -1 1754.14   62.35
   1   5   0    2.55    1.75
   1   5   0    1.75    1.89
   1   5   0    2.57    1.90
   1   5   1   -2.02    2.15
   1   5   1    0.94    2.56
   1   5   1    0.27    1.62
   1   5   2    5.39    2.43
   1   5   2   12.97    2.70
   1   5   3 3465.93  118.06
   1   5   3 3321.55  120.74
   1   5   4  595.88   23.24
   1   5   4  544.34   20.63
   1   5   5   -1.90    2.31
   1   5   5    1.35    1.63
   1   5   6   82.10    6.37
   1   5   6   78.64    5.15
   1   5   7  247.35   10.84
   1   5   7  231.16   11.38
   1   5   8    5.15    2.98
   1   5   8    5.28    2.17
   1   5   9  226.40   11.66
   1   5   9  230.72   12.74
   1   5  10   86.23    6.65
   1   5  10   69.80    5.97
   1   5  11  342.35   16.84
   1   5  11  307.43   16.69
   1   5  12    3.93    4.48
   1   5  12    5.29    3.66
   1   5  13  153.94   11.26
   1   5  14  140.99   12.61
   1   5  15  109.75   11.79
   1   6 -10   23.35    6.07
   1   6  -9    9.99    4.32
   1   6  -8  131.32   11.07
   1   6  -8  118.71    9.87
   1   6  -7   33.50    6.21
   1   6  -7   29.14    4.99
   1   6  -7   34.00    4.94
   1   6  -6  129.05    9.59
   1   6  -6  134.87    9.17
   1   6  -6  137.00    8.64
   1   6  -5   38.31    5.40
   1   6  -5   27.10    4.58
   1   6  -5   19.56    3.42
   1   6  -4  355.13   16.18
   1   6  -4  364.54   16.45
   1   6  -4  331.88   15.57
   1   6  -3  140.62    7.81
   1   6  -3  132.45    7.68
   1   6  -3  133.09    6.53
   1   6  -3  149.78    7.27
   1   6  -2  501.71   20.20
   1   6  -2  520.22   22.24
   1   6  -2  479.01   18.26
   1   6  -2  510.72   18.15
   1   6  -1   20.05    3.23
   1   6  -1   20.89    3.50
   1   6  -1   22.35    2.71
   1   6   0  552.54   20.19
   1   6   0  560.63   22.11
   1   6   0  544.97   21.28
   1   6   1  342.30   14.80
   1   6   1  364.35   14.71
   1   6   1  338.13   12.59
   1   6   2   49.58    3.77
   1   6   2   49.96    4.86
   1   6   2   52.20    3.51
   1   6   3  241.93   12.59
   1   6   3  236.50   11.22
   1   6   4 1180.05   43.96
   1   6   4 1153.80   44.58
   1   6   5   17.09    3.12
   1   6   5   21.00    2.71
   1   6   6   42.16    3.66
   1   6   6   40.62    4.06
   1   6   7    4.06    2.98
   1   6   7    3.65    2.84
   1   6   8  647.01   26.30
   1   6   8  633.26   25.61
   1   6   9  308.18   15.31
   1   6   9  321.64   16.66
   1   6  10   86.02    7.05
   1   6  10   83.14    6.64
   1   6  11   12.88    4.47
   1   6  11    7.45    4.74
   1   6  12   13.42    4.88
   1   6  13  139.95   10.99
   1   6  14  135.73   12.07
   1   6  15   10.17    7.59
   1   7  -9   98.93   10.65
   1   7  -8    2.43    5.66
   1   7  -8    6.42    5.47
   1   7  -7  131.37   10.51
   1   7  -7  112.40    9.15
   1   7  -6   30.44    5.66
   1   7  -6   21.41    4.50
   1   7  -5   86.52    8.36
   1   7  -5   98.17    7.68
   1   7  -5   66.80    6.12
   1   7  -4  108.69    8.35
   1   7  -4  120.79    8.22
   1   7  -4   95.20    6.65
   1   7  -3  151.34    9.29
   1   7  -3  157.16    9.16
   1   7  -3  141.16    8.11
   1   7  -2    3.77    2.56
   1   7  -2    3.91    2.29
   1   7  -2    2.58    2.58
   1   7  -1  107.14    7.40
   1   7  -1  107.80    6.74
   1   7  -1  105.99    6.37
   1   7   0  467.09   21.94
   1   7   0  492.32   19.56
   1   7   0  468.56   18.68
   1   7   1  671.94   28.55
   1   7   1  670.35   24.43
   1   7   1  685.76   24.91
   1   7   2   14.68    2.69
   1   7   2   22.27    4.05
   1   7   2   12.15    2.29
   1   7   3  129.22    7.57
   1   7   3  116.53    7.42
   1   7   4  149.82    8.39
   1   7   4  125.65    7.43
   1   7   5  535.35   21.69
   1   7   5  533.18   22.88
   1   7   6   13.55    3.39
   1   7   6   17.19    2.71
   1   7   7   48.08    4.33
   1   7   7   37.23    4.47
   1   7   8   53.88    5.15
   1   7   8   59.69    4.74
   1   7   9  292.12   15.17
   1   7   9  289.91   13.55
   1   7  10  486.36   22.77
   1   7  10  505.70   24.25
   1   7  11  355.19   19.25
   1   7  11  293.37   16.93
   1   7  12   76.30    8.13
   1   7  13   30.78    6.64
   1   7  14   53.42    8.54
   1   7  15  172.03   14.65
   1   8  -8   14.27    5.92
   1   8  -7   46.30    7.00
   1   8  -7   63.84    7.74
   1   8  -6   83.58    8.08
   1   8  -6   60.19    6.92
   1   8  -5    5.38    4.98
   1   8  -5    6.63    3.65
   1   8  -4   18.18    4.58
   1   8  -4   13.86    5.25
   1   8  -3   12.52    4.58
   1   8  -3    8.48    4.31
   1   8  -2  189.19   11.72
   1   8  -2  220.12   12.67
   1   8  -2  193.77    9.28
   1   8  -1    2.83    3.50
   1   8  -1   -2.16    3.10
   1   8  -1    1.76    2.57
   1   8   0  167.80    9.83
   1   8   0  160.07    9.17
   1   8   0  168.32    8.65
   1   8   1    1.89    3.23
   1   8   1    1.48    3.51
   1   8   1    5.80    2.70
   1   8   2  306.39   14.82
   1   8   2  322.62   13.64
   1   8   2  322.16   13.65
   1   8   3  245.44   11.35
   1   8   3  226.79   11.19
   1   8   3  243.26   10.93
   1   8   4   12.57    3.65
   1   8   4   11.60    3.64
   1   8   5  401.64   17.87
   1   8   5  397.88   18.24
   1   8   6  298.13   14.08
   1   8   6  279.17   14.34
   1   8   7  197.72   10.83
   1   8   7  210.08   11.77
   1   8   8  190.52    9.89
   1   8   8  160.08   10.56
   1   8   9  242.74   13.27
   1   8   9  229.53   13.00
   1   8  10   55.89    6.23
   1   8  10   53.87    5.69
   1   8  11    5.28    4.74
   1   8  12  125.83   10.84
   1   8  13    6.23    6.23
   1   8  14   21.28    5.83
   1   8  15   42.70    8.95
   1   9  -6   55.83    7.67
   1   9  -5   65.66    8.21
   1   9  -4  279.96   15.62
   1   9  -3   69.62    7.27
   1   9  -2    7.00    5.66
   1   9  -2    3.77    4.18
   1   9  -2    0.82    2.86
   1   9  -1   34.22    5.66
   1   9  -1   44.90    5.26
   1   9  -1   47.91    4.33
   1   9   0   71.15    6.87
   1   9   0   67.72    6.21
   1   9   0   82.13    5.53
   1   9   1  271.38   14.56
   1   9   1  286.65   14.31
   1   9   1  306.13   13.63
   1   9   2   72.75    6.47
   1   9   2   69.12    6.48
   1   9   2   68.30    6.20
   1   9   2   75.38    3.70
   1   9   2   84.53    5.94
   1   9   3   41.32    4.86
   1   9   3   45.26    5.39
   1   9   3   37.75    3.78
   1   9   4   -1.35    2.43
   1   9   4   -0.67    3.50
   1   9   4    1.75    2.43
   1   9   5  182.27   10.54
   1   9   5  182.98   10.93
   1   9   6  209.62   12.85
   1   9   6  192.19   11.34
   1   9   7  459.04   22.05
   1   9   7  426.61   21.63
   1   9   8   -0.95    2.84
   1   9   8    1.62    4.33
   1   9   9   45.56    5.41
   1   9   9   46.67    6.36
   1   9  10   13.12    5.14
   1   9  11   15.96    5.28
   1   9  12   92.16    8.80
   1   9  13   11.78    7.18
   1   9  14   -1.63    6.77
   1  10  -5  119.77   11.71
   1  10  -4    5.12    6.46
   1  10  -3   69.37    8.49
   1  10  -2    0.67    4.99
   1  10  -1  233.59   15.38
   1  10  -1  249.66   13.72
   1  10   0   97.16    8.23
   1  10   0   91.84    6.21
   1  10   1   -0.94    4.45
   1  10   1    1.62    4.45
   1  10   1    0.41    1.78
   1  10   1   -0.67    2.42
   1  10   2    1.62    4.19
   1  10   2    3.37    4.31
   1  10   2    4.23    1.23
   1  10   2    0.13    2.56
   1  10   3   42.66    5.54
   1  10   3   34.48    4.85
   1  10   3   44.45    4.18
   1  10   4   80.60    6.62
   1  10   4   83.35    7.68
   1  10   4   82.44    5.53
   1  10   5   92.07    7.83
   1  10   5  108.68    7.95
   1  10   5   98.84    6.74
   1  10   6   19.30    4.18
   1  10   6   19.54    5.12
   1  10   7   79.38    7.70
   1  10   7   69.99    7.28
   1  10   8   45.63    6.62
   1  10   9  166.61   12.83
   1  10  10   29.58    5.40
   1  10  11   73.36    8.11
   1  10  12   16.36    6.62
   1  10  13  188.43   16.51
   1  10  14   10.69    7.58
   1  11  -3   27.49    6.06
   1  11  -2   -1.62    4.04
   1  11  -1    0.40    5.94
   1  11   0  144.29   12.28
   1  11   0  154.75    9.74
   1  11   1  136.50   10.94
   1  11   1  142.50    9.30
   1  11   2   29.30    5.81
   1  11   2   19.49    3.90
   1  11   3   45.22    6.48
   1  11   3   47.48    4.58
   1  11   4  226.46   14.58
   1  11   4  217.27   11.99
   1  11   5    8.63    4.99
   1  11   5   10.63    3.23
   1  11   6  295.36   18.08
   1  11   6  279.25   16.02
   1  11   7    1.75    3.51
   1  11   8  152.08   11.60
   1  11   9   -0.94    5.66
   1  11  10  106.27   10.93
   1  11  11   92.15   11.20
   1  11  12   13.09    7.42
   1  11  13   91.18   10.94
   1  12  -1   20.10    7.42
   1  12   0   37.80    8.10
   1  12   1   82.63    9.59
   1  12   1   69.82    6.48
   1  12   2   14.45    4.73
   1  12   2   10.75    3.76
   1  12   3   29.97    6.88
   1  12   3   31.44    5.11
   1  12   4   -2.97    5.53
   1  12   4    6.72    3.23
   1  12   5  178.81   14.16
   1  12   5  178.54   13.19
   1  12   6    9.70    5.66
   1  12   6    4.71    3.63
   1  12   7   33.95    7.41
   1  12   7   49.09    6.59
   1  12   8   10.64    6.33
   1  12   9   -2.69    5.79
   1  12  10  155.27   13.47
   1  12  11   29.50    8.62
   1  13   2  149.17   14.99
   1  13   3   56.14    9.04
   1  13   4    3.24    6.47
   1  13   5   95.17   11.32
   1  13   6   26.00    7.54
   1  13   7   94.63   10.37
   1  13   7   86.73    8.34
   1  13   8   70.90   10.50
   1  13   8   71.11    7.80
   1  13   9   76.26    9.42
   2 -13  -6   12.09    4.97
   2 -13  -5   13.57    6.85
   2 -13  -5    6.22    5.14
   2 -12 -10    6.20    7.15
   2 -12  -9   19.67    7.01
   2 -12  -8    8.35    4.71
   2 -12  -7   74.26    9.55
   2 -12  -6    9.95    6.05
   2 -12  -5    6.59    5.65
   2 -12  -4    1.48    3.76
   2 -12  -4    4.60    4.47
   2 -12  -3   11.43    6.05
   2 -12  -3    9.92    4.75
   2 -12  -2   30.42    6.60
   2 -12  -2   21.94    5.45
   2 -12  -1   48.62    7.00
   2 -12  -1   61.27    7.51
   2 -12   0   -0.94    6.20
   2 -12   0   -1.50    4.64
   2 -11 -11    1.35    4.87
   2 -11 -10   47.83    8.24
   2 -11  -9   17.41    6.21
   2 -11  -8   -7.42    5.12
   2 -11  -7   19.94    5.79
   2 -11  -6   22.07    5.92
   2 -11  -5   10.63    5.65
   2 -11  -4  113.12    9.55
   2 -11  -3   33.91    5.79
   2 -11  -3   37.80    5.28
   2 -11  -2  154.68   11.85
   2 -11  -2  167.85   10.89
   2 -11  -1   17.24    5.79
   2 -11  -1    9.55    4.64
   2 -11   0   14.56    4.45
   2 -11   0   18.30    4.92
   2 -11   1   21.97    6.20
   2 -11   1   24.59    5.60
   2 -11   2    3.37    4.31
   2 -11   2    0.82    5.33
   2 -11   3   -0.54    6.88
   2 -11   3    7.24    6.29
   2 -10 -13  216.64   19.66
   2 -10 -12   49.05    7.18
   2 -10 -11   21.26    6.36
   2 -10 -10   30.85    6.36
   2 -10  -9  303.96   19.35
   2 -10  -8    8.24    5.13
   2 -10  -7   81.78    7.69
   2 -10  -6   10.51    3.77
   2 -10  -5  287.27   14.29
   2 -10  -4   11.31    4.98
   2 -10  -3   -1.62    4.17
   2 -10  -3    1.89    3.38
   2 -10  -2    1.48    2.96
   2 -10  -2    2.71    3.39
   2 -10  -1  111.42    8.36
   2 -10  -1  114.13    8.31
   2 -10   0   47.44    6.47
   2 -10   0   71.94    6.55
   2 -10   1  120.25    9.71
   2 -10   1  121.87    8.75
   2 -10   2   -6.88    3.50
   2 -10   2   -0.41    4.37
   2 -10   3   22.51    6.47
   2 -10   3   22.83    5.60
   2 -10   4   50.67    6.87
   2 -10   4   55.50    7.93
   2 -10   5   50.54    8.76
   2 -10   5   45.52    8.61
   2  -9 -13   63.35    9.63
   2  -9 -12  163.12   13.83
   2  -9 -11   -1.08    5.29
   2  -9 -10    3.25    4.74
   2  -9  -9    7.99    4.47
   2  -9  -8  262.06   14.62
   2  -9  -8  254.47   16.55
   2  -9  -8  260.57   14.49
   2  -9  -8  258.87   11.54
   2  -9  -7  160.31   10.28
   2  -9  -7  165.76   11.12
   2  -9  -7  159.08    7.07
   2  -9  -6    2.16    3.78
   2  -9  -6    1.49    2.71
   2  -9  -5    3.10    3.51
   2  -9  -5    2.44    2.71
   2  -9  -4   -0.81    3.77
   2  -9  -4    6.92    3.80
   2  -9  -3  584.42   25.08
   2  -9  -3  580.24   27.44
   2  -9  -2  278.95   13.34
   2  -9  -2  282.94   15.09
   2  -9  -2  289.94   14.21
   2  -9  -1  216.65   11.59
   2  -9  -1  200.71   12.24
   2  -9  -1  189.99   11.28
   2  -9   0   -4.99    3.64
   2  -9   0   -0.41    3.94
   2  -9   0    0.55    3.68
   2  -9   1  109.31    8.76
   2  -9   1  116.36    7.65
   2  -9   2  405.76   21.85
   2  -9   2  417.48   20.38
   2  -9   3   29.37    4.58
   2  -9   3   20.09    4.10
   2  -9   4    0.81    5.12
   2  -9   4   -6.15    4.37
   2  -9   5   36.78    5.79
   2  -9   5   44.30    6.70
   2  -9   6   24.39    7.14
   2  -9   6    1.23    6.29
   2  -8 -14    8.82    7.73
   2  -8 -13    7.19    4.61
   2  -8 -12  121.41   11.53
   2  -8 -11  155.40   11.67
   2  -8 -10   96.37    8.27
   2  -8 -10   86.87    8.50
   2  -8  -9    8.55    4.61
   2  -8  -9    3.52    4.20
   2  -8  -8  274.35   15.20
   2  -8  -8  269.37   13.96
   2  -8  -7    0.68    2.44
   2  -8  -7    2.57    2.44
   2  -8  -6   11.77    3.65
   2  -8  -6    5.56    3.80
   2  -8  -6    9.78    1.63
   2  -8  -5  370.97   15.82
   2  -8  -5  400.10   19.41
   2  -8  -5  376.70   14.30
   2  -8  -4  465.54   19.99
   2  -8  -4  470.38   21.18
   2  -8  -3  118.78    6.88
   2  -8  -3  120.43    7.47
   2  -8  -2  123.70    7.41
   2  -8  -2  122.43    7.20
   2  -8  -1  673.56   26.03
   2  -8  -1  672.81   26.94
   2  -8  -1  661.14   25.77
   2  -8   0   17.92    3.37
   2  -8   0   19.72    4.08
   2  -8   0   18.92    2.99
   2  -8   1  106.43    7.41
   2  -8   1  108.16    7.61
   2  -8   1   88.42    6.82
   2  -8   2  130.51    8.22
   2  -8   2  115.62    8.42
   2  -8   2  131.42    7.93
   2  -8   3   65.31    6.06
   2  -8   3   58.54    5.83
   2  -8   3   82.96    6.02
   2  -8   4   20.47    5.12
   2  -8   4   20.51    4.65
   2  -8   4   22.75    2.42
   2  -8   5    4.31    3.64
   2  -8   5   15.59    5.33
   2  -8   6  227.50   16.04
   2  -8   6  245.92   17.38
   2  -8   7    0.81    5.80
   2  -8   7    6.43    3.96
   2  -8   8    9.18    4.99
   2  -8   8    8.19    4.78
   2  -7 -14   -0.81    4.88
   2  -7 -13   25.37    6.65
   2  -7 -12    5.16    5.43
   2  -7 -11  392.25   19.68
   2  -7 -10    2.17    3.39
   2  -7 -10    8.00    4.47
   2  -7 -10    7.95    5.12
   2  -7  -9   24.30    5.16
   2  -7  -9   25.48    4.20
   2  -7  -8  214.85   11.54
   2  -7  -8  200.80   11.12
   2  -7  -7   -1.76    2.31
   2  -7  -7   -1.49    3.12
   2  -7  -6  341.43   16.02
   2  -7  -6  322.52   14.09
   2  -7  -5  159.38    8.12
   2  -7  -5  166.93    9.64
   2  -7  -5  162.92    7.20
   2  -7  -4   74.88    5.00
   2  -7  -4   73.16    5.30
   2  -7  -4   72.01    3.68
   2  -7  -3   28.21    3.65
   2  -7  -3   25.67    3.12
   2  -7  -3   26.80    2.18
   2  -7  -2  169.65    8.10
   2  -7  -2  182.22    9.11
   2  -7  -1 1111.63   39.67
   2  -7  -1 1140.54   40.56
   2  -7  -1 1091.79   38.29
   2  -7   0   69.23    5.39
   2  -7   0   63.90    4.35
   2  -7   0   64.49    4.35
   2  -7   1    0.40    2.69
   2  -7   1   -0.14    2.99
   2  -7   1    0.68    2.73
   2  -7   2   16.69    3.50
   2  -7   2   14.52    3.66
   2  -7   2   18.71    3.55
   2  -7   3  447.27   19.53
   2  -7   3  464.36   19.93
   2  -7   3  459.60   21.47
   2  -7   3  442.93   16.84
   2  -7   4   24.37    3.50
   2  -7   4   19.48    4.46
   2  -7   4   22.29    4.38
   2  -7   4   17.70    2.30
   2  -7   5    0.54    2.69
   2  -7   5    0.41    3.83
   2  -7   5    1.62    2.17
   2  -7   6   38.70    5.93
   2  -7   6   36.26    4.93
   2  -7   6   38.33    3.93
   2  -7   7  122.41    8.91
   2  -7   7  137.49   10.68
   2  -7   8   22.96    6.89
   2  -7   8   35.68    7.24
   2  -7   9   78.81   10.14
   2  -7   9   83.80   10.51
   2  -6 -14  145.65   13.29
   2  -6 -13   27.41    6.51
   2  -6 -12   13.03    4.07
   2  -6 -11   12.90    5.02
   2  -6 -11    7.60    4.75
   2  -6 -11   14.27    5.38
   2  -6 -10    0.41    4.21
   2  -6 -10    5.42    4.07
   2  -6 -10   24.08    5.38
   2  -6  -9   22.12    3.80
   2  -6  -9   16.13    4.07
   2  -6  -9   23.02    4.04
   2  -6  -8   -4.34    3.26
   2  -6  -8    0.41    2.44
   2  -6  -7    5.56    3.26
   2  -6  -7    2.44    3.25
   2  -6  -6   67.04    5.43
   2  -6  -6   65.97    4.61
   2  -6  -5  498.32   20.24
   2  -6  -5  464.00   18.98
   2  -6  -4 1184.47   47.02
   2  -6  -4 1218.37   40.66
   2  -6  -4 1123.60   39.53
   2  -6  -3   96.40    5.28
   2  -6  -3   95.91    5.44
   2  -6  -3   83.12    4.36
   2  -6  -2   92.35    6.75
   2  -6  -2   98.53    5.71
   2  -6  -2   95.03    4.78
   2  -6  -1   61.07    4.59
   2  -6  -1   61.72    4.62
   2  -6   0  486.22   19.00
   2  -6   0  492.06   20.00
   2  -6   0  482.87   17.75
   2  -6   1   44.94    3.90
   2  -6   1   42.65    3.80
   2  -6   1   44.06    4.08
   2  -6   2  472.03   20.19
   2  -6   2  506.43   19.95
   2  -6   2  484.28   19.66
   2  -6   3   59.21    4.31
   2  -6   3   56.06    5.01
   2  -6   3   65.45    5.06
   2  -6   3   51.31    2.98
   2  -6   4   23.03    3.77
   2  -6   4   24.21    3.92
   2  -6   4   25.30    3.56
   2  -6   4   18.03    2.31
   2  -6   5   84.12    7.01
   2  -6   5   96.40    7.44
   2  -6   5   91.83    7.26
   2  -6   5   82.31    5.29
   2  -6   6   80.57    7.02
   2  -6   6   94.81    7.98
   2  -6   6   78.43    3.38
   2  -6   6   77.22    7.40
   2  -6   6   88.71    7.19
   2  -6   7   48.24    6.08
   2  -6   7   64.76    7.26
   2  -6   7   46.53    4.89
   2  -6   8  120.11   10.01
   2  -6   8  158.57   10.81
   2  -6   8  107.97    8.69
   2  -6   9    5.28    6.23
   2  -6   9    2.87    4.37
   2  -6  10  110.37   11.38
   2  -6  10  118.92   11.32
   2  -5 -15   14.76    5.82
   2  -5 -14  155.48   13.97
   2  -5 -13  223.00   15.33
   2  -5 -12  210.61   13.58
   2  -5 -11   66.25    6.92
   2  -5 -11   79.12    7.47
   2  -5 -11   68.95    7.81
   2  -5 -10  185.32   11.68
   2  -5 -10  166.88   10.04
   2  -5 -10  177.42    9.84
   2  -5  -9   55.11    5.02
   2  -5  -9   53.16    5.83
   2  -5  -9   46.52    5.65
   2  -5  -8  252.95   11.27
   2  -5  -8  244.22   11.26
   2  -5  -7  661.37   26.75
   2  -5  -7  635.46   24.68
   2  -5  -6   86.00    5.70
   2  -5  -6   91.29    5.69
   2  -5  -5  674.61   25.54
   2  -5  -5  676.30   25.09
   2  -5  -4   82.00    4.62
   2  -5  -4   80.87    5.01
   2  -5  -3  692.04   27.65
   2  -5  -3  730.10   25.58
   2  -5  -2  238.42   10.15
   2  -5  -2  247.99    9.93
   2  -5  -2  219.29    8.88
   2  -5  -1   55.19    3.91
   2  -5  -1   55.88    3.94
   2  -5  -1   56.95    3.42
   2  -5   0  770.19   30.73
   2  -5   0  808.59   28.57
   2  -5   0  752.98   27.04
   2  -5   1  370.14   14.67
   2  -5   1  374.99   14.00
   2  -5   1  355.80   13.04
   2  -5   2  184.47    8.48
   2  -5   2  195.90    8.95
   2  -5   2  181.38    8.05
   2  -5   2  179.50    6.51
   2  -5   3   14.40    3.10
   2  -5   3   12.72    2.84
   2  -5   3   14.07    2.46
   2  -5   3   11.40    1.49
   2  -5   4  180.60    8.63
   2  -5   4  169.06    8.12
   2  -5   4  183.73    9.17
   2  -5   4  167.77    8.03
   2  -5   5  224.89   12.02
   2  -5   5  226.40   11.50
   2  -5   5  217.30    9.20
   2  -5   5  231.83   13.15
   2  -5   5  234.01   10.63
   2  -5   6    3.38    2.03
   2  -5   6    6.50    3.38
   2  -5   6    2.45    0.82
   2  -5   6    0.55    3.01
   2  -5   6    3.40    2.86
   2  -5   7    6.09    3.65
   2  -5   7   12.87    4.61
   2  -5   7    7.40    3.70
   2  -5   7   10.20    3.26
   2  -5   8  113.01    8.95
   2  -5   8  130.78    9.59
   2  -5   8  104.47    7.75
   2  -5   9   79.73    8.00
   2  -5   9   67.29    6.98
   2  -5   9   66.23    6.79
   2  -5  10   43.00    5.97
   2  -5  10   24.71    6.69
   2  -5  10   29.01    6.64
   2  -5  11   23.06    5.83
   2  -5  11   19.89    7.49
   2  -4 -15   -4.74    7.31
   2  -4 -14  106.49   11.25
   2  -4 -13   33.63    5.15
   2  -4 -12  405.49   22.81
   2  -4 -11   29.87    4.62
   2  -4 -11   34.35    4.75
   2  -4 -11   26.71    4.59
   2  -4 -10  399.68   19.43
   2  -4 -10  390.49   17.53
   2  -4 -10  376.07   18.11
   2  -4  -9    1.77    2.58
   2  -4  -9    1.36    2.71
   2  -4  -9  -11.70    4.04
   2  -4  -8  937.76   36.69
   2  -4  -8  918.86   33.81
   2  -4  -8  932.87   35.58
   2  -4  -7  332.61   14.40
   2  -4  -7  322.71   14.38
   2  -4  -6  201.81    9.37
   2  -4  -6  194.22    9.08
   2  -4  -5   76.60    4.48
   2  -4  -5   74.60    5.28
   2  -4  -4   47.47    3.53
   2  -4  -4   39.41    3.12
   2  -4  -3 1692.14   58.35
   2  -4  -3 1732.01   60.26
   2  -4  -2   33.59    3.12
   2  -4  -2   37.12    3.13
   2  -4  -1   11.62    2.16
   2  -4  -1    8.98    1.77
   2  -4  -1   10.51    1.91
   2  -4   0  118.08    6.20
   2  -4   0  107.09    5.03
   2  -4   0  112.24    5.48
   2  -4   1  431.81   16.54
   2  -4   1  425.03   15.49
   2  -4   1  418.04   16.53
   2  -4   2  402.26   16.28
   2  -4   2  422.79   15.33
   2  -4   2  390.94   15.40
   2  -4   2  385.71   14.19
   2  -4   3   -3.10    1.75
   2  -4   3   -0.81    1.89
   2  -4   3   -3.01    2.32
   2  -4   3   -1.37    1.23
   2  -4   4   30.92    2.97
   2  -4   4   35.71    3.25
   2  -4   4   31.89    3.70
   2  -4   5  157.86    8.66
   2  -4   5  173.23    8.40
   2  -4   5  156.92    6.76
   2  -4   5  153.20    8.09
   2  -4   6   40.78    4.34
   2  -4   6   35.36    4.20
   2  -4   6   37.68    1.91
   2  -4   6   38.12    4.11
   2  -4   7  172.82    9.23
   2  -4   7  187.57    9.64
   2  -4   7  151.95   10.70
   2  -4   7  180.94    9.71
   2  -4   8    9.37    3.94
   2  -4   8    6.52    4.07
   2  -4   8   18.23    3.70
   2  -4   8    8.04    4.09
   2  -4   9  217.86   13.59
   2  -4   9  226.69   13.42
   2  -4   9  204.66   12.66
   2  -4  10   -0.41    4.35
   2  -4  10   -8.20    4.78
   2  -4  10   -3.53    5.16
   2  -4  11   50.11    7.88
   2  -4  11   39.68    8.32
   2  -4  12   42.62    7.19
   2  -4  12   51.17    9.25
   2  -3 -14   14.76    5.15
   2  -3 -13    9.35    5.69
   2  -3 -12   16.96    5.29
   2  -3 -11  103.19    8.69
   2  -3 -11  112.98    7.88
   2  -3 -11  112.60    9.21
   2  -3 -10  300.25   14.95
   2  -3 -10  293.75   14.00
   2  -3 -10  267.61   15.16
   2  -3  -9   11.82    3.67
   2  -3  -9   13.72    3.67
   2  -3  -9   21.17    4.59
   2  -3  -8  617.33   24.49
   2  -3  -8  568.82   22.03
   2  -3  -8  574.06   23.94
   2  -3  -7   43.89    3.94
   2  -3  -7   45.48    4.07
   2  -3  -7   46.70    4.31
   2  -3  -6  883.28   31.55
   2  -3  -6  863.30   31.37
   2  -3  -5  957.03   34.92
   2  -3  -5  912.59   34.73
   2  -3  -4  144.74    6.11
   2  -3  -4  144.03    6.78
   2  -3  -3   10.71    2.30
   2  -3  -3    8.53    1.90
   2  -3  -2  710.77   25.71
   2  -3  -2  669.73   25.38
   2  -3  -1 1236.53   43.56
   2  -3  -1 1289.92   42.94
   2  -3  -1 1185.96   42.06
   2  -3   0    5.93    1.62
   2  -3   0    6.12    1.63
   2  -3   0    5.47    1.91
   2  -3   1  223.28    9.14
   2  -3   1  231.82    8.83
   2  -3   1  229.12    9.46
   2  -3   1  234.06    9.60
   2  -3   2  905.16   35.30
   2  -3   2  983.36   32.55
   2  -3   2  965.43   34.45
   2  -3   3  183.61    7.97
   2  -3   3  183.79    7.72
   2  -3   3  173.81    7.66
   2  -3   4   19.22    2.03
   2  -3   4   17.73    2.44
   2  -3   4   18.42    1.63
   2  -3   4   14.65    2.88
   2  -3   5    2.98    2.17
   2  -3   5    5.96    2.30
   2  -3   5    5.15    1.08
   2  -3   5    3.02    2.74
   2  -3   6  233.97   12.09
   2  -3   6  249.93   11.54
   2  -3   6  243.85   12.91
   2  -3   7   25.96    3.13
   2  -3   7   24.99    3.26
   2  -3   7   24.43    3.43
   2  -3   8   30.46    4.35
   2  -3   8   29.77    4.62
   2  -3   8   32.36    4.80
   2  -3   9    2.04    3.67
   2  -3   9   -1.50    4.08
   2  -3   9    5.62    4.52
   2  -3  10   25.43    4.35
   2  -3  10   32.13    5.88
   2  -3  11   -4.76    5.03
   2  -3  11    0.00    3.68
   2  -3  12    8.29    6.25
   2  -3  12   12.80    6.67
   2  -2 -14   33.84    7.72
   2  -2 -13   32.52    5.29
   2  -2 -12    1.90    4.75
   2  -2 -11  369.58   19.16
   2  -2 -11  350.48   17.80
   2  -2 -11  330.21   18.92
   2  -2 -10    4.21    2.85
   2  -2 -10    4.35    2.99
   2  -2 -10   -3.66    2.85
   2  -2  -9  235.53   13.74
   2  -2  -9  237.19   11.84
   2  -2  -9  230.53   12.21
   2  -2  -8  399.75   19.88
   2  -2  -8  386.67   16.61
   2  -2  -8  386.79   16.27
   2  -2  -7  265.26   11.71
   2  -2  -7  275.22   12.53
   2  -2  -7  295.81   12.33
   2  -2  -6  690.81   25.62
   2  -2  -6  686.91   26.95
   2  -2  -6  685.20   26.48
   2  -2  -5  983.01   34.20
   2  -2  -5  990.59   37.00
   2  -2  -4  399.70   14.56
   2  -2  -4  391.32   15.48
   2  -2  -3  167.76    7.06
   2  -2  -3  157.99    7.19
   2  -2  -2 2477.42   85.13
   2  -2  -2 2567.39   85.22
   2  -2  -1  766.65   27.20
   2  -2  -1  750.05   27.57
   2  -2  -1  771.93   29.39
   2  -2   0    2.30    1.08
   2  -2   0    3.13    1.23
   2  -2   0    1.77    1.63
   2  -2   0    2.57    0.81
   2  -2   1   97.17    4.70
   2  -2   1   99.14    4.35
   2  -2   1  100.82    5.07
   2  -2   1   98.93    5.12
   2  -2   2    1.21    1.35
   2  -2   2    1.49    1.49
   2  -2   2    3.42    1.50
   2  -2   2   -1.09    2.18
   2  -2   3 1780.68   61.60
   2  -2   3 1833.32   61.18
   2  -2   3 1829.57   62.84
   2  -2   3 1850.32   63.13
   2  -2   4   69.08    4.21
   2  -2   4   68.04    3.93
   2  -2   4   70.01    3.52
   2  -2   4   74.29    4.66
   2  -2   5  802.26   30.08
   2  -2   5  822.76   27.32
   2  -2   5  786.79   27.56
   2  -2   5  763.12   27.75
   2  -2   6   50.06    3.95
   2  -2   6   58.18    3.94
   2  -2   6   45.03    3.98
   2  -2   7  102.20    6.40
   2  -2   7  107.74    6.67
   2  -2   7  112.28    6.73
   2  -2   8  690.74   29.43
   2  -2   8  672.23   29.96
   2  -2   8  658.02   26.50
   2  -2   9  261.71   14.44
   2  -2   9  273.78   14.43
   2  -2   9  281.98   15.07
   2  -2  10  299.04   17.43
   2  -2  10  297.51   17.41
   2  -2  10  293.24   17.37
   2  -2  11  166.72   11.02
   2  -2  11  147.77   11.19
   2  -2  12    2.45    3.67
   2  -2  12   -2.45    3.95
   2  -2  13  160.92   13.45
   2  -2  13  176.07   15.23
   2  -1 -14  109.07   12.59
   2  -1 -13    0.68    3.93
   2  -1 -12   29.83    5.15
   2  -1 -11   11.67    5.02
   2  -1 -11    3.67    4.34
   2  -1 -11    7.91    4.77
   2  -1 -10   25.82    5.16
   2  -1 -10   27.18    4.48
   2  -1 -10   25.05    5.17
   2  -1  -9  117.37   10.34
   2  -1  -9  118.61    7.35
   2  -1  -9  102.65    7.76
   2  -1  -8  460.07   20.70
   2  -1  -8  435.23   18.66
   2  -1  -8  454.31   20.68
   2  -1  -7    6.81    2.72
   2  -1  -7    7.90    3.00
   2  -1  -7   12.86    3.11
   2  -1  -6  196.54    9.96
   2  -1  -6  231.67    9.68
   2  -1  -6  214.54    9.90
   2  -1  -5  397.46   15.56
   2  -1  -5  380.73   16.51
   2  -1  -5  435.12   17.94
   2  -1  -4 2888.05   95.67
   2  -1  -4 2854.68   95.66
   2  -1  -3   24.67    2.45
   2  -1  -3   24.34    2.72
   2  -1  -2    0.95    1.23
   2  -1  -2    0.95    1.36
   2  -1  -2   -0.41    1.50
   2  -1  -1   35.68    2.31
   2  -1  -1   35.45    2.17
   2  -1  -1   33.48    2.44
   2  -1   0 1146.58   39.40
   2  -1   0 1160.56   38.89
   2  -1   0 1141.21   39.67
   2  -1   1    6.04    0.81
   2  -1   1    6.65    0.81
   2  -1   1    3.82    1.23
   2  -1   1    4.44    1.61
   2  -1   2   24.12    1.49
   2  -1   2   23.84    1.63
   2  -1   2   27.78    2.33
   2  -1   2   28.49    2.17
   2  -1   2   21.36    2.72
   2  -1   3   76.36    3.67
   2  -1   3   77.41    4.07
   2  -1   3   71.71    3.80
   2  -1   3   81.73    4.52
   2  -1   4  618.31   24.80
   2  -1   4  668.50   22.04
   2  -1   4  635.85   22.62
   2  -1   4  653.47   23.49
   2  -1   5 1471.44   53.19
   2  -1   5 1436.08   47.69
   2  -1   5 1414.96   46.62
   2  -1   5 1394.81   48.38
   2  -1   6 3653.07  119.94
   2  -1   6 3508.09  113.48
   2  -1   6 3377.10  114.64
   2  -1   7   16.88    2.59
   2  -1   7   15.11    2.86
   2  -1   7   15.37    3.29
   2  -1   8  307.95   15.13
   2  -1   8  306.63   14.99
   2  -1   8  323.04   13.85
   2  -1   9  158.42    9.53
   2  -1   9  152.46    9.93
   2  -1   9  171.73    9.45
   2  -1  10  174.13   11.16
   2  -1  10  164.95   10.74
   2  -1  10  194.52   12.03
   2  -1  11    8.45    3.68
   2  -1  12  110.47    9.92
   2  -1  12  141.84   12.26
   2  -1  13   63.55    8.01
   2  -1  13   46.89    8.56
   2  -1  14   65.26    9.77
   2  -1  14   63.81   10.18
   2   0 -14    2.84    5.28
   2   0 -13   25.32    5.55
   2   0 -12   17.22    4.34
   2   0 -11  150.21    9.91
   2   0 -11  148.46    7.20
   2   0 -11  118.04   10.12
   2   0 -10   57.46    6.38
   2   0 -10   55.82    5.57
   2   0 -10   51.21    5.47
   2   0  -9   34.26    5.03
   2   0  -9   44.19    5.03
   2   0  -9   55.94    6.69
   2   0  -8    1.50    3.27
   2   0  -8   -1.09    2.99
   2   0  -8   -3.41    3.13
   2   0  -7  503.63   20.03
   2   0  -7  504.22   19.90
   2   0  -7  504.96   20.46
   2   0  -6   12.94    2.18
   2   0  -6   11.18    2.45
   2   0  -6    4.21    2.72
   2   0  -5  441.06   18.15
   2   0  -5  439.10   17.75
   2   0  -5  419.51   16.74
   2   0  -4   82.22    4.50
   2   0  -4   85.99    4.78
   2   0  -4   80.94    4.62
   2   0  -3  963.86   34.43
   2   0  -3  977.97   35.16
   2   0  -3  975.52   37.46
   2   0  -2  187.78    8.19
   2   0  -2  181.71    8.20
   2   0  -2  190.68    8.70
   2   0  -1  549.12   20.77
   2   0  -1  559.20   21.05
   2   0  -1  569.89   22.12
   2   0   0 2445.43   82.19
   2   0   0 2354.47   81.47
   2   0   0 2847.77   90.73
   2   0   0 2708.66   88.13
   2   0   1  167.50    7.89
   2   0   1  176.98    8.14
   2   0   1  162.01    7.27
   2   0   2  981.79   32.86
   2   0   2 1003.28   33.30
   2   0   2  990.54   36.01
   2   0   2 1049.87   37.24
   2   0   2  990.15   35.91
   2   0   3  405.26   15.18
   2   0   3  409.85   15.01
   2   0   3  391.84   15.89
   2   0   3  405.62   15.41
   2   0   3  395.68   15.65
   2   0   4   30.69    2.32
   2   0   4   30.54    2.18
   2   0   4   32.26    2.19
   2   0   4   32.38    3.02
   2   0   5  921.09   34.29
   2   0   5  901.22   34.01
   2   0   5  848.49   32.84
   2   0   6  258.10   11.60
   2   0   6  268.15   11.33
   2   0   6  258.72   12.49
   2   0   7  513.51   20.60
   2   0   7  528.29   20.32
   2   0   7  505.28   18.66
   2   0   8    2.31    2.59
   2   0   8    2.04    1.90
   2   0   8   -0.41    2.19
   2   0   9   25.31    3.67
   2   0   9   23.65    3.94
   2   0   9   18.03    3.28
   2   0  10  336.72   16.47
   2   0  10  331.87   17.26
   2   0  10  313.98   15.83
   2   0  11   62.93    6.39
   2   0  11   66.07    6.78
   2   0  11   72.17    6.67
   2   0  12    9.51    5.16
   2   0  12    2.86    4.62
   2   0  13    5.02    5.29
   2   0  13   -4.62    4.07
   2   0  14  111.22   11.40
   2   0  14  126.34   12.49
   2   1 -13   -1.90    4.74
   2   1 -12  144.60   12.47
   2   1 -11   42.18    5.56
   2   1 -11   37.89    2.72
   2   1 -10  122.73    9.78
   2   1 -10  131.13    9.91
   2   1 -10  136.56    6.52
   2   1 -10  123.37    9.72
   2   1  -9   32.61    4.76
   2   1  -9   41.84    5.30
   2   1  -9   33.15    2.72
   2   1  -9   29.40    4.92
   2   1  -8   86.32    6.80
   2   1  -8   97.62    6.39
   2   1  -8   91.35    5.03
   2   1  -8   91.16    6.84
   2   1  -7  254.16   12.11
   2   1  -7  259.16   12.66
   2   1  -7  253.85   10.34
   2   1  -7  251.38   11.90
   2   1  -6  191.36    9.80
   2   1  -6  178.73    8.99
   2   1  -6  194.97    8.57
   2   1  -6  188.03    9.42
   2   1  -5  148.51    7.35
   2   1  -5  129.10    7.08
   2   1  -5  135.25    6.12
   2   1  -5  143.04    7.09
   2   1  -4   37.93    3.40
   2   1  -4   42.50    3.95
   2   1  -4   39.81    2.72
   2   1  -4   96.29    7.07
   2   1  -3   10.05    2.04
   2   1  -3   15.12    2.72
   2   1  -3   10.19    1.77
   2   1  -3   14.37    2.03
   2   1  -3   11.97    2.58
   2   1  -2  106.23    5.16
   2   1  -2  107.31    5.32
   2   1  -2  103.17    5.03
   2   1  -2  104.53    5.70
   2   1  -1  136.44    6.24
   2   1  -1  132.23    5.72
   2   1  -1  128.98    6.25
   2   1  -1  140.85    7.04
   2   1   0  534.09   20.56
   2   1   0  515.57   18.49
   2   1   0  545.40   21.64
   2   1   0  528.38   20.48
   2   1   1  693.13   23.39
   2   1   1  732.04   24.04
   2   1   1  693.39   26.73
   2   1   1  678.78   23.85
   2   1   2  432.59   15.28
   2   1   2  423.31   15.34
   2   1   2  461.73   17.05
   2   1   2  459.77   17.09
   2   1   2  453.65   16.04
   2   1   3  853.69   30.11
   2   1   3  904.46   31.36
   2   1   3  849.49   32.34
   2   1   3  939.29   33.16
   2   1   3  929.97   32.56
   2   1   4    4.61    1.36
   2   1   4    6.94    1.36
   2   1   4   11.11    2.06
   2   1   5  201.13    8.86
   2   1   5  216.64    8.73
   2   1   5  198.78    8.92
   2   1   6  659.44   25.64
   2   1   6  647.23   23.60
   2   1   6  634.24   24.82
   2   1   7  285.03   11.86
   2   1   7  274.65   12.53
   2   1   7  275.17   11.77
   2   1   8   44.77    3.68
   2   1   8   41.19    3.54
   2   1   8   44.65    3.82
   2   1   9  328.61   15.79
   2   1   9  336.71   14.55
   2   1   9  334.00   15.42
   2   1  10   14.14    2.85
   2   1  10    8.96    3.66
   2   1  10   16.20    3.54
   2   1  11  408.94   19.45
   2   1  11  418.60   20.64
   2   1  11  415.73   20.41
   2   1  12   52.82    5.70
   2   1  12   35.85    6.38
   2   1  13   28.36    6.11
   2   1  13   44.37    6.38
   2   1  14   -5.02    5.97
   2   1  14   -1.22    6.24
   2   2 -13   23.69    7.85
   2   2 -12   33.19    7.59
   2   2 -11   95.18    8.95
   2   2 -10  129.57    9.91
   2   2 -10  137.23   10.27
   2   2  -9   16.02    5.02
   2   2  -9    2.85    4.34
   2   2  -9    6.42    1.37
   2   2  -9   12.73    4.38
   2   2  -8   65.86    5.43
   2   2  -8   64.79    5.71
   2   2  -8   64.00    3.42
   2   2  -8   60.90    5.89
   2   2  -7   38.70    4.07
   2   2  -7   40.49    4.62
   2   2  -7   45.98    2.73
   2   2  -7   44.20    4.65
   2   2  -6 1081.26   46.19
   2   2  -6 1118.50   44.06
   2   2  -6 1104.63   39.09
   2   2  -6 1164.04   42.12
   2   2  -5  608.06   22.68
   2   2  -5  577.64   23.52
   2   2  -5  583.47   20.78
   2   2  -5  595.25   21.80
   2   2  -4   49.22    3.53
   2   2  -4   47.41    3.80
   2   2  -4   50.50    3.00
   2   2  -4   48.33    3.55
   2   2  -3  166.50    7.32
   2   2  -3  175.41    7.47
   2   2  -3  158.51    6.84
   2   2  -3  177.92    8.17
   2   2  -2  132.92    6.10
   2   2  -2  136.21    5.97
   2   2  -2  131.15    5.61
   2   2  -2  125.05    5.86
   2   2  -2  127.82    6.24
   2   2  -1  401.44   16.10
   2   2  -1  427.31   15.34
   2   2  -1  403.99   15.75
   2   2  -1  420.40   15.15
   2   2  -1  448.78   19.11
   2   2   0  372.84   15.76
   2   2   0  369.06   15.20
   2   2   0  363.47   14.52
   2   2   0  390.10   15.38
   2   2   1  511.69   18.44
   2   2   1  551.36   20.06
   2   2   1  526.20   20.84
   2   2   1  502.79   18.18
   2   2   1  523.43   20.48
   2   2   2 1312.02   43.34
   2   2   2 1262.07   44.05
   2   2   2 1209.26   43.48
   2   2   2 1349.54   44.23
   2   2   3  250.69    9.54
   2   2   3  235.76    9.35
   2   2   3  234.15    9.99
   2   2   3  246.35    9.88
   2   2   4  523.36   19.39
   2   2   4  513.80   18.34
   2   2   4  466.28   19.31
   2   2   4  548.96   19.36
   2   2   5  240.02   10.30
   2   2   5  248.90   10.88
   2   2   5  239.71   10.28
   2   2   6  864.56   34.48
   2   2   6  891.09   34.30
   2   2   6  911.47   33.12
   2   2   7    3.26    2.17
   2   2   7    0.27    2.17
   2   2   7   -2.32    1.64
   2   2   8  101.05    5.85
   2   2   8   96.58    6.39
   2   2   8  105.15    6.40
   2   2   9  189.38   10.20
   2   2   9  180.59   10.73
   2   2   9  195.33    9.53
   2   2  10   37.63    4.62
   2   2  10   47.77    4.75
   2   2  10   32.61    5.03
   2   2  11   71.83    6.38
   2   2  11   69.43    5.97
   2   2  11   85.65    6.38
   2   2  12  156.63   11.41
   2   2  12  160.46   10.99
   2   2  13    2.58    4.88
   2   2  13    9.90    5.29
   2   2  14   40.53    6.24
   2   2  14   30.63    7.45
   2   2  15   19.92    7.59
   2   2  15   32.25    8.40
   2   3 -12    3.38    5.28
   2   3 -11  275.19   18.03
   2   3 -10   29.56    5.15
   2   3 -10   26.54    6.57
   2   3  -9  139.83   10.99
   2   3  -9  155.59    9.91
   2   3  -9  143.03    9.73
   2   3  -8  359.72   16.83
   2   3  -8  330.00   15.88
   2   3  -8  362.31   16.73
   2   3  -7   45.84    5.83
   2   3  -7   39.36    5.16
   2   3  -7   35.34    4.25
   2   3  -6   46.49    4.61
   2   3  -6   57.81    5.29
   2   3  -6   44.67    3.98
   2   3  -5  333.50   14.64
   2   3  -5  353.42   15.07
   2   3  -5  311.04   12.64
   2   3  -5  336.05   14.14
   2   3  -4  167.71    7.86
   2   3  -4  151.62    7.19
   2   3  -4  147.57    6.18
   2   3  -4  153.94    7.28
   2   3  -4  156.04    6.83
   2   3  -3  278.61   11.24
   2   3  -3  275.05   11.40
   2   3  -3  283.84   10.45
   2   3  -3  262.81   10.31
   2   3  -3  273.28   11.44
   2   3  -2  444.70   17.04
   2   3  -2  440.15   17.23
   2   3  -2  424.87   15.67
   2   3  -2  436.00   15.41
   2   3  -2  460.44   17.25
   2   3  -1 1830.37   60.92
   2   3  -1 1735.22   61.33
   2   3  -1 1713.58   58.21
   2   3  -1 1866.31   61.72
   2   3   0  751.46   27.99
   2   3   0  770.86   29.29
   2   3   0  686.14   24.22
   2   3   0  778.53   28.38
   2   3   1  539.57   21.78
   2   3   1  560.87   22.20
   2   3   1  547.70   23.58
   2   3   2   14.21    2.17
   2   3   2   12.86    1.62
   2   3   2   12.52    0.95
   2   3   3  684.06   23.29
   2   3   3  643.58   22.68
   2   3   3  626.22   21.97
   2   3   3  627.42   23.39
   2   3   4   60.74    3.67
   2   3   4   59.07    3.11
   2   3   4   60.04    3.56
   2   3   4   55.89    3.14
   2   3   5  286.79   12.20
   2   3   5  291.64   12.06
   2   3   5  305.45   13.11
   2   3   6   57.98    3.92
   2   3   6   60.29    3.80
   2   3   6   58.00    4.09
   2   3   7   90.62    5.68
   2   3   7   98.48    5.43
   2   3   7   75.50    5.58
   2   3   8  460.60   20.07
   2   3   8  452.51   19.98
   2   3   8  474.77   18.51
   2   3   9  129.06    7.46
   2   3   9  122.98    6.66
   2   3   9  124.27    6.93
   2   3  10  342.66   15.62
   2   3  10  286.48   16.57
   2   3  10  317.59   14.95
   2   3  11   14.38    4.07
   2   3  11   19.13    4.34
   2   3  11   21.70    3.53
   2   3  12    8.55    3.39
   2   3  12    4.07    3.39
   2   3  12    3.39    4.47
   2   3  13  200.84   13.71
   2   3  13  200.72   14.10
   2   3  14  -10.03    5.42
   2   3  14   -7.32    5.42
   2   3  15   17.75    5.55
   2   4 -11   -0.41    4.87
   2   4 -10   44.43    7.72
   2   4  -9  229.30   14.10
   2   4  -9  206.59   13.16
   2   4  -8  372.82   18.84
   2   4  -8  370.61   19.12
   2   4  -8  342.90   17.29
   2   4  -7   22.62    4.60
   2   4  -7   23.05    4.47
   2   4  -7   31.53    4.25
   2   4  -6  456.93   19.50
   2   4  -6  440.12   19.94
   2   4  -6  409.42   19.50
   2   4  -5   28.94    4.06
   2   4  -5   38.89    4.07
   2   4  -5   30.46    3.43
   2   4  -4 1194.33   42.07
   2   4  -4 1201.69   47.72
   2   4  -4 1182.00   43.59
   2   4  -4 1238.00   42.59
   2   4  -3   85.89    5.13
   2   4  -3   73.14    4.61
   2   4  -3   73.03    3.98
   2   4  -3   76.65    4.22
   2   4  -2  277.94   11.21
   2   4  -2  249.33   11.65
   2   4  -2  258.20    9.62
   2   4  -2  252.39   10.18
   2   4  -1   48.22    3.50
   2   4  -1   40.90    3.39
   2   4  -1   36.30    2.19
   2   4  -1   42.78    3.66
   2   4   0 2578.19   84.24
   2   4   0 2656.85   88.34
   2   4   0 2421.29   79.36
   2   4   0 2537.74   91.23
   2   4   1 1423.18   55.39
   2   4   1 1467.17   53.87
   2   4   1 1395.54   56.54
   2   4   2  542.03   22.02
   2   4   2  541.85   21.12
   2   4   3  129.96    6.11
   2   4   3  127.41    5.97
   2   4   3  131.20    5.70
   2   4   4  319.94   13.61
   2   4   4  309.97   11.53
   2   4   4  309.32   12.06
   2   4   5  316.17   13.87
   2   4   5  322.50   11.78
   2   4   5  315.62   12.66
   2   4   6 2154.02   75.43
   2   4   6 2140.86   71.28
   2   4   6 2049.55   73.71
   2   4   7   33.12    3.52
   2   4   7   36.68    3.25
   2   4   7   36.81    3.26
   2   4   8   95.44    6.36
   2   4   8   87.26    5.56
   2   4   8  103.36    5.57
   2   4   9    1.76    2.98
   2   4   9    8.95    2.98
   2   4   9    1.22    2.85
   2   4  10   72.86    6.10
   2   4  10   61.98    5.43
   2   4  10   69.37    5.57
   2   4  11    8.54    4.07
   2   4  11    5.15    4.07
   2   4  11   -0.27    3.80
   2   4  12   20.33    5.29
   2   4  12   13.69    5.02
   2   4  12   26.59    4.07
   2   4  13  121.05    9.49
   2   4  14   33.07    7.32
   2   4  15   32.52    7.99
   2   5 -10    2.84    6.36
   2   5  -9   12.45    5.55
   2   5  -9    8.77    5.75
   2   5  -8    8.67    3.52
   2   5  -8   10.42    4.66
   2   5  -7  364.18   19.35
   2   5  -7  382.11   18.02
   2   5  -7  373.13   18.68
   2   5  -6    1.35    2.84
   2   5  -6    2.84    2.57
   2   5  -6    2.61    2.88
   2   5  -5   -1.35    2.43
   2   5  -5    0.81    2.44
   2   5  -5   -4.53    2.33
   2   5  -4   28.61    3.64
   2   5  -4   33.16    4.20
   2   5  -4   25.25    3.16
   2   5  -4   30.01    3.82
   2   5  -3  214.33   11.06
   2   5  -3  215.73   10.15
   2   5  -3  201.63    8.92
   2   5  -3  212.14    9.40
   2   5  -2  301.22   13.62
   2   5  -2  290.97   12.86
   2   5  -2  275.56   12.04
   2   5  -2  309.43   11.81
   2   5  -1    4.31    2.42
   2   5  -1    9.74    2.71
   2   5  -1    6.52    1.22
   2   5  -1    9.34    2.44
   2   5   0  145.82    7.40
   2   5   0  148.79    7.44
   2   5   0  150.14    7.18
   2   5   1   37.08    3.36
   2   5   1   36.09    3.51
   2   5   1   35.37    2.84
   2   5   2  480.65   19.82
   2   5   2  496.40   19.22
   2   5   2  495.99   21.60
   2   5   3  954.55   34.71
   2   5   3  945.17   38.05
   2   5   3  906.23   32.76
   2   5   4  526.78   21.61
   2   5   4  520.20   19.41
   2   5   4  502.08   18.78
   2   5   5  143.31    6.66
   2   5   5  126.82    6.23
   2   5   6  920.33   34.51
   2   5   6  910.46   32.09
   2   5   7  633.25   24.81
   2   5   7  608.40   23.82
   2   5   8    0.95    2.03
   2   5   8    4.33    2.03
   2   5   9   30.41    3.52
   2   5   9   32.62    4.20
   2   5  10  286.85   14.76
   2   5  10  285.79   15.19
   2   5  11   23.14    4.47
   2   5  11   11.11    3.52
   2   5  12    5.15    4.60
   2   5  13   38.48    6.50
   2   5  14  212.73   15.46
   2   5  15   27.37    6.23
   2   6 -10   59.19    9.73
   2   6  -9    9.06    4.46
   2   6  -8   -0.68    3.79
   2   6  -8   -0.96    4.66
   2   6  -7  113.73    8.52
   2   6  -7  103.80    8.23
   2   6  -6    0.00    4.18
   2   6  -6    4.19    3.25
   2   6  -6    7.54    3.57
   2   6  -5    4.45    4.45
   2   6  -5   18.39    3.38
   2   6  -5   20.14    3.29
   2   6  -4  103.68    7.96
   2   6  -4   89.24    6.90
   2   6  -4  109.72    6.30
   2   6  -3  535.67   24.14
   2   6  -3  527.50   22.19
   2   6  -3  522.74   21.57
   2   6  -3  563.93   22.48
   2   6  -2  112.60    6.60
   2   6  -2  122.12    6.63
   2   6  -2  111.58    5.16
   2   6  -2  118.15    6.10
   2   6  -1    8.21    2.96
   2   6  -1    8.11    2.98
   2   6  -1    7.04    2.71
   2   6   0  335.24   13.86
   2   6   0  324.90   15.56
   2   6   0  324.03   12.87
   2   6   1  529.66   21.93
   2   6   1  557.41   19.75
   2   6   1  530.62   19.90
   2   6   2  919.02   37.58
   2   6   2  971.33   35.45
   2   6   2  927.20   33.64
   2   6   3  429.75   19.09
   2   6   3  393.14   15.81
   2   6   4  150.60    7.87
   2   6   4  141.16    7.72
   2   6   4  135.46    5.75
   2   6   5  268.71   12.36
   2   6   5  252.95   11.79
   2   6   6   61.46    4.48
   2   6   6   59.80    4.74
   2   6   7  671.74   26.60
   2   6   7  656.90   25.85
   2   6   8    5.95    2.44
   2   6   8   10.81    3.38
   2   6   9   27.98    3.38
   2   6   9   23.79    3.51
   2   6  10    0.00    3.51
   2   6  10    0.27    2.30
   2   6  11  214.88   12.59
   2   6  11  210.14   12.73
   2   6  12  286.20   17.74
   2   6  13   11.37    5.42
   2   6  14    6.50    6.10
   2   6  15   57.58    9.21
   2   7  -8   46.05    7.70
   2   7  -7   30.93    6.62
   2   7  -7   28.44    5.33
   2   7  -6  248.69   13.78
   2   7  -6  208.87   12.58
   2   7  -5  138.19   10.13
   2   7  -5  132.13    8.32
   2   7  -4   -1.75    4.04
   2   7  -4    4.86    2.97
   2   7  -4    2.72    2.31
   2   7  -3  133.07    9.43
   2   7  -3  144.17    8.52
   2   7  -3  131.36    7.32
   2   7  -3  137.21    8.16
   2   7  -2   88.34    7.27
   2   7  -2   93.79    7.03
   2   7  -2  100.35    6.10
   2   7  -1  208.94   11.31
   2   7  -1  218.84   10.55
   2   7  -1  225.41   11.23
   2   7   0  190.94   10.63
   2   7   0  188.97   10.01
   2   7   0  193.36    9.07
   2   7   1   52.20    5.52
   2   7   1   69.07    5.27
   2   7   1   57.33    4.60
   2   7   2   27.46    3.37
   2   7   2   31.36    3.24
   2   7   2   39.57    3.65
   2   7   3    7.84    3.25
   2   7   3   11.59    2.97
   2   7   3   11.87    2.83
   2   7   4  968.30   38.89
   2   7   4  953.84   36.51
   2   7   4  873.23   29.91
   2   7   5  201.93   10.98
   2   7   5  198.07   10.15
   2   7   6   39.04    3.93
   2   7   6   36.54    4.06
   2   7   7   11.38    3.39
   2   7   7    7.03    2.43
   2   7   8  500.76   20.47
   2   7   8  489.44   21.52
   2   7   9  246.62   12.72
   2   7   9  230.80   11.77
   2   7  10    5.81    4.19
   2   7  10   12.30    3.65
   2   7  11  155.57   10.14
   2   7  11  142.74    9.47
   2   7  12  187.15   12.99
   2   7  13    3.25    5.14
   2   7  14   89.08    9.75
   2   7  15    1.22    7.86
   2   8  -7    7.96    5.13
   2   8  -6   -4.59    3.64
   2   8  -5   20.52    4.86
   2   8  -5   16.52    4.47
   2   8  -4   21.60    5.40
   2   8  -4   32.82    3.65
   2   8  -3  134.26   10.64
   2   8  -3  154.35    9.73
   2   8  -3  153.74    8.98
   2   8  -2    8.75    4.44
   2   8  -2    8.24    4.05
   2   8  -2    1.22    3.11
   2   8  -1  660.88   30.86
   2   8  -1  690.50   28.67
   2   8  -1  679.82   26.93
   2   8   0    7.68    2.83
   2   8   0    9.60    3.78
   2   8   0    2.70    2.97
   2   8   1   55.06    5.52
   2   8   1   49.20    5.27
   2   8   1   55.00    4.60
   2   8   2    9.29    3.37
   2   8   2    5.54    3.51
   2   8   2    6.89    2.84
   2   8   3   77.48    6.09
   2   8   3   77.06    6.06
   2   8   3   76.53    5.27
   2   8   4   13.26    2.84
   2   8   4   13.22    3.51
   2   8   4    8.37    2.29
   2   8   5    4.74    2.57
   2   8   5    2.16    3.11
   2   8   6    2.57    2.44
   2   8   6    9.60    3.38
   2   8   7    9.07    3.66
   2   8   7    7.03    2.70
   2   8   8   51.54    4.60
   2   8   8   50.84    5.54
   2   8   9  414.88   18.82
   2   8   9  380.22   19.75
   2   8  10   15.94    3.78
   2   8  10   14.05    4.86
   2   8  11  130.23    9.60
   2   8  12   25.54    5.95
   2   8  13  119.12   12.44
   2   8  14   -6.36    6.09
   2   8  15    3.11    7.72
   2   9  -6  140.93   12.27
   2   9  -5    1.48    4.72
   2   9  -4  159.63   12.42
   2   9  -3   34.96    6.21
   2   9  -2   74.68    7.43
   2   9  -2   91.73    6.91
   2   9  -1  212.50   13.34
   2   9  -1  227.92   13.79
   2   9  -1  222.51   12.97
   2   9   0  464.08   22.38
   2   9   0  481.41   22.72
   2   9   0  483.93   21.06
   2   9   1  106.70    8.35
   2   9   1  100.17    7.71
   2   9   1  120.77    7.16
   2   9   2   77.31    6.47
   2   9   2   83.69    6.76
   2   9   2   80.22    5.54
   2   9   3   32.45    4.87
   2   9   3   32.73    5.12
   2   9   3   31.86    3.78
   2   9   4  131.43    8.25
   2   9   4  129.09    9.70
   2   9   4  141.24    8.64
   2   9   5   12.04    4.19
   2   9   5    9.31    4.32
   2   9   6  151.61    9.47
   2   9   6  123.53    9.59
   2   9   7  135.09    9.34
   2   9   7  123.49    9.33
   2   9   8   -1.22    3.92
   2   9   8    0.41    2.84
   2   9   9    5.27    4.19
   2   9  10  479.47   26.63
   2   9  11   33.62    6.08
   2   9  12    6.35    4.19
   2   9  13   91.59    9.73
   2   9  14    1.35    4.46
   2  10  -4   27.25    5.80
   2  10  -3   63.16    8.64
   2  10  -2   83.72    9.32
   2  10  -2   88.49    7.18
   2  10  -1   63.09    7.57
   2  10  -1   79.17    6.48
   2  10   0   42.84    6.62
   2  10   0   47.26    5.12
   2  10   1   26.63    5.68
   2  10   1   31.65    4.04
   2  10   2  151.02   10.82
   2  10   2  158.31    9.85
   2  10   3  414.52   20.56
   2  10   3  423.72   19.73
   2  10   4    5.14    4.33
   2  10   4   -1.21    4.31
   2  10   4    1.08    3.24
   2  10   5  101.37    7.98
   2  10   5   84.60    8.35
   2  10   5  105.01    7.28
   2  10   6  147.96    9.87
   2  10   7  111.84    9.05
   2  10   8   88.16    7.83
   2  10   9   -3.78    4.45
   2  10  10  273.14   17.68
   2  10  11   14.83    6.07
   2  10  12   30.21    7.42
   2  10  13   36.70    7.83
   2  11  -3  160.59   14.98
   2  11  -2    6.21    7.16
   2  11  -1   38.91    6.48
   2  11  -1   35.62    5.67
   2  11   0   81.90   10.00
   2  11   0   95.01    8.35
   2  11   1    3.92    5.14
   2  11   1    0.54    3.50
   2  11   2   30.29    6.49
   2  11   2   39.30    4.85
   2  11   3  108.83    9.74
   2  11   3  113.88    8.63
   2  11   4    3.65    5.14
   2  11   4    6.47    3.78
   2  11   5   14.05    5.27
   2  11   5   16.44    4.31
   2  11   6   24.84    5.27
   2  11   6   22.63    4.45
   2  11   7  525.47   28.90
   2  11   8   28.19    6.88
   2  11   9    2.70    4.31
   2  11  10   73.69    9.30
   2  11  11   67.07    9.83
   2  11  12   92.94   10.91
   2  12   0   74.46   10.41
   2  12   0   82.43    8.49
   2  12   1    7.03    6.49
   2  12   1   -1.48    4.03
   2  12   2    7.30    6.49
   2  12   2   14.24    4.30
   2  12   3    1.89    5.68
   2  12   3   -2.56    3.77
   2  12   4  223.63   18.11
   2  12   4  237.99   16.85
   2  12   5   42.00    6.35
   2  12   5   52.95    6.33
   2  12   6   13.76    5.80
   2  12   6    1.21    4.44
   2  12   7   21.30    5.53
   2  12   7   20.19    5.38
   2  12   8  141.33   13.21
   2  12   9   41.47    8.35
   2  12  10   -0.81    7.00
   2  12  11   35.91    6.86
   2  13   3    2.84    7.70
   2  13   4   10.67    7.29
   2  13   4   15.20    5.92
   2  13   5   46.98    9.45
   2  13   5   46.18    6.46
   2  13   6    8.50    7.28
   2  13   6   18.72    5.52
   2  13   7   18.46    7.28
   2  13   7   30.29    6.06
   2  13   8  151.19   13.74
   2  13   8  133.17   12.51
   3 -12  -8   60.39    8.88
   3 -12  -7   53.08    8.87
   3 -12  -6   47.26    8.19
   3 -12  -5   -0.54    5.37
   3 -12  -4   12.48    5.64
   3 -12  -4    6.75    5.40
   3 -12  -3   52.49    7.25
   3 -12  -3   58.00    8.00
   3 -12  -2    9.40    6.31
   3 -12  -2    1.36    5.03
   3 -12  -1    3.09    6.86
   3 -12  -1    2.18    5.45
   3 -11 -10  392.11   27.96
   3 -11  -9   11.60    6.61
   3 -11  -8   52.95    7.82
   3 -11  -7   43.20    7.54
   3 -11  -6   25.68    6.18
   3 -11  -5   14.51    5.64
   3 -11  -4   36.66    6.31
   3 -11  -3  143.03   12.63
   3 -11  -3  159.75   11.90
   3 -11  -2    8.33    5.38
   3 -11  -2   18.32    5.43
   3 -11  -1    4.04    5.25
   3 -11  -1   -2.18    4.35
   3 -11   0   -2.56    5.25
   3 -11   0    1.50    3.41
   3 -11   1  181.09   13.61
   3 -11   1  174.02   13.91
   3 -11   2    4.58    5.39
   3 -11   2   10.50    6.82
   3 -10 -12   18.13    7.71
   3 -10 -11   39.49    7.98
   3 -10 -10  163.69   13.12
   3 -10  -9    8.10    4.19
   3 -10  -8   -1.62    4.45
   3 -10  -8    0.14    1.90
   3 -10  -7    4.58    4.72
   3 -10  -7    0.81    1.76
   3 -10  -6  355.46   19.27
   3 -10  -5   36.04    4.98
   3 -10  -4    0.00    4.30
   3 -10  -3   18.27    4.57
   3 -10  -2  112.53    8.88
   3 -10  -2  126.15    9.61
   3 -10  -1   95.00    8.88
   3 -10  -1  102.59    8.29
   3 -10   0    9.83    4.85
   3 -10   0    9.13    4.63
   3 -10   1    4.85    4.58
   3 -10   1    6.14    3.55
   3 -10   2  113.40    9.58
   3 -10   2  126.99   10.64
   3 -10   3   21.17    6.61
   3 -10   3   21.41    6.55
   3 -10   4  134.36   12.14
   3 -10   4  170.50   13.92
   3  -9 -13   56.22    9.76
   3  -9 -12   14.22    6.77
   3  -9 -11   26.12    6.50
   3  -9 -10    1.08    5.41
   3  -9  -9  208.28   15.70
   3  -9  -8  119.22    8.93
   3  -9  -8  109.76    8.65
   3  -9  -7   64.28    6.75
   3  -9  -7   54.34    4.35
   3  -9  -6   89.83    7.29
   3  -9  -6   90.77    5.58
   3  -9  -5  120.68    8.49
   3  -9  -5  115.28    8.83
   3  -9  -5  123.09    6.25
   3  -9  -4   37.80    5.11
   3  -9  -4   54.34    5.84
   3  -9  -3   20.30    3.63
   3  -9  -3   18.77    4.90
   3  -9  -2  120.91    8.21
   3  -9  -2  128.66    9.53
   3  -9  -2  131.62    8.24
   3  -9  -1   81.97    6.87
   3  -9  -1   89.68    7.63
   3  -9  -1   91.93    7.32
   3  -9   0    5.52    2.69
   3  -9   0    3.13    3.81
   3  -9   1  301.68   18.34
   3  -9   1  330.91   16.77
   3  -9   2    2.56    2.83
   3  -9   2   -3.95    4.23
   3  -9   3   72.97    6.75
   3  -9   3   78.69    7.77
   3  -9   4    2.16    5.13
   3  -9   4    9.27    5.32
   3  -9   5   90.81    9.31
   3  -9   5  116.09   10.64
   3  -9   6    7.02    6.61
   3  -9   6    3.96    6.69
   3  -8 -13    5.29    4.88
   3  -8 -12   89.55   10.57
   3  -8 -11   -0.41    5.01
   3  -8 -10   12.45    5.28
   3  -8  -9  123.16   10.15
   3  -8  -8  212.09   14.27
   3  -8  -8  232.17   13.54
   3  -8  -7    4.89    4.08
   3  -8  -7    2.03    3.52
   3  -8  -6   -0.95    2.43
   3  -8  -6    3.80    2.17
   3  -8  -5   57.21    5.67
   3  -8  -5   59.09    5.71
   3  -8  -5   56.71    3.95
   3  -8  -4  118.03    7.28
   3  -8  -4  102.59    7.88
   3  -8  -4  107.77    6.12
   3  -8  -3   45.63    5.12
   3  -8  -3   51.94    4.90
   3  -8  -3   55.36    3.80
   3  -8  -2  305.87   14.28
   3  -8  -2  315.65   15.94
   3  -8  -1   31.50    4.04
   3  -8  -1   32.43    4.77
   3  -8  -1   26.24    4.19
   3  -8   0  604.45   25.22
   3  -8   0  623.56   27.57
   3  -8   0  599.54   26.09
   3  -8   1   68.47    5.66
   3  -8   1   69.40    6.82
   3  -8   1   71.34    6.67
   3  -8   2   63.91    5.80
   3  -8   2   51.62    6.67
   3  -8   2   64.33    6.41
   3  -8   3    1.08    4.18
   3  -8   3    0.95    4.36
   3  -8   4   41.01    5.80
   3  -8   4   36.54    6.14
   3  -8   5  172.05   11.61
   3  -8   5  178.81   12.42
   3  -8   6   32.67    6.62
   3  -8   6   22.92    6.69
   3  -8   7   19.73    4.86
   3  -8   7   22.52    7.37
   3  -7 -14    2.17    5.83
   3  -7 -13   26.84    7.32
   3  -7 -12  113.71   10.85
   3  -7 -11   -0.27    5.01
   3  -7 -10   33.58    5.96
   3  -7  -9   11.41    4.89
   3  -7  -9   17.06    3.66
   3  -7  -8   33.29    4.62
   3  -7  -8   36.68    4.87
   3  -7  -7  132.47    8.56
   3  -7  -7  119.90    8.12
   3  -7  -6  312.38   15.09
   3  -7  -6  296.93   14.22
   3  -7  -5   -1.89    2.97
   3  -7  -5   -3.53    2.85
   3  -7  -4   37.25    4.05
   3  -7  -4   35.20    4.08
   3  -7  -4   36.71    3.26
   3  -7  -3  177.78    9.85
   3  -7  -3  180.45    9.25
   3  -7  -3  174.77    7.77
   3  -7  -2  613.45   24.68
   3  -7  -2  636.63   26.97
   3  -7  -2  592.19   21.94
   3  -7  -1   17.10    3.37
   3  -7  -1   10.35    3.27
   3  -7   0  319.24   14.02
   3  -7   0  333.87   13.78
   3  -7   0  307.75   14.10
   3  -7   1   -0.81    1.89
   3  -7   1    4.36    3.14
   3  -7   1   -2.04    3.13
   3  -7   2  143.55    8.63
   3  -7   2  140.29    8.45
   3  -7   2  141.62    9.40
   3  -7   3   40.04    4.31
   3  -7   3   26.79    4.49
   3  -7   3   31.89    5.45
   3  -7   4  355.68   17.54
   3  -7   4  364.27   17.66
   3  -7   4  369.53   18.00
   3  -7   4  326.31   13.36
   3  -7   5   29.56    4.18
   3  -7   5   26.11    2.98
   3  -7   5   30.82    4.64
   3  -7   5   25.83    2.57
   3  -7   6   26.34    4.59
   3  -7   6   30.84    5.87
   3  -7   7   18.66    5.68
   3  -7   7   32.62    5.32
   3  -7   8    1.22    6.09
   3  -7   8   11.47    5.19
   3  -6 -14  112.53   12.48
   3  -6 -13   74.99    9.63
   3  -6 -12   56.95    6.78
   3  -6 -11  291.92   17.49
   3  -6 -10  543.62   28.81
   3  -6 -10  590.96   27.39
   3  -6 -10  556.66   26.39
   3  -6  -9   24.44    4.75
   3  -6  -9   19.49    4.60
   3  -6  -8  164.43   10.33
   3  -6  -8  157.81    8.67
   3  -6  -7   29.33    4.21
   3  -6  -7   22.87    3.93
   3  -6  -6   24.58    3.12
   3  -6  -6   30.05    3.25
   3  -6  -5   61.01    4.89
   3  -6  -5   56.83    4.74
   3  -6  -4   33.12    3.25
   3  -6  -4   30.59    3.40
   3  -6  -4   32.31    3.11
   3  -6  -3  560.40   21.09
   3  -6  -3  605.37   23.55
   3  -6  -3  582.54   22.59
   3  -6  -2    9.17    2.83
   3  -6  -2   11.43    2.31
   3  -6  -2   14.17    2.32
   3  -6  -1  411.33   17.80
   3  -6  -1  451.48   17.32
   3  -6  -1  427.03   17.74
   3  -6   0  204.46    9.44
   3  -6   0  222.69    9.41
   3  -6   0  192.15    8.80
   3  -6   1  188.97    8.90
   3  -6   1  199.96    9.96
   3  -6   1  195.53    9.23
   3  -6   2  104.01    5.66
   3  -6   2  101.73    6.81
   3  -6   2   91.39    5.99
   3  -6   3   33.57    3.91
   3  -6   3   28.14    3.40
   3  -6   3   31.86    4.49
   3  -6   3   29.98    1.62
   3  -6   4   17.54    3.51
   3  -6   4   20.35    3.80
   3  -6   4   17.71    4.22
   3  -6   4   21.41    2.17
   3  -6   5  211.35   11.89
   3  -6   5  249.14   13.55
   3  -6   5  211.12   10.56
   3  -6   5  232.46   12.96
   3  -6   5  205.55   10.59
   3  -6   6  143.17    9.60
   3  -6   6  148.23   10.16
   3  -6   6  145.47    7.69
   3  -6   6  156.91   10.92
   3  -6   6  154.38    8.42
   3  -6   7  116.52    7.72
   3  -6   7  119.61    9.83
   3  -6   7  101.64    6.79
   3  -6   8   28.17    6.37
   3  -6   8   21.58    6.56
   3  -6   9    0.41    5.69
   3  -6   9    0.14    6.83
   3  -6  10    1.23    7.36
   3  -5 -14   27.52    5.96
   3  -5 -13   44.89    6.92
   3  -5 -12    2.44    5.29
   3  -5 -11  117.31   10.04
   3  -5 -10  603.47   29.75
   3  -5 -10  599.38   28.36
   3  -5 -10  616.62   28.66
   3  -5  -9   43.15    5.84
   3  -5  -9   52.42    5.15
   3  -5  -8  271.80   14.39
   3  -5  -8  279.79   13.28
   3  -5  -7   73.54    5.84
   3  -5  -7   62.78    4.87
   3  -5  -6 1173.72   43.49
   3  -5  -6 1129.02   41.20
   3  -5  -5   56.87    4.07
   3  -5  -5   52.51    4.60
   3  -5  -4   76.74    4.76
   3  -5  -4   87.27    5.28
   3  -5  -3   64.04    4.62
   3  -5  -3   59.08    5.27
   3  -5  -2  775.81   31.50
   3  -5  -2  834.25   27.80
   3  -5  -2  781.18   28.45
   3  -5  -1  290.62   13.09
   3  -5  -1  311.06   12.00
   3  -5  -1  291.80   12.29
   3  -5   0  323.13   13.21
   3  -5   0  344.59   13.23
   3  -5   0  326.24   12.71
   3  -5   1    4.58    2.29
   3  -5   1    2.32    2.04
   3  -5   1    3.25    2.71
   3  -5   2   76.77    4.98
   3  -5   2   83.73    5.04
   3  -5   2   86.23    4.75
   3  -5   3  105.57    5.53
   3  -5   3   69.04    5.57
   3  -5   3   94.96    6.53
   3  -5   3   92.39    3.95
   3  -5   4  333.62   14.19
   3  -5   4  338.29   14.52
   3  -5   4  326.34   14.86
   3  -5   4  315.53   13.38
   3  -5   5    7.98    2.70
   3  -5   5   10.70    3.25
   3  -5   5    3.79    1.62
   3  -5   5    9.68    3.68
   3  -5   5    8.04    2.18
   3  -5   6   53.34    5.01
   3  -5   6   56.05    4.87
   3  -5   6   48.99    3.37
   3  -5   6   57.59    6.01
   3  -5   6   47.70    4.36
   3  -5   7   -0.81    2.58
   3  -5   7    3.52    4.06
   3  -5   7    0.00    1.22
   3  -5   7    2.19    3.01
   3  -5   7   -2.18    3.13
   3  -5   8  229.38   14.12
   3  -5   8  242.29   15.72
   3  -5   8  230.08   12.27
   3  -5   9   -3.12    5.70
   3  -5   9   -2.87    4.78
   3  -5   9  -10.19    5.03
   3  -5  10    3.26    5.43
   3  -5  10   -4.64    6.28
   3  -4 -14    9.76    7.18
   3  -4 -13  118.54   11.12
   3  -4 -12    8.82    4.89
   3  -4 -11   11.67    4.61
   3  -4 -10  100.81    8.96
   3  -4 -10   95.12    7.47
   3  -4 -10  109.53    8.60
   3  -4  -9 1038.36   42.53
   3  -4  -9  996.62   39.92
   3  -4  -9  999.50   38.94
   3  -4  -8  101.36    8.01
   3  -4  -8  116.52    8.40
   3  -4  -7    1.09    2.85
   3  -4  -7    2.30    3.11
   3  -4  -6    3.53    3.12
   3  -4  -6    1.35    3.11
   3  -4  -5  527.21   20.64
   3  -4  -5  524.18   20.73
   3  -4  -4 1075.67   36.42
   3  -4  -4 1014.75   37.82
   3  -4  -3   37.05    3.12
   3  -4  -3   35.58    2.71
   3  -4  -2    5.27    2.16
   3  -4  -2    3.26    2.04
   3  -4  -1    6.48    1.89
   3  -4  -1    6.54    1.91
   3  -4  -1    5.31    2.18
   3  -4   0  235.52   10.52
   3  -4   0  252.49   10.64
   3  -4   0  226.11    9.84
   3  -4   1 1060.50   37.44
   3  -4   1 1136.62   37.66
   3  -4   1 1078.95   39.79
   3  -4   1 1072.26   37.61
   3  -4   2   26.26    2.69
   3  -4   2   35.66    2.72
   3  -4   2   34.57    2.98
   3  -4   3   22.13    2.56
   3  -4   3   15.90    2.45
   3  -4   3   17.81    2.58
   3  -4   4   15.42    2.57
   3  -4   4   20.07    2.71
   3  -4   4   15.59    2.17
   3  -4   4   16.75    3.68
   3  -4   5  239.09   12.88
   3  -4   5  257.78   11.79
   3  -4   5  255.21   11.24
   3  -4   5  248.99   12.28
   3  -4   6   11.12    2.44
   3  -4   6   14.49    3.12
   3  -4   6   16.49    1.89
   3  -4   6   20.48    4.23
   3  -4   7    9.37    3.53
   3  -4   7   19.92    3.66
   3  -4   7    6.26    1.36
   3  -4   7    9.29    2.87
   3  -4   8  214.25   12.64
   3  -4   8  214.27   12.89
   3  -4   8  226.60   14.50
   3  -4   9   26.50    4.89
   3  -4   9   27.62    6.02
   3  -4  10    7.65    5.60
   3  -4  11   41.69    6.25
   3  -4  11   54.84    8.46
   3  -3 -14   86.69   10.43
   3  -3 -13   -0.95    4.07
   3  -3 -12   69.77    7.47
   3  -3 -11   82.71    7.74
   3  -3 -10    6.92    4.61
   3  -3 -10   15.22    4.89
   3  -3 -10   12.24    4.98
   3  -3  -9  282.51   14.40
   3  -3  -9  290.15   14.00
   3  -3  -9  313.32   14.95
   3  -3  -8   93.68    6.52
   3  -3  -8   97.88    6.79
   3  -3  -8  110.51    6.99
   3  -3  -7   19.55    2.85
   3  -3  -7   12.21    3.39
   3  -3  -6  429.51   17.09
   3  -3  -6  418.89   18.48
   3  -3  -5  761.40   27.04
   3  -3  -5  739.73   28.73
   3  -3  -4  171.80    7.33
   3  -3  -4  164.05    7.58
   3  -3  -3  258.54   10.45
   3  -3  -3  254.69   10.97
   3  -3  -2 1472.53   49.06
   3  -3  -2 1464.02   50.45
   3  -3  -1  212.66    9.21
   3  -3  -1  217.48    8.99
   3  -3  -1  206.75    9.30
   3  -3   0 1333.46   46.35
   3  -3   0 1385.21   45.87
   3  -3   0 1349.70   46.78
   3  -3   0 1309.88   44.60
   3  -3   1  323.67   12.79
   3  -3   1  329.53   12.69
   3  -3   1  314.06   13.12
   3  -3   1  319.99   12.69
   3  -3   1  305.87   11.18
   3  -3   2  791.18   27.40
   3  -3   2  792.39   27.11
   3  -3   2  796.77   28.73
   3  -3   2  778.98   28.59
   3  -3   3  245.81   10.02
   3  -3   3  249.49    9.79
   3  -3   3  236.23   10.60
   3  -3   4    2.58    1.76
   3  -3   4   -0.14    1.63
   3  -3   4   -0.54    1.49
   3  -3   4   -1.09    2.45
   3  -3   5  276.95   12.37
   3  -3   5  295.42   11.67
   3  -3   5  273.36   11.38
   3  -3   5  282.25   12.97
   3  -3   6  184.97    8.84
   3  -3   6  187.91    8.95
   3  -3   6  184.20    8.14
   3  -3   6  187.86   10.66
   3  -3   7   26.66    3.81
   3  -3   7   22.39    3.66
   3  -3   7   21.47    3.69
   3  -3   8    5.31    2.58
   3  -3   8    5.16    3.53
   3  -3   8    4.11    3.97
   3  -3   9   38.90    4.49
   3  -3   9   45.92    5.71
   3  -3   9   34.48    6.02
   3  -3  10  163.59   12.52
   3  -3  10  179.09   12.99
   3  -3  11   11.14    5.71
   3  -3  11   15.02    6.14
   3  -3  12    4.77    6.68
   3  -2 -14    6.77    7.45
   3  -2 -13   16.13    6.78
   3  -2 -12   33.52    6.51
   3  -2 -11   31.93    5.03
   3  -2 -10    7.33    4.21
   3  -2 -10   -0.68    4.08
   3  -2 -10   -6.21    4.32
   3  -2  -9  126.73    8.70
   3  -2  -9  135.08    8.57
   3  -2  -9  131.98    9.45
   3  -2  -8  538.03   23.67
   3  -2  -8  505.79   20.97
   3  -2  -8  548.18   22.02
   3  -2  -7  639.22   23.69
   3  -2  -7  614.36   24.37
   3  -2  -7  644.66   24.73
   3  -2  -6    5.57    2.58
   3  -2  -6    5.16    2.85
   3  -2  -5  379.22   14.30
   3  -2  -5  348.06   15.21
   3  -2  -4   19.56    2.04
   3  -2  -4   29.93    4.06
   3  -2  -3 2021.90   65.17
   3  -2  -3 1874.00   65.76
   3  -2  -2 1452.91   47.55
   3  -2  -2 1412.68   48.54
   3  -2  -2 1404.77   50.83
   3  -2  -1   52.64    2.85
   3  -2  -1   50.60    3.11
   3  -2  -1   51.82    2.99
   3  -2   0  206.83    8.66
   3  -2   0  221.52    8.71
   3  -2   0  212.59    9.10
   3  -2   0  217.43    9.47
   3  -2   1  197.71    7.53
   3  -2   1  202.04    7.51
   3  -2   1  186.65    8.46
   3  -2   1  197.09    7.54
   3  -2   2  795.81   28.42
   3  -2   2  808.66   26.71
   3  -2   2  782.05   28.05
   3  -2   2  750.44   27.75
   3  -2   3  303.63   12.49
   3  -2   3  313.09   11.55
   3  -2   3  305.15   13.81
   3  -2   3  296.76   11.69
   3  -2   3  299.48   11.96
   3  -2   4  215.75    9.93
   3  -2   4  227.29    8.55
   3  -2   4  223.80    8.82
   3  -2   4  219.61    9.54
   3  -2   5   57.27    3.81
   3  -2   5   59.41    3.93
   3  -2   5   58.29    3.53
   3  -2   5   61.02    4.23
   3  -2   6  398.12   17.04
   3  -2   6  416.17   16.31
   3  -2   6  381.75   15.38
   3  -2   6  398.04   16.56
   3  -2   7  221.65   11.58
   3  -2   7  239.37   11.02
   3  -2   7  234.35   12.87
   3  -2   8  533.69   24.40
   3  -2   8  558.09   23.02
   3  -2   8  515.06   24.80
   3  -2   9   64.79    5.45
   3  -2   9   52.38    5.31
   3  -2   9   55.86    5.61
   3  -2  10  105.84    8.30
   3  -2  10  106.35    9.12
   3  -2  10  127.60    9.17
   3  -2  11   83.62    8.30
   3  -2  11  104.32    8.47
   3  -2  12  111.81   10.06
   3  -2  12  138.61   11.45
   3  -2  13   -4.49    6.66
   3  -1 -13   18.43    6.91
   3  -1 -12   36.09    6.11
   3  -1 -11   59.76    7.06
   3  -1 -10   66.53    6.38
   3  -1 -10   69.07    6.80
   3  -1 -10   64.19    7.06
   3  -1  -9   -1.09    2.45
   3  -1  -9    1.36    3.54
   3  -1  -9   -3.52    2.57
   3  -1  -8    2.86    3.67
   3  -1  -8    3.95    2.32
   3  -1  -8    5.27    3.51
   3  -1  -7   20.55    3.67
   3  -1  -7   24.39    3.41
   3  -1  -7   29.41    4.05
   3  -1  -6    3.54    2.45
   3  -1  -6    2.86    1.77
   3  -1  -6    4.85    2.70
   3  -1  -5   57.48    3.82
   3  -1  -5   56.93    4.36
   3  -1  -4  260.23   10.64
   3  -1  -4  251.51    9.81
   3  -1  -3  380.56   14.47
   3  -1  -3  364.61   14.69
   3  -1  -3  393.09   15.57
   3  -1  -2  358.25   13.79
   3  -1  -2  352.90   13.84
   3  -1  -2  375.69   14.56
   3  -1  -1 1670.17   55.56
   3  -1  -1 1618.10   55.19
   3  -1  -1 1704.52   59.55
   3  -1   0  537.25   18.23
   3  -1   0  524.47   18.32
   3  -1   0  546.30   19.56
   3  -1   1   40.46    1.88
   3  -1   1   39.29    1.90
   3  -1   1   39.02    2.86
   3  -1   1   41.43    3.26
   3  -1   1   40.48    2.56
   3  -1   2    9.91    0.95
   3  -1   2    8.30    0.95
   3  -1   2   13.51    2.87
   3  -1   2   10.99    2.17
   3  -1   2   15.95    2.70
   3  -1   3  741.70   27.27
   3  -1   3  780.59   24.88
   3  -1   3  771.54   27.36
   3  -1   3  720.41   26.62
   3  -1   3  759.62   27.21
   3  -1   4   47.67    3.00
   3  -1   4   48.58    2.85
   3  -1   4   43.15    3.12
   3  -1   4   47.05    4.50
   3  -1   5  303.28   12.83
   3  -1   5  320.11   12.10
   3  -1   5  312.83   11.97
   3  -1   5  311.30   12.99
   3  -1   6   69.90    4.64
   3  -1   6   74.56    4.36
   3  -1   6   72.27    3.96
   3  -1   6   74.31    5.06
   3  -1   7  242.08   11.86
   3  -1   7  228.63   11.17
   3  -1   7  248.32   10.97
   3  -1   8   70.00    5.18
   3  -1   8   70.68    5.45
   3  -1   8   70.82    5.75
   3  -1   9  544.65   24.26
   3  -1   9  548.55   23.59
   3  -1   9  549.92   24.12
   3  -1  10  153.88    9.80
   3  -1  10  130.62    9.67
   3  -1  10  157.24   10.53
   3  -1  11  194.85   13.06
   3  -1  11  202.71   13.38
   3  -1  12   16.85    5.16
   3  -1  12    7.77    5.45
   3  -1  13   30.14    6.79
   3  -1  13   25.97    5.71
   3   0 -13   67.18    9.89
   3   0 -12    0.14    5.29
   3   0 -11    5.57    3.67
   3   0 -11    3.53    2.58
   3   0 -10   36.66    5.16
   3   0 -10   31.53    4.89
   3   0 -10   43.80    3.93
   3   0 -10   58.87    6.82
   3   0  -9   62.91    6.52
   3   0  -9   62.18    6.12
   3   0  -9   62.60    6.81
   3   0  -8  460.91   19.73
   3   0  -8  425.10   19.49
   3   0  -8  452.77   21.51
   3   0  -7    4.22    3.27
   3   0  -7    4.36    2.32
   3   0  -7    6.78    3.66
   3   0  -6  646.66   26.16
   3   0  -6  643.75   24.45
   3   0  -6  657.32   24.32
   3   0  -5   -3.54    2.18
   3   0  -5    2.87    1.77
   3   0  -5   -3.11    2.16
   3   0  -4  127.88    6.13
   3   0  -4  128.51    5.88
   3   0  -3    1.36    3.27
   3   0  -3    0.00    1.91
   3   0  -3    1.49    3.53
   3   0  -2  706.86   25.38
   3   0  -2  713.61   25.70
   3   0  -2  776.00   29.18
   3   0  -1  120.56    5.18
   3   0  -1  107.75    5.18
   3   0  -1  128.21    6.12
   3   0  -1  129.01    6.22
   3   0   0  173.05    6.53
   3   0   0  177.41    6.65
   3   0   0  187.19    8.56
   3   0   0  189.00    8.08
   3   0   1  590.47   22.29
   3   0   1  568.31   21.27
   3   0   2  234.17   10.08
   3   0   2  239.02   10.73
   3   0   2  211.70    9.74
   3   0   3    3.53    0.81
   3   0   3    7.20    1.22
   3   0   3    6.83    2.05
   3   0   3    8.15    2.31
   3   0   3    9.53    2.72
   3   0   4 1139.70   39.06
   3   0   4 1161.84   38.01
   3   0   4 1142.47   41.44
   3   0   4 1139.94   39.35
   3   0   4 1160.37   43.48
   3   0   5   85.00    4.09
   3   0   5   76.32    3.55
   3   0   5   77.40    4.09
   3   0   5   72.77    4.52
   3   0   6   12.12    1.91
   3   0   6   10.23    1.77
   3   0   6    7.94    2.05
   3   0   7   26.42    2.45
   3   0   7   25.63    2.73
   3   0   7   27.40    3.70
   3   0   8  635.27   25.50
   3   0   8  569.57   26.47
   3   0   8  627.72   23.17
   3   0   9  294.37   13.63
   3   0   9  289.88   15.40
   3   0   9  289.47   13.97
   3   0  10    0.27    2.31
   3   0  10    2.31    3.27
   3   0  10   -0.41    4.10
   3   0  11  127.52    8.98
   3   0  11  105.61    8.30
   3   0  11  110.19    9.00
   3   0  12   19.02    5.16
   3   0  12   14.97    5.72
   3   0  13   14.25    5.57
   3   0  13   16.31    6.25
   3   0  14   98.24   11.81
   3   1 -13  176.42   15.03
   3   1 -12   -6.23    4.61
   3   1 -11   97.56    9.09
   3   1 -10    8.69    3.40
   3   1 -10    9.64    2.58
   3   1 -10    6.83    4.92
   3   1  -9  559.54   25.69
   3   1  -9  582.06   27.48
   3   1  -9  572.45   22.72
   3   1  -9  566.73   26.01
   3   1  -8   97.15    7.48
   3   1  -8  102.89    8.17
   3   1  -8  101.41    5.85
   3   1  -8  111.32    7.10
   3   1  -7   18.89    3.81
   3   1  -7   14.30    3.54
   3   1  -7   12.51    2.45
   3   1  -7   15.94    2.72
   3   1  -6   19.17    3.40
   3   1  -6   19.22    3.68
   3   1  -6   24.06    2.72
   3   1  -6   28.82    3.81
   3   1  -5  587.29   23.00
   3   1  -5  580.22   22.81
   3   1  -5  601.19   22.86
   3   1  -5  571.05   23.40
   3   1  -4   28.40    2.85
   3   1  -4   26.21    3.00
   3   1  -4   26.63    2.72
   3   1  -4   22.34    2.84
   3   1  -4   27.90    3.13
   3   1  -3 1129.52   42.43
   3   1  -3 1205.17   42.00
   3   1  -3 1181.32   43.12
   3   1  -3 1209.13   42.55
   3   1  -2    5.83    2.31
   3   1  -2    4.10    2.87
   3   1  -2    3.53    2.85
   3   1  -2    6.09    1.89
   3   1  -1   76.45    4.07
   3   1  -1   82.95    4.38
   3   1  -1   85.94    4.48
   3   1  -1   79.78    4.59
   3   1   0   30.03    1.76
   3   1   0   29.65    1.91
   3   1   0   30.96    2.99
   3   1   0   28.52    2.83
   3   1   1  158.11    5.79
   3   1   1  160.69    6.15
   3   1   1  172.17    7.75
   3   1   1  166.36    7.27
   3   1   2   18.61    1.49
   3   1   2   17.08    0.81
   3   1   2   24.58    2.99
   3   1   2   17.00    2.45
   3   1   2   27.91    2.71
   3   1   3  248.00    8.74
   3   1   3  248.63    8.90
   3   1   3  244.08   10.23
   3   1   3  253.78   11.31
   3   1   3  244.14   10.65
   3   1   4  310.67   11.92
   3   1   4  321.43   12.18
   3   1   4  325.18   13.12
   3   1   4  319.00   12.01
   3   1   4  311.70   12.73
   3   1   5  266.29   10.44
   3   1   5  257.27   10.26
   3   1   5  264.43   11.10
   3   1   6  168.82    7.61
   3   1   6  164.49    6.97
   3   1   6  160.22    8.50
   3   1   7    4.89    1.90
   3   1   7    4.91    1.91
   3   1   7    8.35    2.88
   3   1   8  371.28   15.79
   3   1   8  357.64   15.96
   3   1   8  383.01   16.57
   3   1   9   23.38    3.53
   3   1   9   25.58    3.40
   3   1   9   13.11    3.83
   3   1  10   21.75    3.81
   3   1  10    8.29    4.49
   3   1  10    8.32    3.00
   3   1  11  108.30    8.16
   3   1  11  116.71    8.43
   3   1  11  113.55    8.58
   3   1  12  201.15   12.64
   3   1  12  222.52   14.55
   3   1  13   31.36    5.97
   3   1  13   26.74    6.92
   3   1  14   13.57    4.75
   3   1  14    6.10    4.74
   3   2 -12  185.64   15.18
   3   2 -11  172.52   14.38
   3   2 -10    1.22    3.39
   3   2 -10    0.54    1.90
   3   2 -10    0.55    5.06
   3   2  -9  221.73   14.27
   3   2  -9  222.37   11.31
   3   2  -9  243.97   13.83
   3   2  -8  167.11    9.92
   3   2  -8  180.15   10.47
   3   2  -8  177.43    7.91
   3   2  -8  165.04   10.13
   3   2  -7  145.26    9.37
   3   2  -7  151.83    8.30
   3   2  -7  150.66    7.09
   3   2  -7  127.78    9.03
   3   2  -6  294.93   13.18
   3   2  -6  290.60   12.94
   3   2  -6  289.37   11.32
   3   2  -6  289.94   13.13
   3   2  -5  224.66   11.00
   3   2  -5  210.77   10.35
   3   2  -5  220.96   10.09
   3   2  -5  244.21   10.38
   3   2  -4  251.51   11.53
   3   2  -4  263.22   11.31
   3   2  -4  241.77   10.50
   3   2  -4  251.85   10.50
   3   2  -4  264.54   11.03
   3   2  -3  349.19   13.30
   3   2  -3  377.15   14.72
   3   2  -3  341.17   13.50
   3   2  -3  359.89   13.49
   3   2  -3  373.17   14.12
   3   2  -2  752.20   25.78
   3   2  -2  718.60   27.38
   3   2  -2  705.13   26.45
   3   2  -2  747.97   26.97
   3   2  -1    9.07    2.03
   3   2  -1    9.93    2.58
   3   2  -1   10.22    2.86
   3   2  -1   10.39    2.83
   3   2   0    2.43    1.35
   3   2   0    7.34    1.63
   3   2   0    3.00    1.64
   3   2   0    9.29    2.69
   3   2   1 1729.70   57.33
   3   2   1 1696.80   57.86
   3   2   1 1757.03   60.63
   3   2   1 1701.83   59.00
   3   2   2   92.07    3.81
   3   2   2   87.56    3.80
   3   2   2   84.99    4.91
   3   2   2   88.45    4.36
   3   2   3   21.46    1.77
   3   2   3   19.18    1.49
   3   2   3   27.33    3.13
   3   2   3   19.52    2.46
   3   2   3   21.73    2.60
   3   2   4  177.69    7.50
   3   2   4  179.09    7.07
   3   2   4  188.21    8.74
   3   2   4  186.08    8.76
   3   2   5 1159.32   39.61
   3   2   5 1172.50   39.39
   3   2   5 1194.53   42.13
   3   2   5 1150.78   42.22
   3   2   6  288.50   11.90
   3   2   6  274.80   12.13
   3   2   6  292.35   12.74
   3   2   7  275.22   11.92
   3   2   7  269.17   11.45
   3   2   7  264.18   10.81
   3   2   8  375.76   16.01
   3   2   8  374.57   17.03
   3   2   8  372.37   15.31
   3   2   9  155.79    8.82
   3   2   9  151.10    8.98
   3   2   9  156.38    8.46
   3   2  10  216.15   11.68
   3   2  10  218.17   12.65
   3   2  10  227.99   11.99
   3   2  11   20.22    4.21
   3   2  11   20.24    4.35
   3   2  11   23.92    5.16
   3   2  12   -4.21    3.94
   3   2  12    1.90    4.21
   3   2  13   30.40    4.89
   3   2  13   37.14    5.69
   3   2  14   17.50    5.83
   3   2  14   18.69    6.37
   3   3 -11  274.84   18.04
   3   3 -10   35.42    5.56
   3   3  -9   29.20    5.84
   3   3  -9   24.07    5.74
   3   3  -8  641.44   31.21
   3   3  -8  700.53   30.05
   3   3  -8  660.03   26.27
   3   3  -8  651.61   29.33
   3   3  -7  445.93   20.76
   3   3  -7  450.71   19.45
   3   3  -7  464.28   18.61
   3   3  -7  447.08   21.25
   3   3  -6  245.31   12.21
   3   3  -6  249.34   11.29
   3   3  -6  243.09   11.08
   3   3  -6  236.62   11.24
   3   3  -5  288.66   11.80
   3   3  -5  267.98   12.65
   3   3  -5  265.10   12.46
   3   3  -5  276.35   12.61
   3   3  -4   55.10    4.33
   3   3  -4   56.69    4.62
   3   3  -4   52.52    3.83
   3   3  -4   54.00    3.69
   3   3  -4   60.91    4.90
   3   3  -3   10.15    2.71
   3   3  -3   14.68    2.45
   3   3  -3   13.54    2.33
   3   3  -3   11.06    2.18
   3   3  -3   13.96    2.98
   3   3  -2   89.40    4.47
   3   3  -2   90.08    5.30
   3   3  -2   85.92    4.93
   3   3  -2   85.52    4.23
   3   3  -2   91.19    5.55
   3   3  -1  403.14   15.28
   3   3  -1  411.78   16.05
   3   3  -1  386.61   15.07
   3   3  -1  383.98   14.85
   3   3  -1  385.35   15.42
   3   3   0   92.61    4.72
   3   3   0   99.34    5.03
   3   3   0   90.15    4.65
   3   3   0   99.49    5.39
   3   3   1    1.88    1.48
   3   3   1    2.72    1.50
   3   3   1    6.43    2.87
   3   3   1    0.95    0.81
   3   3   1    1.35    2.83
   3   3   2 2672.01   91.91
   3   3   2 2963.68   95.27
   3   3   2 2776.96   99.32
   3   3   2 2819.77   92.02
   3   3   3 2830.17   90.63
   3   3   3 2691.99   89.16
   3   3   3 2792.16   94.80
   3   3   3 2700.33   92.41
   3   3   4   47.38    2.86
   3   3   4   50.61    2.84
   3   3   4   52.56    3.54
   3   3   4   53.28    3.15
   3   3   5    2.72    1.50
   3   3   5    0.27    1.49
   3   3   5    3.14    2.18
   3   3   5    0.68    1.64
   3   3   6  269.76   11.53
   3   3   6  266.98   11.00
   3   3   6  267.38   11.63
   3   3   7  659.58   25.04
   3   3   7  713.21   27.22
   3   3   7  683.55   26.38
   3   3   8  135.58    7.17
[truncated: 152,945 more chars]
