# Supplementary material for: Crystal structure of μ-oxalodi­hydroxamato-bis­[(2,2′-bipyrid­yl)(di­methyl sulfoxide-κO)copper(II)] bis­(perchlorate)
Source: Acta Crystallogr E Crystallogr Commun. 2016 Jan 13;72(Pt 2):147–50. doi: 10.1107/S2056989016000050 (PMC4770973; doi:10.1107/S2056989016000050)
Supplement: Supplementary file 2 [file e-72-00147-Isup2.hkl]

data_I                                                                          
_shelx_title ' si46dm in P-1 (pale blue block)'                                 
_shelx_refln_list_code          4                                               
_shelx_F_calc_maximum      177.56                                               
_exptl_crystal_F_000       464.00                                               
_reflns_d_resolution_high  0.7706                                               
                                                                                
loop_                                                                           
 _space_group_symop_operation_xyz                                               
 'x, y, z'                                                                      
 '-x, -y, -z'                                                                   
                                                                                
_cell_length_a     7.3641                                                       
_cell_length_b    10.3759                                                       
_cell_length_c    12.1358                                                       
_cell_angle_alpha  68.853                                                       
_cell_angle_beta   84.803                                                       
_cell_angle_gamma  87.825                                                       
                                                                                
_shelx_F_squared_multiplier     1.000                                           
                                                                                
loop_                                                                           
 _refln_index_h                                                                 
 _refln_index_k                                                                 
 _refln_index_l                                                                 
 _refln_F_squared_calc                                                          
 _refln_F_squared_meas                                                          
 _refln_F_squared_sigma                                                         
 _refln_observed_status                                                         
   1   0   0       1363.07        873.35       187.42 o                         
   2   0   0       8791.50       8277.42       241.49 o                         
   3   0   0        701.03        588.42        10.49 o                         
   4   0   0         75.66         94.91         3.50 o                         
   5   0   0        208.22        219.28         4.37 o                         
   6   0   0       1873.02       1951.45        27.79 o                         
   7   0   0        687.23        699.90        34.83 o                         
   8   0   0        676.64        720.66        30.80 o                         
   9   0   0        310.10        340.23        20.29 o                         
  -9   1   0          2.09          4.42         9.45 o                         
  -8   1   0        755.75        816.52        26.88 o                         
  -7   1   0        884.08        904.13        39.21 o                         
  -6   1   0          9.81         13.26         1.93 o                         
  -5   1   0       3332.82       3238.23        50.18 o                         
  -4   1   0       2302.73       2128.27        30.08 o                         
  -3   1   0       1930.32       1754.54        30.41 o                         
  -2   1   0       4150.32       3786.89        64.26 o                         
  -1   1   0         53.43         58.66         2.01 o                         
   1   1   0        197.43        211.32         3.75 o                         
   2   1   0       1900.36       1724.76        24.61 o                         
   3   1   0         69.80         94.28         2.97 o                         
   4   1   0       2657.72       2518.55        60.10 o                         
   5   1   0        324.84        305.95         8.18 o                         
   6   1   0       3689.98       3830.75        53.43 o                         
   7   1   0         85.20         74.35         3.00 o                         
   8   1   0         86.54         94.24        12.00 o                         
   9   1   0          3.78          3.99         8.86 o                         
  -9   2   0       1067.26       1206.93        45.50 o                         
  -8   2   0         74.86         70.89         9.23 o                         
  -7   2   0       2675.32       2908.99        72.03 o                         
  -6   2   0         18.13         14.84         1.71 o                         
  -5   2   0        295.38        260.07         5.02 o                         
  -4   2   0        830.30        780.72        13.59 o                         
  -3   2   0        719.12        702.17        12.85 o                         
  -2   2   0          3.42         13.10         3.39 o                         
  -1   2   0       4223.94       3982.81        58.80 o                         
   0   2   0       2347.53       2622.12        73.28 o                         
   1   2   0       7215.77       6977.14       174.99 o                         
   2   2   0       1180.35       1215.85        17.52 o                         
   3   2   0         22.80         21.26         2.82 o                         
   4   2   0        849.16        821.84        13.36 o                         
   5   2   0         17.05          6.89         3.61 o                         
   6   2   0         12.69         13.17         2.63 o                         
   7   2   0        261.68        259.39         9.05 o                         
   8   2   0         57.70         54.06        10.02 o                         
   9   2   0        125.00        123.09        13.76 o                         
  -9   3   0        247.99        250.45        23.37 o                         
  -8   3   0          9.67         14.47         8.42 o                         
  -7   3   0        114.21         88.25         3.98 o                         
  -6   3   0        351.13        343.89         6.92 o                         
  -5   3   0       1704.53       1706.64        27.70 o                         
  -4   3   0        725.25        743.43        12.22 o                         
  -3   3   0       4547.45       4369.73        60.69 o                         
  -2   3   0          3.49         18.56         2.48 o                         
  -1   3   0       1195.25       1025.92        18.31 o                         
   0   3   0        333.24        357.88         7.11 o                         
   1   3   0        239.83        297.62         5.07 o                         
   2   3   0       2413.76       2420.57        35.13 o                         
   3   3   0        279.22        310.09         6.11 o                         
   4   3   0        358.91        318.33         6.32 o                         
   5   3   0       1137.95       1123.29        17.85 o                         
   6   3   0       1257.38       1249.57        21.42 o                         
   7   3   0       1213.56       1290.73        27.04 o                         
   8   3   0          3.55         -3.28         6.71 o                         
   9   3   0        175.44        195.94        24.72 o                         
  -9   4   0          0.57         -5.88        11.89 o                         
  -8   4   0        315.41        307.56        15.71 o                         
  -7   4   0        571.77        548.36        16.15 o                         
  -6   4   0        858.61        896.33        17.56 o                         
  -5   4   0        304.14        317.31         6.75 o                         
  -4   4   0       1190.55       1201.36        18.36 o                         
  -3   4   0        762.66        767.09        14.34 o                         
  -2   4   0        365.56        357.29        12.21 o                         
  -1   4   0         39.53         59.45         2.65 o                         
   0   4   0       1281.25       1336.35        23.86 o                         
   1   4   0       1040.95       1033.05        17.52 o                         
   2   4   0       8201.78       8351.71       107.27 o                         
   3   4   0       2707.82       2572.32        34.62 o                         
   4   4   0        993.80        949.81        13.37 o                         
   5   4   0       2237.19       2287.10        33.89 o                         
   6   4   0         15.27         15.62         3.23 o                         
   7   4   0        298.27        313.88         8.36 o                         
   8   4   0        439.52        456.89        15.70 o                         
   9   4   0         98.93         94.83        18.52 o                         
  -8   5   0        267.36        294.55        22.45 o                         
  -7   5   0          0.62         -3.96         4.30 o                         
  -6   5   0         26.51         29.61         3.64 o                         
  -5   5   0        262.32        266.38         8.95 o                         
  -4   5   0         45.97         39.01         3.71 o                         
  -3   5   0       1107.15       1086.90        19.12 o                         
  -2   5   0       2559.35       2507.84        37.60 o                         
  -1   5   0         42.00         32.68         2.02 o                         
   0   5   0       6977.29       7093.72        98.47 o                         
   1   5   0          6.30          8.41         2.17 o                         
   2   5   0        443.26        464.97         8.63 o                         
   3   5   0        494.57        435.57         9.07 o                         
   4   5   0         76.87         65.29         2.42 o                         
   5   5   0          3.20          2.25         2.01 o                         
   6   5   0       1714.58       1740.31        24.63 o                         
   7   5   0        297.00        278.93         9.22 o                         
   8   5   0        614.17        612.68        25.16 o                         
  -8   6   0         50.07         54.76         8.79 o                         
  -7   6   0        318.33        329.25        18.49 o                         
  -6   6   0          0.62         -3.90         5.14 o                         
  -5   6   0       1508.87       1558.18        27.31 o                         
  -4   6   0       1858.86       1921.33        30.50 o                         
  -3   6   0        675.68        671.71        13.55 o                         
  -2   6   0       1643.70       1556.52        24.69 o                         
  -1   6   0        144.38        128.40         3.74 o                         
   0   6   0        549.41        588.29        10.58 o                         
   1   6   0       1770.38       1788.06        27.82 o                         
   2   6   0       1105.17       1082.11        17.05 o                         
   3   6   0          7.61          7.08         3.53 o                         
   4   6   0       2478.40       2481.20        39.63 o                         
   5   6   0        171.75        167.99         6.82 o                         
   6   6   0       1249.39       1270.74        24.09 o                         
   7   6   0        376.18        380.58        16.63 o                         
   8   6   0         10.33         14.30        10.32 o                         
  -7   7   0        809.10        911.44        51.10 o                         
  -6   7   0          2.57         -1.44         5.04 o                         
  -5   7   0        630.91        606.33        14.34 o                         
  -4   7   0         11.80         11.99         4.74 o                         
  -3   7   0       1046.17       1051.98        20.19 o                         
  -2   7   0        216.70        211.16         6.05 o                         
  -1   7   0       2618.04       2621.03        40.16 o                         
   0   7   0        684.02        690.63        13.10 o                         
   1   7   0       1392.46       1523.02        26.30 o                         
   2   7   0        591.62        602.69        11.07 o                         
   3   7   0         33.35         17.89         5.13 o                         
   4   7   0         18.54         26.96         5.69 o                         
   5   7   0         17.11          3.44         3.64 o                         
   6   7   0         45.25         42.48         6.64 o                         
   7   7   0         12.51          6.23         9.99 o                         
  -7   8   0          3.40         -2.77         8.02 o                         
  -6   8   0        398.24        427.02        36.24 o                         
  -5   8   0       1843.79       1962.01        47.99 o                         
  -4   8   0         38.22         36.28         5.53 o                         
  -3   8   0       1836.68       1991.40        37.91 o                         
  -2   8   0         62.66         57.22         4.32 o                         
  -1   8   0        576.28        573.79        13.99 o                         
   0   8   0         54.70         49.42         3.63 o                         
   1   8   0        555.31        540.88        11.71 o                         
   2   8   0         18.37         51.04        15.99 o                         
   3   8   0         47.68         51.43         5.35 o                         
   4   8   0         96.07         87.34         6.15 o                         
   5   8   0        333.29        308.54        11.65 o                         
   6   8   0         12.12         13.92         6.99 o                         
   7   8   0        142.90        164.03        27.47 o                         
  -6   9   0         54.41         48.88        23.40 o                         
  -5   9   0         87.50         93.55        10.64 o                         
  -4   9   0         10.65         12.44         6.64 o                         
  -3   9   0         18.04         10.73         5.70 o                         
  -2   9   0          3.60         -5.68         5.68 o                         
  -1   9   0          7.79          2.62         3.80 o                         
   0   9   0         15.70         20.28         4.94 o                         
   1   9   0        226.26        240.41         7.92 o                         
   2   9   0       1506.93       1554.44        26.03 o                         
   3   9   0        385.79        368.05        12.59 o                         
   4   9   0        308.70        313.34        12.03 o                         
   5   9   0        235.98        246.02        19.32 o                         
   6   9   0         16.31         22.56        10.60 o                         
  -5  10   0         48.63         45.67        17.40 o                         
  -4  10   0          3.61         -3.30        10.80 o                         
  -3  10   0         14.79         35.49         8.22 o                         
  -2  10   0        202.10        190.21        16.15 o                         
  -1  10   0         18.56         18.37         4.49 o                         
   0  10   0         43.12         46.87         4.36 o                         
   1  10   0        336.95        302.72        10.75 o                         
   2  10   0        143.20        140.12         6.68 o                         
   3  10   0        866.41        847.90        21.89 o                         
   4  10   0         49.77         51.54         7.28 o                         
   5  10   0          5.53          4.61         9.79 o                         
  -4  11   0        127.91        117.74        13.60 o                         
  -3  11   0          6.45         -3.70         8.36 o                         
  -2  11   0         47.55         41.20        12.12 o                         
  -1  11   0          1.90          1.98        11.04 o                         
   0  11   0          6.54          4.96         8.34 o                         
   1  11   0        484.97        483.59        17.48 o                         
   2  11   0        273.23        271.98        14.40 o                         
   3  11   0        114.23         99.31         9.67 o                         
   4  11   0        422.28        422.35        19.28 o                         
  -2  12   0          0.21         -5.13        10.79 o                         
  -1  12   0        658.00        679.44        31.17 o                         
   0  12   0        168.35        176.17        19.44 o                         
   1  12   0        135.01        120.03        13.46 o                         
   2  12   0        283.21        239.30        14.58 o                         
  -1 -12   1         83.67         75.47        17.56 o                         
   0 -12   1        236.80        250.00        32.10 o                         
   1 -12   1          0.59         -9.73         9.73 o                         
  -4 -11   1          2.13         16.33         9.71 o                         
  -3 -11   1        117.25        114.09        11.43 o                         
  -2 -11   1        124.88        115.02         9.59 o                         
  -1 -11   1         15.37         14.36         7.17 o                         
   0 -11   1         31.20         36.87         9.74 o                         
   1 -11   1        392.25        400.34        23.05 o                         
   2 -11   1         91.57         73.03        11.60 o                         
   3 -11   1        595.46        588.15        26.38 o                         
   4 -11   1        303.32        325.65        26.79 o                         
  -5 -10   1        124.58        123.47        11.38 o                         
  -4 -10   1        289.19        265.83        14.60 o                         
  -3 -10   1        191.33        195.67        11.33 o                         
  -2 -10   1        257.71        225.13         9.17 o                         
  -1 -10   1        746.06        781.83        19.74 o                         
   0 -10   1        112.44        100.88         9.99 o                         
   1 -10   1        402.50        405.04        13.81 o                         
   2 -10   1        375.42        373.04        16.45 o                         
   3 -10   1          0.32         13.39         7.31 o                         
   4 -10   1        140.57        152.23        12.85 o                         
   5 -10   1        298.05        312.56        23.29 o                         
  -6  -9   1        701.25        763.89        32.34 o                         
  -5  -9   1        175.67        166.61        10.65 o                         
  -4  -9   1        992.18       1006.66        26.10 o                         
  -3  -9   1        964.17        977.44        24.86 o                         
  -2  -9   1        767.89        717.42        16.07 o                         
  -1  -9   1        140.03        130.07         8.25 o                         
   0  -9   1         26.37         24.28         4.93 o                         
   1  -9   1        198.72        190.36         7.66 o                         
   2  -9   1        349.05        362.58        11.91 o                         
   3  -9   1       1008.32       1033.05        28.74 o                         
   4  -9   1         32.97         22.72        11.37 o                         
   5  -9   1        138.90        142.74        11.87 o                         
   6  -9   1         19.88         -9.76        20.77 o                         
  -7  -8   1        122.17        126.65        17.33 o                         
  -6  -8   1         82.42         91.41         9.46 o                         
  -5  -8   1        554.75        555.47        17.55 o                         
  -4  -8   1        216.16        187.25         9.65 o                         
  -3  -8   1        182.87        167.27         8.46 o                         
  -2  -8   1       2123.81       2184.17        34.40 o                         
  -1  -8   1          1.70          1.19         3.92 o                         
   0  -8   1       1579.91       1664.14        28.83 o                         
   1  -8   1         97.48         81.34         5.12 o                         
   2  -8   1        338.64        311.51        12.94 o                         
   3  -8   1        245.17        231.60         8.08 o                         
   4  -8   1         17.04         17.88         5.67 o                         
   5  -8   1         10.61         13.68         7.12 o                         
   6  -8   1          0.90         10.19        10.43 o                         
   7  -8   1         56.45         66.96        12.53 o                         
  -7  -7   1        235.98        268.49        19.98 o                         
  -6  -7   1        117.83        109.09         7.75 o                         
  -5  -7   1        330.40        325.60        10.43 o                         
  -4  -7   1        302.01        301.06         9.11 o                         
  -3  -7   1         71.76         72.19         7.47 o                         
  -2  -7   1        678.04        712.81        12.95 o                         
  -1  -7   1        355.99        351.08         8.81 o                         
   0  -7   1        273.02        285.25         7.40 o                         
   1  -7   1          5.22          2.88         3.00 o                         
   2  -7   1          2.43          3.40         3.62 o                         
   3  -7   1          3.13          1.30         4.20 o                         
   4  -7   1         98.74        109.73         6.32 o                         
   5  -7   1        241.61        232.97         9.68 o                         
   6  -7   1        330.51        358.60        15.80 o                         
   7  -7   1         52.68         60.44        10.28 o                         
  -8  -6   1         52.07         74.63        12.54 o                         
  -7  -6   1        439.93        489.40        25.52 o                         
  -6  -6   1         42.40         38.30         4.53 o                         
  -5  -6   1         64.70         64.01         3.62 o                         
  -4  -6   1        142.14        115.68         6.20 o                         
  -3  -6   1         56.95         51.26         3.13 o                         
  -2  -6   1         28.04         36.86         5.84 o                         
  -1  -6   1         76.37         70.54         3.48 o                         
   0  -6   1         40.28         37.67         3.09 o                         
   1  -6   1        662.92        597.21        11.47 o                         
   2  -6   1        122.06        132.86         4.88 o                         
   3  -6   1        638.53        624.63        13.18 o                         
   4  -6   1       1695.85       1796.31        38.32 o                         
   5  -6   1          6.97         -3.57         3.65 o                         
   6  -6   1        285.07        282.19        10.78 o                         
   7  -6   1         73.59         84.84         8.80 o                         
   8  -6   1          0.85         -1.80        22.52 o                         
  -8  -5   1         11.45         10.43         8.62 o                         
  -7  -5   1        132.88        136.81         8.91 o                         
  -6  -5   1          2.90          0.62         3.12 o                         
  -5  -5   1         40.91         39.23         3.31 o                         
  -4  -5   1         79.14         77.67         3.54 o                         
  -3  -5   1       1024.63       1032.05        15.54 o                         
  -2  -5   1         14.47         21.75         2.27 o                         
  -1  -5   1       5632.12       5901.36        88.78 o                         
   0  -5   1       2467.42       2556.64        34.56 o                         
   1  -5   1       2086.00       2063.37        36.04 o                         
   2  -5   1       1200.94       1187.59        18.92 o                         
   3  -5   1          4.51         11.43         3.30 o                         
   4  -5   1        649.37        628.03        12.09 o                         
   5  -5   1        314.86        327.51        11.16 o                         
   6  -5   1         46.25         43.65         3.38 o                         
   7  -5   1        169.84        176.56         6.79 o                         
   8  -5   1        135.39        135.16        17.34 o                         
  -8  -4   1        306.35        308.65        27.16 o                         
  -7  -4   1         14.53         11.62         4.41 o                         
  -6  -4   1       1506.48       1614.29        25.61 o                         
  -5  -4   1        467.46        457.51         8.64 o                         
  -4  -4   1       1052.61       1037.48        15.03 o                         
  -3  -4   1       1091.80        955.62        13.51 o                         
  -2  -4   1        111.13        137.90         3.65 o                         
  -1  -4   1       2579.29       2405.08        30.45 o                         
   0  -4   1         93.93         95.84         3.32 o                         
   1  -4   1        664.33        667.77        10.65 o                         
   2  -4   1       1475.64       1374.06        21.28 o                         
   3  -4   1       3590.68       3563.43        50.74 o                         
   4  -4   1         32.93         41.13         3.30 o                         
   5  -4   1       2541.99       2577.77        35.27 o                         
   6  -4   1        179.46        168.92         4.92 o                         
   7  -4   1        289.73        271.77         6.25 o                         
   8  -4   1         21.93         -0.13        12.80 o                         
  -9  -3   1         91.47        114.10        19.37 o                         
  -8  -3   1       1096.77       1197.18        41.94 o                         
  -7  -3   1        308.97        319.14        10.37 o                         
  -6  -3   1        109.32        107.26         4.75 o                         
  -5  -3   1       1782.24       1804.13        28.65 o                         
  -4  -3   1        180.59        201.65         4.79 o                         
  -3  -3   1       1355.78       1299.99        16.64 o                         
  -2  -3   1       5925.90       5830.69        70.57 o                         
  -1  -3   1       1910.62       1880.31        23.15 o                         
   0  -3   1        446.07        375.47         6.23 o                         
   1  -3   1       1161.16       1050.15        15.82 o                         
   2  -3   1        704.94        743.48        11.33 o                         
   3  -3   1       1149.31       1034.94        15.08 o                         
   4  -3   1        665.86        740.49        11.13 o                         
   5  -3   1         51.89         56.36         3.23 o                         
   6  -3   1         46.11         33.72         3.05 o                         
   7  -3   1         33.54         43.65         6.50 o                         
   8  -3   1          2.17          0.55         6.98 o                         
   9  -3   1         99.98        116.13        17.90 o                         
  -9  -2   1        214.26        218.78        23.64 o                         
  -8  -2   1         17.26          8.19         4.73 o                         
  -7  -2   1          4.20          6.78         3.35 o                         
  -6  -2   1       1025.12       1031.89        18.02 o                         
  -5  -2   1       1761.58       1808.19        28.61 o                         
  -4  -2   1       2968.78       2900.78        40.60 o                         
  -3  -2   1         15.60         28.66         2.73 o                         
  -2  -2   1       1525.08       1374.54        17.51 o                         
  -1  -2   1         67.16         58.60         2.32 o                         
   0  -2   1          9.29         12.31         1.91 o                         
   1  -2   1       1834.83       1754.99        26.36 o                         
   2  -2   1        350.00        326.57         5.82 o                         
   3  -2   1        631.21        641.29        11.21 o                         
   4  -2   1       3146.22       3191.78        48.82 o                         
   5  -2   1         12.55         12.28         2.89 o                         
   6  -2   1       1152.10       1194.85        25.80 o                         
   7  -2   1          5.16          3.24         5.18 o                         
   8  -2   1        442.29        439.02        18.13 o                         
   9  -2   1        145.38        133.28        13.38 o                         
  -9  -1   1        479.69        517.69        29.74 o                         
  -8  -1   1        168.94        152.01         5.42 o                         
  -7  -1   1         33.34         31.79         3.54 o                         
  -6  -1   1        424.33        417.60         9.48 o                         
  -5  -1   1        195.29        179.10         6.10 o                         
  -4  -1   1        617.99        609.07         9.81 o                         
  -3  -1   1        246.70        260.45         5.00 o                         
  -2  -1   1        452.71        433.57         7.53 o                         
  -1  -1   1       1909.03       1946.31        37.16 o                         
   0  -1   1       1634.93       1807.41        41.85 o                         
   1  -1   1       2752.10       2540.87        34.07 o                         
   2  -1   1         28.65         19.34         1.45 o                         
   3  -1   1        149.37        131.33         2.63 o                         
   4  -1   1       3007.92       2691.08        36.93 o                         
   5  -1   1        627.04        664.05        16.85 o                         
   6  -1   1        586.05        599.72        16.92 o                         
   7  -1   1          2.67          3.49         6.43 o                         
   8  -1   1         13.62         13.20         7.82 o                         
   9  -1   1        436.37        475.02        23.69 o                         
  -9   0   1         38.18         44.97        18.52 o                         
  -8   0   1         51.20         60.29        14.09 o                         
  -7   0   1         42.54         37.38         2.71 o                         
  -6   0   1         30.51         28.36         5.23 o                         
  -5   0   1        740.70        736.35        13.92 o                         
  -4   0   1        167.84        133.36         3.59 o                         
  -3   0   1        474.28        392.16         7.58 o                         
  -2   0   1       2007.16       1857.77        31.11 o                         
  -1   0   1       3512.24       3763.68        58.46 o                         
   1   0   1       3944.73       3942.89        49.92 o                         
   2   0   1        519.87        549.48        14.57 o                         
   3   0   1       1820.39       1888.30        50.18 o                         
   4   0   1        439.80        435.37        14.80 o                         
   5   0   1       1197.46       1154.25        33.58 o                         
   6   0   1        775.29        830.27        27.79 o                         
   7   0   1        639.39        642.90        18.32 o                         
   8   0   1        892.31       1022.36        32.87 o                         
   9   0   1         46.89         43.11         8.88 o                         
  -9   1   1         48.74         72.01        21.02 o                         
  -8   1   1        296.23        321.00        25.99 o                         
  -7   1   1        126.57        121.34         6.55 o                         
  -6   1   1        811.86        837.07        14.07 o                         
  -5   1   1        447.54        457.57        13.16 o                         
  -4   1   1        180.11        163.88         4.66 o                         
  -3   1   1       5725.53       5425.91        82.10 o                         
  -2   1   1        117.87        113.15         3.17 o                         
  -1   1   1        597.41        614.94        14.23 o                         
   1   1   1       2104.70       2209.07        31.02 o                         
   2   1   1       2427.40       2295.03        33.22 o                         
   3   1   1        649.31        524.55         7.85 o                         
   4   1   1        227.05        215.30         4.30 o                         
   5   1   1       3980.89       3926.44        52.66 o                         
   6   1   1       2391.07       2541.69        56.03 o                         
   7   1   1         49.02         43.78        11.62 o                         
   8   1   1         62.69         75.54         9.76 o                         
   9   1   1        117.95        132.34        12.92 o                         
  -9   2   1         48.86         54.38        10.48 o                         
  -8   2   1        831.74        958.91        37.52 o                         
  -7   2   1          2.07          0.98         2.36 o                         
  -6   2   1        598.81        598.50        13.13 o                         
  -5   2   1         35.59         40.49         2.92 o                         
  -4   2   1         51.47         87.08         9.43 o                         
  -3   2   1        150.47        173.60         3.95 o                         
  -2   2   1       2801.70       2448.59        35.98 o                         
  -1   2   1       7686.49       7548.63       128.88 o                         
   0   2   1       6584.33       6919.39       134.97 o                         
   1   2   1      11541.34      12277.62       198.85 o                         
   2   2   1       1739.72       1679.23        23.76 o                         
   3   2   1       5794.14       5625.83        79.37 o                         
   4   2   1         62.65         41.27         2.56 o                         
   5   2   1         14.32         14.52         2.74 o                         
   6   2   1        930.38        957.81        16.01 o                         
   7   2   1        102.46        102.29         7.83 o                         
   8   2   1          9.92         15.73         7.34 o                         
   9   2   1        260.71        264.19        16.62 o                         
  -9   3   1         84.34         74.95        17.26 o                         
  -8   3   1         92.98         79.21         9.71 o                         
  -7   3   1        748.06        767.60        15.62 o                         
  -6   3   1       1875.72       1910.11        31.73 o                         
  -5   3   1        605.47        573.68        11.16 o                         
  -4   3   1       4345.31       4251.36        64.57 o                         
  -3   3   1        670.04        680.59        11.57 o                         
  -2   3   1       4392.84       4071.16        63.21 o                         
  -1   3   1         64.21         54.93         2.69 o                         
   0   3   1        205.74        263.36         8.07 o                         
   1   3   1        221.69        208.33         4.80 o                         
   2   3   1       1897.73       1759.57        28.77 o                         
   3   3   1          5.73          8.74         1.76 o                         
   4   3   1        105.05         78.07         2.78 o                         
   5   3   1        472.05        488.11         8.90 o                         
   6   3   1        739.09        735.78        13.64 o                         
   7   3   1          2.22          0.52         2.26 o                         
   8   3   1         70.24         63.12         8.82 o                         
   9   3   1         23.41         17.91        17.67 o                         
  -9   4   1        463.98        507.48        32.26 o                         
  -8   4   1        303.23        293.03        13.19 o                         
  -7   4   1         61.32         66.00         8.58 o                         
  -6   4   1        574.41        630.78        12.62 o                         
  -5   4   1          0.57          0.80         2.32 o                         
  -4   4   1        407.32        393.81         8.56 o                         
  -3   4   1         15.85         21.35         2.96 o                         
  -2   4   1         23.69         30.63         2.72 o                         
  -1   4   1         75.00         59.91         4.78 o                         
   0   4   1       1586.75       1627.20        28.72 o                         
   1   4   1       1664.71       1675.13        31.72 o                         
   2   4   1       4603.38       4652.38        71.04 o                         
   3   4   1        173.67        153.86         4.61 o                         
   4   4   1       1282.20       1206.27        16.86 o                         
   5   4   1        498.06        452.97         7.77 o                         
   6   4   1        169.18        163.30         4.83 o                         
   7   4   1         10.98         12.67         4.72 o                         
   8   4   1         56.39         57.14         5.87 o                         
   9   4   1          3.20         14.58        14.15 o                         
  -8   5   1        109.46        102.50         9.04 o                         
  -7   5   1        283.79        275.90         9.56 o                         
  -6   5   1          1.76          1.05         4.13 o                         
  -5   5   1        556.12        519.45        15.82 o                         
  -4   5   1        101.09         82.55         4.68 o                         
  -3   5   1        981.95        981.58        17.99 o                         
  -2   5   1        178.48        186.27         5.40 o                         
  -1   5   1        199.47        294.63         8.49 o                         
   0   5   1          7.33         22.17         2.30 o                         
   1   5   1          0.29         -0.95         2.18 o                         
   2   5   1        106.61        117.38         4.18 o                         
   3   5   1         38.41         36.01         4.11 o                         
   4   5   1          3.95          3.86         2.96 o                         
   5   5   1        887.06        897.67        13.32 o                         
   6   5   1        259.64        255.01         5.81 o                         
   7   5   1        948.41        991.08        19.97 o                         
   8   5   1        824.61        897.71        42.06 o                         
  -8   6   1         32.57         46.85        13.52 o                         
  -7   6   1        261.14        243.34        10.80 o                         
  -6   6   1        304.70        315.52        12.06 o                         
  -5   6   1        179.30        188.52         6.76 o                         
  -4   6   1         80.51         68.92         4.65 o                         
  -3   6   1       1395.26       1422.45        25.93 o                         
  -2   6   1        182.42        187.87         7.22 o                         
  -1   6   1         58.85         75.20         3.20 o                         
   0   6   1       1985.81       2074.55        30.68 o                         
   1   6   1       1117.16       1124.36        18.67 o                         
   2   6   1       1704.57       1749.93        24.70 o                         
   3   6   1       3158.43       3176.90        48.50 o                         
   4   6   1        343.73        304.13         8.06 o                         
   5   6   1       1530.80       1636.35        28.62 o                         
   6   6   1        975.83        996.12        20.22 o                         
   7   6   1          8.19          1.30         5.62 o                         
   8   6   1        318.62        302.96        19.66 o                         
  -7   7   1        123.91        139.40        10.13 o                         
  -6   7   1        248.30        229.49         8.69 o                         
  -5   7   1         19.30         19.88         4.48 o                         
  -4   7   1        407.17        389.05        10.55 o                         
  -3   7   1         51.83         45.48         5.35 o                         
  -2   7   1       3643.29       3639.69        58.23 o                         
  -1   7   1       1557.51       1589.59        26.21 o                         
   0   7   1       2996.77       3072.52        41.78 o                         
   1   7   1       2187.12       2195.06        34.30 o                         
   2   7   1        179.79        198.68         7.66 o                         
   3   7   1        300.10        285.18         8.17 o                         
   4   7   1         39.05         42.33         6.40 o                         
   5   7   1        267.07        263.22        10.64 o                         
   6   7   1        795.08        818.51        38.66 o                         
   7   7   1        532.83        543.01        23.12 o                         
   8   7   1          8.32         29.64        19.11 o                         
  -7   8   1        399.23        391.90        20.81 o                         
  -6   8   1        268.68        260.23        17.70 o                         
  -5   8   1         25.16         11.18         4.37 o                         
  -4   8   1        299.45        271.31         9.44 o                         
  -3   8   1         97.87         95.96         6.37 o                         
  -2   8   1       2103.68       2223.86        38.55 o                         
  -1   8   1        790.58        759.79        12.43 o                         
   0   8   1         46.19         50.44         3.36 o                         
   1   8   1         12.78          9.20         3.74 o                         
   2   8   1        166.03        158.53         5.05 o                         
   3   8   1         74.02         79.22         5.84 o                         
   4   8   1        263.66        271.49         9.11 o                         
   5   8   1       1288.38       1277.36        29.32 o                         
   6   8   1        129.25        132.95         8.97 o                         
   7   8   1        146.48        145.81        13.83 o                         
  -6   9   1        229.35        254.54        18.57 o                         
  -5   9   1         31.06         31.21         7.54 o                         
  -4   9   1         39.68         37.00         7.30 o                         
  -3   9   1        303.06        295.63        10.78 o                         
  -2   9   1        637.43        677.61        19.85 o                         
  -1   9   1        405.96        397.80        10.12 o                         
   0   9   1       1197.84       1282.00        21.98 o                         
   1   9   1        957.84        944.18        18.48 o                         
   2   9   1        350.15        370.66         9.44 o                         
   3   9   1         51.37         40.85         5.28 o                         
   4   9   1         39.12         38.34         6.03 o                         
   5   9   1          4.82          5.26         6.55 o                         
   6   9   1         23.83         31.02        10.15 o                         
  -5  10   1        393.27        382.88        20.81 o                         
  -4  10   1        166.08        147.28        10.21 o                         
  -3  10   1        327.90        310.04        14.10 o                         
  -2  10   1        361.35        349.59        13.36 o                         
  -1  10   1        353.82        330.84        24.01 o                         
   0  10   1          2.59         -0.53         3.39 o                         
   1  10   1          0.50          1.05         3.24 o                         
   2  10   1        102.77         94.16         5.73 o                         
   3  10   1         52.80         41.43         6.63 o                         
   4  10   1          4.51         -6.67         6.67 o                         
   5  10   1         95.94        105.37        10.13 o                         
   6  10   1         57.37         59.28        16.87 o                         
  -4  11   1          2.24          0.33        10.13 o                         
  -3  11   1         13.28          0.70         8.01 o                         
  -2  11   1         53.03         41.01         9.09 o                         
  -1  11   1         19.07         22.13         7.00 o                         
   0  11   1         55.25         54.68         6.53 o                         
   1  11   1        426.69        438.65        15.21 o                         
   2  11   1          2.76          0.12         6.52 o                         
   3  11   1        735.42        725.47        26.04 o                         
   4  11   1         18.50         13.98        15.98 o                         
   5  11   1        499.42        518.72        21.70 o                         
  -3  12   1          5.34          6.75        11.75 o                         
  -2  12   1        177.82        188.35        14.04 o                         
  -1  12   1         63.93         64.13        11.29 o                         
   0  12   1        221.40        215.54        13.62 o                         
   1  12   1        211.71        225.14        20.83 o                         
   2  12   1          0.42          0.75         7.90 o                         
   3  12   1          9.17         11.11         9.29 o                         
  -3 -11   2         11.98         25.24        11.93 o                         
  -2 -11   2         34.83         40.78        20.92 o                         
  -1 -11   2          1.19          4.38         7.55 o                         
   0 -11   2         81.35         76.67        10.25 o                         
   1 -11   2         13.81         18.01        10.29 o                         
   2 -11   2         10.39          7.70         9.57 o                         
   3 -11   2         43.95         38.15        13.57 o                         
  -4 -10   2         72.75         74.40         9.22 o                         
  -3 -10   2          6.24         -0.49        10.40 o                         
  -2 -10   2        268.10        256.69        10.41 o                         
  -1 -10   2         23.78         23.24        14.78 o                         
   0 -10   2        583.49        582.92        21.86 o                         
   1 -10   2          2.95          4.43         6.17 o                         
   2 -10   2          1.02         -5.31         5.81 o                         
   3 -10   2        334.88        371.17        23.54 o                         
   4 -10   2        106.48        108.66        14.86 o                         
  -5  -9   2        292.61        294.61        16.40 o                         
  -4  -9   2        550.92        549.22        16.91 o                         
  -3  -9   2        115.92         93.20         7.12 o                         
  -2  -9   2        264.58        250.48         8.74 o                         
  -1  -9   2          5.14          5.75         4.31 o                         
   0  -9   2        515.91        481.80        18.26 o                         
   1  -9   2        442.32        438.11        13.55 o                         
   2  -9   2       1259.96       1284.90        31.69 o                         
   3  -9   2          0.32         -5.60         6.09 o                         
   4  -9   2        989.39       1077.55        50.15 o                         
   5  -9   2          7.84         -3.82         9.67 o                         
   6  -9   2        348.00        359.93        24.92 o                         
  -6  -8   2        114.61         97.38        11.40 o                         
  -5  -8   2        234.24        231.09        10.73 o                         
  -4  -8   2        595.79        570.90        16.74 o                         
  -3  -8   2        524.85        529.55        14.08 o                         
  -2  -8   2          1.95         12.96         5.69 o                         
  -1  -8   2        683.83        659.62        13.36 o                         
   0  -8   2        280.62        284.93         9.79 o                         
   1  -8   2        296.47        285.42         8.68 o                         
   2  -8   2        414.35        402.44        12.62 o                         
   3  -8   2        199.65        188.59         7.82 o                         
   4  -8   2         11.82          5.05         5.63 o                         
   5  -8   2         25.59         11.77        13.65 o                         
   6  -8   2          1.00         16.60        11.01 o                         
  -7  -7   2         94.38         95.44        14.07 o                         
  -6  -7   2        674.01        699.47        29.64 o                         
  -5  -7   2       1992.83       2052.87        41.22 o                         
  -4  -7   2        102.24         88.04         4.54 o                         
  -3  -7   2       1013.07       1041.52        18.75 o                         
  -2  -7   2        304.86        305.63         7.45 o                         
  -1  -7   2         15.86         13.93         2.70 o                         
   0  -7   2        623.32        599.24        12.71 o                         
   1  -7   2        801.27        779.33        16.45 o                         
   2  -7   2         58.80         54.84         4.72 o                         
   3  -7   2        481.93        457.06        11.42 o                         
   4  -7   2        523.47        545.60        14.29 o                         
   5  -7   2        308.81        309.56        11.00 o                         
   6  -7   2        187.49        202.65        18.79 o                         
   7  -7   2          0.51         -1.81        10.68 o                         
  -7  -6   2        376.40        409.93        24.69 o                         
  -6  -6   2         72.84         71.65        11.86 o                         
  -5  -6   2         27.93         24.52         3.70 o                         
  -4  -6   2        266.15        267.94         6.64 o                         
  -3  -6   2        157.08        159.61         5.92 o                         
  -2  -6   2        380.09        364.07         6.47 o                         
  -1  -6   2       1644.76       1660.23        21.47 o                         
   0  -6   2        415.44        427.56         9.20 o                         
   1  -6   2       1574.66       1530.04        22.87 o                         
   2  -6   2       1486.36       1557.95        25.76 o                         
   3  -6   2        322.97        323.98         8.18 o                         
   4  -6   2          1.01         -0.85         3.38 o                         
   5  -6   2        216.92        217.67         8.37 o                         
   6  -6   2          2.06          1.68         4.25 o                         
   7  -6   2          2.32         -0.88         5.90 o                         
   8  -6   2        191.53        223.62        20.77 o                         
  -8  -5   2          0.46         -3.01         8.91 o                         
  -7  -5   2        214.32        184.28        13.92 o                         
  -6  -5   2        247.38        261.83         9.15 o                         
  -5  -5   2         49.93         47.89         3.81 o                         
  -4  -5   2        481.07        512.37         9.74 o                         
  -3  -5   2        113.99        109.16         4.21 o                         
  -2  -5   2        966.51        958.21        13.44 o                         
  -1  -5   2       1239.99       1277.12        16.81 o                         
   0  -5   2       1366.84       1473.40        26.32 o                         
   1  -5   2        232.12        225.44         6.08 o                         
   2  -5   2        563.38        598.60         9.76 o                         
   3  -5   2        270.46        266.02         6.46 o                         
   4  -5   2        120.58        123.97         5.48 o                         
   5  -5   2        198.71        188.47         5.02 o                         
   6  -5   2        454.58        463.88        13.25 o                         
   7  -5   2        269.90        276.45        12.55 o                         
   8  -5   2        347.63        327.88        24.37 o                         
  -8  -4   2         64.25         59.34        23.64 o                         
  -7  -4   2        175.72        160.74         6.88 o                         
  -6  -4   2        382.72        404.19         9.44 o                         
  -5  -4   2         68.92         65.97         4.12 o                         
  -4  -4   2         83.25         81.35         4.89 o                         
  -3  -4   2        237.04        260.85         5.47 o                         
  -2  -4   2        830.05        847.14        11.67 o                         
  -1  -4   2        891.69        920.93        12.58 o                         
   0  -4   2          6.28         13.11         2.68 o                         
   1  -4   2       1665.78       1700.76        25.33 o                         
   2  -4   2       1395.74       1311.09        18.89 o                         
   3  -4   2        113.38        104.20         4.08 o                         
   4  -4   2       2290.13       2319.26        30.83 o                         
   5  -4   2        226.27        228.33         5.41 o                         
   6  -4   2        417.14        391.71        10.15 o                         
   7  -4   2        191.65        191.81         6.25 o                         
   8  -4   2         74.18         70.27        11.52 o                         
  -8  -3   2          2.93        -10.32        10.32 o                         
  -7  -3   2        468.09        440.66        11.79 o                         
  -6  -3   2          2.61         -0.16         4.08 o                         
  -5  -3   2         70.30         66.19         4.11 o                         
  -4  -3   2       1545.74       1562.29        22.80 o                         
  -3  -3   2        347.92        285.54         5.19 o                         
  -2  -3   2       1396.91       1440.54        18.12 o                         
  -1  -3   2       1084.69        978.23        12.79 o                         
   0  -3   2       7178.26       7762.44       100.61 o                         
   1  -3   2         25.20         56.07         3.45 o                         
   2  -3   2       3167.69       3083.34        48.49 o                         
   3  -3   2       2688.58       2559.82        34.16 o                         
   4  -3   2        208.02        191.51         6.71 o                         
   5  -3   2        529.80        505.70         8.92 o                         
   6  -3   2        543.23        541.53         8.82 o                         
   7  -3   2        142.39        135.54         9.34 o                         
   8  -3   2        621.14        676.44        27.01 o                         
   9  -3   2         85.01         67.05        16.93 o                         
  -9  -2   2         17.12          5.74        20.25 o                         
  -8  -2   2        274.59        289.41        16.88 o                         
  -7  -2   2        553.50        544.49        12.98 o                         
  -6  -2   2        359.27        369.88         9.27 o                         
  -5  -2   2       7401.68       7547.08        97.17 o                         
  -4  -2   2        102.17        112.39         4.39 o                         
  -3  -2   2       2523.47       2378.61        32.28 o                         
  -2  -2   2        450.53        433.26         6.62 o                         
  -1  -2   2          0.05         51.17         3.96 o                         
   0  -2   2         33.18         19.58         1.79 o                         
   1  -2   2       2655.97       2567.05        37.11 o                         
   2  -2   2          2.51          5.28         1.83 o                         
   3  -2   2       2814.98       2557.17        36.55 o                         
   4  -2   2       3386.04       3454.15        49.19 o                         
   5  -2   2        885.15        841.30        11.76 o                         
   6  -2   2        261.51        283.09        10.12 o                         
   7  -2   2         61.70         48.76         6.17 o                         
   8  -2   2         34.03         29.39         7.95 o                         
   9  -2   2          9.33         -0.20         9.32 o                         
  -9  -1   2        312.08        331.27        34.37 o                         
  -8  -1   2        412.99        426.60        32.81 o                         
  -7  -1   2        618.70        641.52        17.54 o                         
  -6  -1   2        269.51        257.64         7.52 o                         
  -5  -1   2       2673.00       2731.37        38.25 o                         
  -4  -1   2       3993.05       3963.93        52.87 o                         
  -3  -1   2          8.30         15.27         2.85 o                         
  -2  -1   2        384.79        342.41         6.39 o                         
  -1  -1   2       6701.07       7470.79       149.02 o                         
   0  -1   2       5324.72       5455.44        75.88 o                         
   1  -1   2      28136.62      24152.78       414.95 o                         
   2  -1   2         99.40         81.59         2.47 o                         
   3  -1   2         25.35         36.71         3.88 o                         
   4  -1   2         42.37         41.26         4.01 o                         
   5  -1   2         47.73         39.20         4.35 o                         
   6  -1   2         73.53         63.48         5.93 o                         
   7  -1   2         41.33         39.41         6.10 o                         
   8  -1   2         13.42         11.68         7.80 o                         
   9  -1   2        205.05        189.78        14.19 o                         
  -9   0   2        249.74        303.29        29.09 o                         
  -8   0   2        153.89        148.28         7.51 o                         
  -7   0   2        111.21         99.79         7.47 o                         
  -6   0   2       1028.84       1045.85        17.44 o                         
  -5   0   2        105.84         93.12         4.08 o                         
  -4   0   2       1279.94       1223.84        18.47 o                         
  -3   0   2       2487.30       2355.27        38.51 o                         
  -2   0   2        665.20        606.96        10.93 o                         
  -1   0   2       2340.13       2550.61        42.22 o                         
   0   0   2       2116.83       2265.85        40.16 o                         
   1   0   2        197.20        248.72         4.82 o                         
   2   0   2       3300.50       3217.38        37.66 o                         
   3   0   2        802.71        743.83        25.66 o                         
   4   0   2          7.95          4.55         3.62 o                         
   5   0   2       1446.36       1447.46        29.17 o                         
   6   0   2       2662.91       2715.84        52.04 o                         
   7   0   2        908.87        961.92        23.65 o                         
   8   0   2        781.73        845.74        27.71 o                         
   9   0   2        498.96        526.76        25.35 o                         
  -9   1   2        262.75        289.01        29.12 o                         
  -8   1   2        774.01        830.62        29.50 o                         
  -7   1   2         97.98        110.98         5.00 o                         
  -6   1   2         77.76         81.04         3.62 o                         
  -5   1   2         44.44         42.85         3.78 o                         
  -4   1   2        119.57        145.18         3.91 o                         
  -3   1   2       1156.98       1185.77        18.57 o                         
  -2   1   2          1.82          2.51         1.86 o                         
  -1   1   2        108.04        114.44         3.76 o                         
   0   1   2       4773.76       5431.79       277.03 o                         
   1   1   2         90.42        128.71         2.45 o                         
   2   1   2       1679.45       1441.40        18.61 o                         
   3   1   2         56.47         60.76         3.79 o                         
   4   1   2       1722.35       1646.16        28.44 o                         
   5   1   2        857.61        802.21        17.37 o                         
   6   1   2         15.41         19.26         4.78 o                         
   7   1   2        114.14        114.05         7.66 o                         
   8   1   2         17.39         17.17         8.14 o                         
   9   1   2          3.58          8.22         8.89 o                         
  -9   2   2         67.96         71.62        11.55 o                         
  -8   2   2          7.67          8.85         4.58 o                         
  -7   2   2         43.66         35.13         4.03 o                         
  -6   2   2        270.93        262.11         9.75 o                         
  -5   2   2        110.86        102.37         4.28 o                         
  -4   2   2        308.74        292.95         5.98 o                         
  -3   2   2       4636.01       4638.42        64.84 o                         
  -2   2   2       8828.29       8261.39       124.38 o                         
  -1   2   2       8607.60       8087.72       137.57 o                         
   0   2   2        934.55        993.98        53.75 o                         
   1   2   2       5696.30       6505.96        89.48 o                         
   2   2   2       4500.77       4224.95        60.33 o                         
   3   2   2        305.61        288.14         5.64 o                         
   4   2   2        177.71        188.08         3.55 o                         
   5   2   2        755.96        730.17        10.28 o                         
   6   2   2       2827.79       2905.44        65.14 o                         
   7   2   2        495.84        517.86        15.62 o                         
   8   2   2        698.35        774.03        26.63 o                         
   9   2   2        161.40        151.57        12.71 o                         
  -9   3   2          1.80         13.52         8.56 o                         
  -8   3   2        338.95        358.27        24.10 o                         
  -7   3   2        304.83        303.28        10.27 o                         
  -6   3   2        108.58        104.62         5.04 o                         
  -5   3   2       1883.47       1852.03        27.92 o                         
  -4   3   2         61.26         51.27         2.70 o                         
  -3   3   2       4765.22       4822.24        72.46 o                         
  -2   3   2       2398.31       2220.15        36.40 o                         
  -1   3   2        150.11        145.54         5.14 o                         
   0   3   2        434.14        445.22        10.46 o                         
   1   3   2       4766.40       5111.32        79.20 o                         
   2   3   2         78.59         44.91         3.50 o                         
   3   3   2       9186.57       9218.47       118.91 o                         
   4   3   2       2036.07       1776.33       106.57 o                         
   5   3   2        489.39        494.31        11.28 o                         
   6   3   2        289.66        294.08         5.78 o                         
   7   3   2          6.52          5.89         5.89 o                         
   8   3   2          1.34         17.99         8.94 o                         
   9   3   2        161.62        146.03        17.33 o                         
  -8   4   2        838.24        933.15        38.39 o                         
  -7   4   2        574.62        622.35        15.06 o                         
  -6   4   2         11.71          0.82         3.09 o                         
  -5   4   2        415.86        430.99        10.53 o                         
  -4   4   2        541.81        494.97        10.45 o                         
  -3   4   2         21.01         14.48         2.63 o                         
  -2   4   2        124.42        107.34         3.81 o                         
  -1   4   2       5666.56       5365.43        82.01 o                         
   0   4   2          8.11         26.24         2.94 o                         
   1   4   2       2729.59       2937.60        55.74 o                         
   2   4   2       1660.42       1759.57        30.83 o                         
   3   4   2        661.29        688.49        12.60 o                         
   4   4   2          5.43          1.88         1.72 o                         
   5   4   2         26.07         28.43         2.58 o                         
   6   4   2          2.78          3.07         2.64 o                         
   7   4   2        590.01        603.01        12.11 o                         
   8   4   2         15.46          8.20         6.83 o                         
   9   4   2        255.82        245.35        21.73 o                         
  -8   5   2        138.65        134.55        12.65 o                         
  -7   5   2          9.99         15.23         7.26 o                         
  -6   5   2       1163.80       1221.69        24.48 o                         
  -5   5   2         68.25         62.67         4.42 o                         
  -4   5   2       2613.36       2638.96        44.19 o                         
  -3   5   2       2669.43       2613.29        37.65 o                         
  -2   5   2        764.73        766.77        12.48 o                         
  -1   5   2         69.59        123.13         5.69 o                         
   0   5   2        195.60        186.34         7.83 o                         
   1   5   2         15.18         27.95         5.03 o                         
   2   5   2       1567.45       1608.41        29.49 o                         
   3   5   2        519.88        470.56        10.96 o                         
   4   5   2        574.52        561.57        10.73 o                         
   5   5   2        385.65        390.18         7.61 o                         
   6   5   2        539.48        502.88         9.82 o                         
   7   5   2        117.66        103.42        11.61 o                         
   8   5   2          9.20         26.09        18.13 o                         
  -8   6   2        634.83        752.64        43.35 o                         
  -7   6   2          2.93          4.82         6.34 o                         
  -6   6   2        187.45        203.29         7.75 o                         
  -5   6   2          7.63         -2.38         3.67 o                         
  -4   6   2        237.47        219.35         6.98 o                         
  -3   6   2         34.67         38.76         4.62 o                         
  -2   6   2        328.74        304.77         6.32 o                         
  -1   6   2       1155.35       1269.50        22.71 o                         
   0   6   2       1380.72       1281.25        23.40 o                         
   1   6   2        148.47        175.18         5.20 o                         
   2   6   2       3091.03       3084.78        52.26 o                         
   3   6   2         38.41         32.84         3.37 o                         
   4   6   2       1368.04       1430.58        23.97 o                         
   5   6   2          6.31          3.79         3.52 o                         
   6   6   2        404.81        380.91        10.15 o                         
   7   6   2        230.31        216.74        10.44 o                         
   8   6   2         52.65         55.53        15.11 o                         
  -7   7   2         70.69         67.72        10.71 o                         
  -6   7   2         45.08         37.58         5.86 o                         
  -5   7   2        623.57        644.86        15.78 o                         
  -4   7   2        564.67        573.96        13.24 o                         
  -3   7   2       1950.87       2004.16        36.27 o                         
  -2   7   2        555.72        566.18        14.54 o                         
  -1   7   2       2543.40       2565.73        43.69 o                         
   0   7   2         76.92         67.82         4.77 o                         
   1   7   2         43.35         51.05         4.82 o                         
   2   7   2         94.59         99.66         3.71 o                         
   3   7   2        226.87        217.93         6.62 o                         
   4   7   2        454.14        441.46        10.47 o                         
   5   7   2        219.23        217.05         7.64 o                         
   6   7   2       1874.25       1955.25        34.89 o                         
   7   7   2         77.61         61.04         7.44 o                         
   8   7   2        846.02        938.67        44.52 o                         
  -7   8   2        254.62        285.32        18.31 o                         
  -6   8   2         52.71         50.73         7.48 o                         
  -5   8   2        209.94        223.00         9.25 o                         
  -4   8   2         65.41         56.14         6.23 o                         
  -3   8   2       1003.90       1014.37        24.30 o                         
  -2   8   2        387.61        405.76        11.90 o                         
  -1   8   2          6.68          9.60         4.59 o                         
   0   8   2        237.84        224.83         6.78 o                         
   1   8   2        999.27       1068.63        18.86 o                         
   2   8   2         35.61         25.31         4.80 o                         
   3   8   2       4240.45       4362.07        67.42 o                         
   4   8   2        963.34        981.32        20.39 o                         
   5   8   2        156.53        163.22         8.82 o                         
   6   8   2        662.97        713.51        23.19 o                         
   7   8   2        120.72        129.45        11.40 o                         
  -6   9   2          1.23         -2.56        12.92 o                         
  -5   9   2         50.03         43.77         7.37 o                         
  -4   9   2        347.16        337.39        13.15 o                         
  -3   9   2        418.37        412.95        12.73 o                         
  -2   9   2        929.62        937.48        20.80 o                         
  -1   9   2       3599.40       3806.89        59.25 o                         
   0   9   2         24.66         29.72         3.96 o                         
   1   9   2        230.13        249.27         6.30 o                         
   2   9   2        282.50        264.62         7.24 o                         
   3   9   2        533.11        539.25        13.37 o                         
   4   9   2        316.23        295.77        14.71 o                         
   5   9   2        675.64        693.19        19.63 o                         
   6   9   2         20.31         21.13         9.31 o                         
   7   9   2        284.83        292.61        22.34 o                         
  -6  10   2        584.85        601.80        34.96 o                         
  -5  10   2         51.47         49.14         9.26 o                         
  -4  10   2        597.52        570.64        25.53 o                         
  -3  10   2        393.49        405.71        15.75 o                         
  -2  10   2          1.49          7.31         5.94 o                         
  -1  10   2        210.75        207.88         7.60 o                         
   0  10   2        152.23        136.82         6.90 o                         
   1  10   2         13.68         14.12         3.22 o                         
   2  10   2        481.99        497.99        12.94 o                         
   3  10   2        298.86        298.60        11.56 o                         
   4  10   2        142.24        130.87         8.58 o                         
   5  10   2        215.96        202.14        13.45 o                         
   6  10   2         47.48         43.43        11.98 o                         
  -5  11   2         48.51         29.72        14.47 o                         
  -4  11   2          0.90          9.82        11.65 o                         
  -3  11   2         51.14         61.17         9.75 o                         
  -2  11   2        537.00        516.80        19.50 o                         
  -1  11   2          0.22         -3.23         8.09 o                         
   0  11   2        825.40        852.00        23.90 o                         
   1  11   2         83.08         80.57         6.86 o                         
   2  11   2        116.05        117.28         8.80 o                         
   3  11   2         44.48         35.50         8.43 o                         
   4  11   2         11.18          1.82         9.24 o                         
   5  11   2          1.88          8.32         7.78 o                         
  -3  12   2          1.89         12.31        10.68 o                         
  -2  12   2         81.41         82.44        11.49 o                         
  -1  12   2          0.56          3.52         9.79 o                         
   0  12   2         71.46         53.02         9.34 o                         
   1  12   2         28.34         31.89         8.53 o                         
   2  12   2         36.40         29.38        10.32 o                         
   3  12   2         45.74         44.34         9.19 o                         
   0  13   2         13.92          1.89        16.01 o                         
   1  13   2        471.80        490.06        32.90 o                         
  -2 -11   3        523.30        521.55        33.40 o                         
  -1 -11   3         81.81         85.48        13.65 o                         
   0 -11   3        711.95        748.72        33.24 o                         
   1 -11   3          7.17         26.36        11.91 o                         
   2 -11   3         20.71          5.93        12.69 o                         
  -4 -10   3          5.83          4.97        12.50 o                         
  -3 -10   3         88.60         75.28        18.97 o                         
  -2 -10   3        216.34        207.98        19.76 o                         
  -1 -10   3        232.77        203.14        14.20 o                         
   0 -10   3          2.57         -4.38         5.44 o                         
   1 -10   3         11.54         10.23         7.12 o                         
   2 -10   3         87.33         63.48        10.56 o                         
   3 -10   3         76.79         59.30        12.32 o                         
   4 -10   3         15.56         23.35        12.48 o                         
  -5  -9   3          2.97         -5.22        11.16 o                         
  -4  -9   3         22.71          7.14         8.37 o                         
  -3  -9   3          0.59          6.04         7.17 o                         
  -2  -9   3        104.86         78.39        10.01 o                         
  -1  -9   3        248.49        242.03        10.09 o                         
   0  -9   3        803.19        805.11        32.23 o                         
   1  -9   3        292.34        281.30        11.34 o                         
   2  -9   3         96.92         83.68         7.02 o                         
   3  -9   3        242.64        223.40        11.71 o                         
   4  -9   3         62.21         78.51        11.45 o                         
   5  -9   3        159.88        150.07        16.70 o                         
  -6  -8   3         34.53         28.01        14.72 o                         
  -5  -8   3          9.30          3.08         7.50 o                         
  -4  -8   3        472.87        470.37        15.41 o                         
  -3  -8   3        104.69         68.31         6.48 o                         
  -2  -8   3        501.12        500.13        11.04 o                         
  -1  -8   3         26.88         28.50         4.20 o                         
   0  -8   3        271.33        259.77         9.08 o                         
   1  -8   3         48.17         56.49         5.33 o                         
   2  -8   3        234.59        230.95        10.92 o                         
   3  -8   3         18.14          2.06         5.79 o                         
   4  -8   3        674.88        764.66        22.79 o                         
   5  -8   3         44.70         29.04         8.94 o                         
   6  -8   3       1159.54       1337.96        56.45 o                         
  -7  -7   3         43.75         59.64        19.60 o                         
  -6  -7   3        460.41        511.20        22.67 o                         
  -5  -7   3          2.30          0.44         5.95 o                         
  -4  -7   3        268.79        277.70         9.24 o                         
  -3  -7   3         39.77         42.42         4.40 o                         
  -2  -7   3        452.63        423.71         8.53 o                         
  -1  -7   3        528.29        515.63        11.53 o                         
   0  -7   3        756.25        780.88        16.50 o                         
   1  -7   3         18.77          7.53         3.30 o                         
   2  -7   3       1470.48       1464.18        24.16 o                         
   3  -7   3        123.21        109.16         5.99 o                         
   4  -7   3        259.79        246.51         8.34 o                         
   5  -7   3        770.27        804.13        25.59 o                         
   6  -7   3         18.61          2.87         7.76 o                         
   7  -7   3          5.54         19.42        10.19 o                         
  -7  -6   3          5.29          8.78        11.69 o                         
  -6  -6   3        218.10        233.15        12.41 o                         
  -5  -6   3       1135.99       1136.19        24.23 o                         
  -4  -6   3         89.70         84.88         4.62 o                         
  -3  -6   3       2210.12       2264.23        32.65 o                         
  -2  -6   3       1714.45       1788.90        24.63 o                         
  -1  -6   3        483.79        456.34         7.92 o                         
   0  -6   3       2648.90       2832.19        42.44 o                         
   1  -6   3        326.13        318.61         8.07 o                         
   2  -6   3        213.93        187.99         5.34 o                         
   3  -6   3        109.60         98.81         5.28 o                         
   4  -6   3         77.68         72.88         7.38 o                         
   5  -6   3         28.61         36.57         4.96 o                         
   6  -6   3        207.23        217.67        12.87 o                         
   7  -6   3         30.51         37.40        15.34 o                         
  -8  -5   3        212.78        235.36        28.30 o                         
  -7  -5   3       1003.35       1139.44        50.82 o                         
  -6  -5   3          8.13          1.45         4.04 o                         
  -5  -5   3       1652.66       1741.22        29.48 o                         
  -4  -5   3        205.06        198.70         6.40 o                         
  -3  -5   3         74.99         63.55         3.40 o                         
  -2  -5   3        748.57        687.19        10.58 o                         
  -1  -5   3         38.67         43.50         2.73 o                         
   0  -5   3        238.17        234.76         5.61 o                         
   1  -5   3        523.72        503.89         9.11 o                         
   2  -5   3         42.44         38.87         2.79 o                         
   3  -5   3        322.52        305.49         9.23 o                         
   4  -5   3        541.06        545.91        11.53 o                         
   5  -5   3          2.33          5.58         2.46 o                         
   6  -5   3        495.54        480.17        10.45 o                         
   7  -5   3          5.53          1.12         8.18 o                         
   8  -5   3        266.96        256.43        21.66 o                         
  -8  -4   3        341.79        349.45        28.52 o                         
  -7  -4   3        608.45        616.38        23.10 o                         
  -6  -4   3         21.52         21.41         4.09 o                         
  -5  -4   3        257.08        250.44         6.54 o                         
  -4  -4   3        258.14        264.78         6.25 o                         
  -3  -4   3        389.56        381.48         7.70 o                         
  -2  -4   3        234.09        248.40         4.89 o                         
  -1  -4   3       4535.10       4691.17        52.90 o                         
   0  -4   3         10.59         11.08         2.48 o                         
   1  -4   3        359.62        345.66         7.45 o                         
   2  -4   3          0.86         -2.19         2.19 o                         
   3  -4   3         68.09         63.33         4.03 o                         
   4  -4   3        233.76        247.72         6.22 o                         
   5  -4   3         74.31         72.29         4.13 o                         
   6  -4   3        122.50        126.32         4.06 o                         
   7  -4   3         58.40         60.38         4.54 o                         
   8  -4   3        167.43        151.50        16.64 o                         
  -8  -3   3         40.02         32.73         9.18 o                         
  -7  -3   3         17.79         11.73         4.41 o                         
  -6  -3   3         42.37         43.74         6.70 o                         
  -5  -3   3        365.79        345.95         7.56 o                         
  -4  -3   3       1311.20       1338.66        18.97 o                         
  -3  -3   3         50.90         41.75         2.82 o                         
  -2  -3   3        925.18        899.56        11.95 o                         
  -1  -3   3       2361.52       2475.89        31.31 o                         
   0  -3   3        386.24        401.48         6.61 o                         
   1  -3   3       1304.71       1340.12        19.26 o                         
   2  -3   3        582.04        571.71         9.39 o                         
   3  -3   3        753.18        790.33        13.29 o                         
   4  -3   3       3209.40       3326.22        44.14 o                         
   5  -3   3        923.10        924.63        14.80 o                         
   6  -3   3        592.08        605.29         9.78 o                         
   7  -3   3        886.14        942.05        25.97 o                         
   8  -3   3        101.48         82.78         9.58 o                         
   9  -3   3         97.72         85.80        18.11 o                         
  -8  -2   3        261.55        267.47        14.40 o                         
  -7  -2   3         48.09         48.98         5.23 o                         
  -6  -2   3         11.90          3.64         3.52 o                         
  -5  -2   3        190.35        186.92         5.64 o                         
  -4  -2   3        414.12        392.13         7.69 o                         
  -3  -2   3       1204.51       1168.89        16.03 o                         
  -2  -2   3        511.30        550.36        11.62 o                         
  -1  -2   3        105.77        116.84         2.99 o                         
   0  -2   3       3664.22       3608.00        47.65 o                         
   1  -2   3          0.04         -0.19         2.22 o                         
   2  -2   3       6288.40       5867.25        70.21 o                         
   3  -2   3       1032.00        983.49        13.81 o                         
   4  -2   3       1459.30       1410.27        21.46 o                         
   5  -2   3       1574.19       1596.52        28.50 o                         
   6  -2   3        161.34        137.40         8.18 o                         
   7  -2   3          9.86         17.29         5.77 o                         
   8  -2   3        256.65        264.66        15.25 o                         
   9  -2   3        156.95        151.90        34.06 o                         
  -9  -1   3         14.00         32.61        19.83 o                         
  -8  -1   3        172.82        169.53        10.85 o                         
  -7  -1   3          1.04         -2.96         3.97 o                         
  -6  -1   3        749.61        745.04        13.29 o                         
  -5  -1   3       4017.10       4208.65        58.17 o                         
  -4  -1   3         26.86         41.47         3.06 o                         
  -3  -1   3       4042.95       3879.80        52.40 o                         
  -2  -1   3          8.12         44.24         2.88 o                         
  -1  -1   3       1132.08       1428.55        44.24 o                         
   0  -1   3       2829.00       2827.50        67.84 o                         
   1  -1   3      20114.94      18905.83       305.23 o                         
   2  -1   3        317.76        254.41         4.65 o                         
   3  -1   3       2553.52       2447.63        32.46 o                         
   4  -1   3        478.35        462.30        13.66 o                         
   5  -1   3        195.18        225.81        10.23 o                         
   6  -1   3       2055.97       2153.15        43.54 o                         
   7  -1   3        507.27        547.53        17.90 o                         
   8  -1   3        310.51        306.58        15.34 o                         
   9  -1   3        655.33        732.04        30.75 o                         
  -9   0   3          0.84        -12.78        16.76 o                         
  -8   0   3        153.65        167.83         9.28 o                         
  -7   0   3       2481.04       2738.37        45.44 o                         
  -6   0   3         20.31         12.67         3.33 o                         
  -5   0   3       3702.93       3778.83        51.85 o                         
  -4   0   3       2997.01       2863.53        39.45 o                         
  -3   0   3          0.47          5.76         3.56 o                         
  -2   0   3       3337.88       3197.81        48.05 o                         
  -1   0   3         64.15        841.23       118.39 o                         
   0   0   3        137.18        170.35         5.96 o                         
   1   0   3      31529.27      27240.35       367.46 o                         
   2   0   3       1475.02       1304.42        16.80 o                         
   3   0   3          6.59         18.77         1.85 o                         
   4   0   3       1336.64       1283.23        31.19 o                         
   5   0   3         22.35         16.34         6.17 o                         
   6   0   3       1565.69       1661.72        34.39 o                         
   7   0   3        461.08        489.82        15.11 o                         
   8   0   3         23.69         13.34        12.63 o                         
   9   0   3          3.06          8.06         9.48 o                         
  -9   1   3        267.61        256.63        28.73 o                         
  -8   1   3         11.99          7.85         6.00 o                         
  -7   1   3        762.13        800.70        19.63 o                         
  -6   1   3        466.76        470.97         9.88 o                         
  -5   1   3          4.49         11.93         2.92 o                         
  -4   1   3        545.12        459.67         9.06 o                         
  -3   1   3       1341.72       1222.33        19.55 o                         
  -2   1   3         70.18         82.57         3.58 o                         
  -1   1   3       8332.74       8521.84       144.78 o                         
   0   1   3       2174.38       2280.14        68.15 o                         
   1   1   3       5665.74       5787.74       102.72 o                         
   2   1   3       3105.09       2915.88        40.13 o                         
   3   1   3        853.61        804.39        10.39 o                         
   4   1   3        224.15        208.87         6.87 o                         
   5   1   3          4.96          4.10         3.57 o                         
   6   1   3        130.85        113.29         6.90 o                         
   7   1   3        636.07        669.30        24.31 o                         
   8   1   3        278.19        271.47        22.88 o                         
   9   1   3         55.40         53.56        10.10 o                         
  -9   2   3        145.94        134.54        18.59 o                         
  -8   2   3        490.27        481.56        20.27 o                         
  -7   2   3          9.40          5.39         3.51 o                         
  -6   2   3       1305.46       1360.46        22.84 o                         
  -5   2   3       1427.36       1396.64        22.21 o                         
  -4   2   3         37.75         36.17         4.00 o                         
  -3   2   3       6682.80       6479.10        98.01 o                         
  -2   2   3        461.24        518.20        10.43 o                         
  -1   2   3       2477.44       2274.19        42.88 o                         
   0   2   3       2032.06       2184.03        38.06 o                         
   1   2   3        264.83        308.69         6.17 o                         
   2   2   3        748.73        781.30        11.86 o                         
   3   2   3         70.15         71.23         3.15 o                         
   4   2   3        512.41        558.32         8.02 o                         
   5   2   3       1356.31       1249.50        23.46 o                         
   6   2   3        172.58        171.29         9.55 o                         
   7   2   3       1659.94       1669.64        43.61 o                         
   8   2   3          6.98         -0.53         6.96 o                         
   9   2   3        327.59        311.04        17.87 o                         
  -9   3   3          1.33         -3.98        15.42 o                         
  -8   3   3        403.10        411.30        51.96 o                         
  -7   3   3          3.78         -5.15         5.35 o                         
  -6   3   3          2.09         -1.22         3.22 o                         
  -5   3   3         34.14         27.42         3.22 o                         
  -4   3   3         65.45         58.03         3.42 o                         
  -3   3   3        827.79        838.86        15.29 o                         
  -2   3   3         18.58         35.72         3.04 o                         
  -1   3   3        732.18        768.58        16.43 o                         
   0   3   3       3250.34       3407.06        95.10 o                         
   1   3   3          9.24         11.46         1.85 o                         
   2   3   3       2070.83       2117.23        26.56 o                         
   3   3   3       8857.43       8910.84       121.44 o                         
   4   3   3        223.49        203.08         5.02 o                         
   5   3   3        952.61        888.31        12.30 o                         
   6   3   3        136.84        128.23         3.41 o                         
   7   3   3        187.15        171.53         9.36 o                         
   8   3   3        547.47        542.09        22.97 o                         
   9   3   3        410.06        407.55        27.99 o                         
  -8   4   3        212.40        184.72        11.68 o                         
  -7   4   3         22.56         12.90         5.46 o                         
  -6   4   3         88.70         71.06         4.85 o                         
  -5   4   3        244.01        212.98        10.26 o                         
  -4   4   3        814.11        857.92        16.15 o                         
  -3   4   3        139.31        120.79         4.08 o                         
  -2   4   3       5761.52       5598.21        96.22 o                         
  -1   4   3       1207.01       1454.19        29.37 o                         
   0   4   3       1882.74       1817.66        48.12 o                         
   1   4   3       4283.77       4735.62        85.26 o                         
   2   4   3        383.30        422.47         7.55 o                         
   3   4   3       1741.60       1770.86        26.67 o                         
   4   4   3        375.90        310.31         6.16 o                         
   5   4   3          2.46          1.89         3.61 o                         
   6   4   3       1609.72       1681.16        22.96 o                         
   7   4   3        580.76        561.91        12.66 o                         
   8   4   3        354.96        365.99        16.49 o                         
   9   4   3        818.41        894.00        46.44 o                         
  -8   5   3          6.66          0.90         8.90 o                         
  -7   5   3       1005.78       1044.84        28.80 o                         
  -6   5   3         26.10         25.01         4.88 o                         
  -5   5   3       1260.39       1329.92        24.13 o                         
  -4   5   3       1351.83       1364.57        24.80 o                         
  -3   5   3        173.30        200.88         6.79 o                         
  -2   5   3       2305.88       2306.97        43.07 o                         
  -1   5   3       1244.99       1358.21        31.88 o                         
   0   5   3        398.33        450.27        17.03 o                         
   1   5   3       9975.62      11130.25       191.78 o                         
   2   5   3       2953.36       3008.94        51.64 o                         
   3   5   3        510.77        537.97        10.97 o                         
   4   5   3       3345.30       3366.23        50.37 o                         
   5   5   3         51.46         39.75         2.54 o                         
   6   5   3        133.69        135.61         6.34 o                         
   7   5   3        341.97        336.06         7.76 o                         
   8   5   3        142.64        140.91         8.38 o                         
   9   5   3          1.75         21.52        13.61 o                         
  -8   6   3         89.40         89.99        13.01 o                         
  -7   6   3        862.68        935.49        60.64 o                         
  -6   6   3        855.12        881.39        20.23 o                         
  -5   6   3        201.48        181.64         7.93 o                         
  -4   6   3        192.69        183.23         7.87 o                         
  -3   6   3       1943.81       1920.43        29.39 o                         
  -2   6   3        268.69        296.08         7.52 o                         
  -1   6   3       1867.76       1646.93        36.06 o                         
   0   6   3       1647.52       1655.61        34.20 o                         
   1   6   3        823.35        794.12        19.09 o                         
   2   6   3       1346.85       1347.96        28.47 o                         
   3   6   3         52.31         61.98         3.85 o                         
   4   6   3        396.72        389.55        14.20 o                         
   5   6   3          2.17          0.39         3.39 o                         
   6   6   3        111.97        114.22         5.39 o                         
   7   6   3        251.86        217.69         9.05 o                         
   8   6   3        170.31        171.49        17.13 o                         
  -7   7   3         57.43         55.75        10.93 o                         
  -6   7   3        852.82        863.15        20.83 o                         
  -5   7   3        730.25        745.04        17.58 o                         
  -4   7   3        969.62        945.93        20.53 o                         
  -3   7   3        578.82        575.96        13.19 o                         
  -2   7   3         92.71         82.18         4.28 o                         
  -1   7   3        386.74        400.27        10.97 o                         
   0   7   3         82.88        122.67         8.95 o                         
   1   7   3        378.09        406.20        12.03 o                         
   2   7   3         54.94         40.00         2.58 o                         
   3   7   3        948.61        965.27        17.76 o                         
   4   7   3        159.69        150.01         6.23 o                         
   5   7   3        573.95        584.04        13.82 o                         
   6   7   3          1.51         -4.02         4.02 o                         
   7   7   3        646.76        646.73        20.56 o                         
   8   7   3          2.54         -4.60         7.67 o                         
  -7   8   3        194.55        190.56        22.19 o                         
  -6   8   3         76.96         69.73         9.08 o                         
  -5   8   3        123.07        111.78         8.21 o                         
  -4   8   3        253.13        236.92         9.37 o                         
  -3   8   3        197.38        176.46         8.24 o                         
  -2   8   3        389.20        389.65         9.22 o                         
  -1   8   3        195.18        196.80         6.86 o                         
   0   8   3        250.27        264.52         7.53 o                         
   1   8   3        753.95        771.62        14.47 o                         
   2   8   3        289.62        264.45         6.02 o                         
   3   8   3       1696.61       1703.05        29.97 o                         
   4   8   3        152.43        135.97         6.71 o                         
   5   8   3        384.77        381.58        11.46 o                         
   6   8   3         47.73         46.10         6.22 o                         
   7   8   3        187.61        158.75        10.34 o                         
  -6   9   3        152.61        148.98        14.76 o                         
  -5   9   3         17.34         18.79        12.51 o                         
  -4   9   3        732.52        756.09        31.76 o                         
  -3   9   3         73.75         66.49         6.79 o                         
  -2   9   3       1868.64       1916.45        42.36 o                         
  -1   9   3        143.14        145.67         6.33 o                         
   0   9   3       1648.30       1667.86        29.66 o                         
   1   9   3        156.85        138.81         5.99 o                         
   2   9   3        109.47         91.91         5.02 o                         
   3   9   3        618.76        608.92        14.41 o                         
   4   9   3        707.27        695.06        16.65 o                         
   5   9   3          8.17          7.68         5.44 o                         
   6   9   3        482.16        470.92        22.42 o                         
   7   9   3        265.69        253.74        14.38 o                         
  -6  10   3         78.61         92.39        15.63 o                         
  -5  10   3        140.23        124.77        22.91 o                         
  -4  10   3        441.72        448.54        31.48 o                         
  -3  10   3         63.77         62.88         8.85 o                         
  -2  10   3          7.89          5.61         6.65 o                         
  -1  10   3         38.03         41.61         4.27 o                         
   0  10   3         18.71         23.68         4.00 o                         
   1  10   3        130.27        141.89         6.36 o                         
   2  10   3       1322.97       1354.46        27.62 o                         
   3  10   3         23.04         20.43         6.06 o                         
   4  10   3       1391.77       1401.08        32.34 o                         
   5  10   3          1.92         -6.67         6.95 o                         
   6  10   3         17.72         14.48        12.46 o                         
  -5  11   3          2.41         -9.38        13.43 o                         
  -4  11   3         64.47         58.00        10.83 o                         
  -3  11   3        474.04        478.73        19.85 o                         
  -2  11   3        142.94        127.11         9.74 o                         
  -1  11   3        524.80        551.65        21.96 o                         
   0  11   3        456.89        511.07        16.49 o                         
   1  11   3        157.05        138.50         8.04 o                         
   2  11   3        356.99        359.80        15.14 o                         
   3  11   3         49.83         40.88         7.55 o                         
   4  11   3         76.20         65.70         9.97 o                         
   5  11   3        102.56         71.21        10.30 o                         
  -3  12   3        157.15        164.29        17.61 o                         
  -2  12   3         63.60         33.76        10.43 o                         
  -1  12   3         15.88         22.96         8.83 o                         
   0  12   3         79.09         63.11         8.42 o                         
   1  12   3        123.71        106.02        11.30 o                         
   2  12   3          0.92          0.48         8.91 o                         
   3  12   3        143.79        114.50         9.90 o                         
   4  12   3         36.68         24.26         9.90 o                         
  -1  13   3        167.65        157.69        19.80 o                         
   0  13   3        128.76         99.24        18.79 o                         
   1  13   3        154.13        174.54        21.30 o                         
   2  13   3         14.71         29.16        18.11 o                         
  -3 -10   4        389.15        391.75        27.30 o                         
  -2 -10   4         69.31         75.47        16.94 o                         
  -1 -10   4         10.81          4.19         9.53 o                         
   0 -10   4        222.05        215.69        15.37 o                         
   1 -10   4          0.67         -7.98        10.71 o                         
   2 -10   4        180.59        175.37        13.78 o                         
   3 -10   4        490.96        502.71        30.90 o                         
  -4  -9   4        191.95        195.64        15.58 o                         
  -3  -9   4         68.50         24.98        18.54 o                         
  -2  -9   4        474.22        461.64        16.23 o                         
  -1  -9   4        882.43        879.85        22.49 o                         
   0  -9   4        161.39        157.65        12.82 o                         
   1  -9   4         44.94         42.01         7.49 o                         
   2  -9   4          5.24          4.81         7.32 o                         
   3  -9   4         28.68         27.96         9.36 o                         
   4  -9   4         48.83         46.91        11.37 o                         
   5  -9   4         69.91         86.27        31.14 o                         
  -5  -8   4        317.35        337.34        20.46 o                         
  -4  -8   4        584.78        600.81        27.45 o                         
  -3  -8   4         49.85         44.33         5.29 o                         
  -2  -8   4         88.54         97.93         5.37 o                         
  -1  -8   4         55.81         50.46         4.66 o                         
   0  -8   4         20.42         19.24         3.83 o                         
   1  -8   4        182.79        172.02         7.61 o                         
   2  -8   4         97.27         77.70         5.41 o                         
   3  -8   4        119.88        121.57         8.30 o                         
   4  -8   4        238.59        258.39        16.26 o                         
   5  -8   4          1.46         24.17        13.97 o                         
   6  -8   4        398.49        430.86        27.96 o                         
  -6  -7   4         30.21         35.88         8.85 o                         
  -5  -7   4          0.26          7.06         8.08 o                         
  -4  -7   4         23.78         12.65         4.96 o                         
  -3  -7   4          7.05          3.40         3.98 o                         
  -2  -7   4          8.19          5.37         3.36 o                         
  -1  -7   4        342.78        342.38         8.97 o                         
   0  -7   4        155.72        140.75         4.97 o                         
   1  -7   4       1001.37       1000.88        19.03 o                         
   2  -7   4         69.83         65.78         4.31 o                         
   3  -7   4       1104.20       1146.14        20.53 o                         
   4  -7   4        288.02        279.24        12.74 o                         
   5  -7   4         12.49          8.74         6.65 o                         
   6  -7   4        328.57        383.38        22.53 o                         
  -7  -6   4          0.99         -3.24        10.47 o                         
  -6  -6   4        368.08        403.76        25.49 o                         
  -5  -6   4         59.65         54.56        10.41 o                         
  -4  -6   4        802.21        790.07        16.90 o                         
  -3  -6   4        331.75        347.45         9.33 o                         
  -2  -6   4        393.28        358.52        18.17 o                         
  -1  -6   4       1119.04       1143.25        18.24 o                         
   0  -6   4          2.10          7.64         2.50 o                         
   1  -6   4          0.77          2.69         4.49 o                         
   2  -6   4         81.45         72.88         4.11 o                         
   3  -6   4         76.62         71.43         4.30 o                         
   4  -6   4          4.10          3.65         2.46 o                         
   5  -6   4       1472.84       1591.51        30.40 o                         
   6  -6   4        260.04        230.71        11.30 o                         
   7  -6   4        297.73        303.56        23.07 o                         
  -7  -5   4         11.16          3.69        10.90 o                         
  -6  -5   4        624.50        626.28        21.99 o                         
  -5  -5   4        226.00        208.45         7.57 o                         
  -4  -5   4         67.24         52.15         4.34 o                         
  -3  -5   4        324.08        326.50         8.10 o                         
  -2  -5   4         92.53         88.01         3.62 o                         
  -1  -5   4         46.68         37.24         2.78 o                         
   0  -5   4       2257.31       2348.22        31.59 o                         
   1  -5   4        445.08        419.24         8.83 o                         
   2  -5   4        619.73        574.21        10.55 o                         
   3  -5   4       1083.92       1065.01        17.78 o                         
   4  -5   4        118.46        127.33         5.00 o                         
   5  -5   4        323.51        315.74         9.73 o                         
   6  -5   4        173.90        164.53         8.89 o                         
   7  -5   4         12.14          9.57         7.76 o                         
   8  -5   4         22.62         58.08        19.50 o                         
  -8  -4   4        547.46        565.27        31.03 o                         
  -7  -4   4         20.38         22.81        10.96 o                         
  -6  -4   4          5.46          5.89         4.64 o                         
  -5  -4   4        181.62        194.35         6.64 o                         
  -4  -4   4       1766.81       1855.82        26.36 o                         
  -3  -4   4         63.39         51.74         3.64 o                         
  -2  -4   4       3991.67       3957.07        50.49 o                         
  -1  -4   4       3184.19       3377.43        43.58 o                         
   0  -4   4       2190.99       2208.75        29.12 o                         
   1  -4   4        705.21        727.90        12.79 o                         
   2  -4   4        113.57         96.43         4.66 o                         
   3  -4   4         62.97         50.44         3.29 o                         
   4  -4   4        452.91        452.73         9.07 o                         
   5  -4   4        256.92        255.09         7.16 o                         
   6  -4   4        144.07        129.99        15.40 o                         
   7  -4   4         53.40         58.12         6.52 o                         
   8  -4   4        139.40        174.26        19.70 o                         
  -8  -3   4         38.22         44.28        10.74 o                         
  -7  -3   4       1002.68       1089.70        36.87 o                         
  -6  -3   4        806.96        858.69        16.24 o                         
  -5  -3   4         11.24         10.67         3.48 o                         
  -4  -3   4       2451.92       2587.24        34.38 o                         
  -3  -3   4        168.74        177.17         4.88 o                         
  -2  -3   4        516.48        507.67         8.32 o                         
  -1  -3   4        511.17        543.96        12.60 o                         
   0  -3   4        295.78        303.13         7.84 o                         
   1  -3   4          8.37          1.84         1.87 o                         
   2  -3   4         53.11         59.30         2.62 o                         
   3  -3   4          5.17          0.22         2.32 o                         
   4  -3   4        635.07        615.40        11.18 o                         
   5  -3   4        254.47        239.99         6.24 o                         
   6  -3   4        225.89        211.86         7.03 o                         
   7  -3   4          7.27          0.94         5.57 o                         
   8  -3   4        128.74        107.38        10.72 o                         
  -8  -2   4        349.99        341.88        22.81 o                         
  -7  -2   4        310.41        311.95        11.37 o                         
  -6  -2   4        337.76        310.53         9.05 o                         
  -5  -2   4          0.09         14.84         3.52 o                         
  -4  -2   4        266.12        278.83         6.42 o                         
  -3  -2   4        793.97        836.60        12.75 o                         
  -2  -2   4        138.99        160.55         4.32 o                         
  -1  -2   4        613.79        642.34        10.75 o                         
   0  -2   4        367.77        351.59         6.81 o                         
   1  -2   4       1272.34       1250.33        18.08 o                         
   2  -2   4        229.07        229.80         4.75 o                         
   3  -2   4        699.11        702.26        10.33 o                         
   4  -2   4        292.68        306.09         6.25 o                         
   5  -2   4          1.28          3.53         1.86 o                         
   6  -2   4         86.77         81.28         6.60 o                         
   7  -2   4         37.85         37.85         7.62 o                         
   8  -2   4         16.90         14.78         7.74 o                         
   9  -2   4        110.29        110.75        28.03 o                         
  -8  -1   4         36.24         24.01         9.86 o                         
  -7  -1   4        246.23        228.29         8.50 o                         
  -6  -1   4         28.10         24.77         4.16 o                         
  -5  -1   4        146.74        158.03         5.38 o                         
  -4  -1   4         64.50         52.87         3.58 o                         
  -3  -1   4        124.27         86.30         3.46 o                         
  -2  -1   4        134.10        145.18        15.08 o                         
  -1  -1   4        175.82        117.87         3.18 o                         
   0  -1   4       2057.74       2226.00        33.05 o                         
   1  -1   4         98.17        103.17         4.42 o                         
   2  -1   4       2237.52       2091.77        26.86 o                         
   3  -1   4        132.87        153.52         4.08 o                         
   4  -1   4        474.18        422.83         7.58 o                         
   5  -1   4       2668.69       2821.40        62.65 o                         
   6  -1   4          5.64          7.68         4.46 o                         
   7  -1   4        936.48        979.01        26.09 o                         
   8  -1   4        199.89        191.80        12.89 o                         
   9  -1   4         21.24         32.39         9.63 o                         
  -8   0   4        430.55        504.95        28.02 o                         
  -7   0   4        127.72        120.42         5.82 o                         
  -6   0   4        751.06        779.59        14.77 o                         
  -5   0   4         43.87         46.18         3.74 o                         
  -4   0   4        145.58        189.28         5.65 o                         
  -3   0   4        512.24        431.85         9.41 o                         
  -2   0   4        298.66        276.24         6.23 o                         
  -1   0   4         72.58        250.34        32.53 o                         
   0   0   4       3155.52       3313.28        49.15 o                         
   1   0   4      17128.10      16323.84       221.94 o                         
   2   0   4        120.08         94.97         2.69 o                         
   3   0   4       4057.65       3725.09        43.23 o                         
   4   0   4         97.88        108.43         6.13 o                         
   5   0   4       1436.35       1500.71        37.14 o                         
   6   0   4        385.07        376.76        13.97 o                         
   7   0   4        250.69        236.89        10.79 o                         
   8   0   4         33.09         16.77         7.25 o                         
   9   0   4         77.96         78.57        11.83 o                         
  -8   1   4        186.09        218.10        12.15 o                         
  -7   1   4        233.69        243.03         7.53 o                         
  -6   1   4        139.15        127.78         6.37 o                         
  -5   1   4       1131.98       1151.63        20.06 o                         
  -4   1   4        745.53        676.10        12.28 o                         
  -3   1   4        741.58        842.03        15.36 o                         
  -2   1   4       9731.27       9412.24       141.73 o                         
  -1   1   4          5.97         22.45         2.50 o                         
   0   1   4       1820.96       1680.12        26.31 o                         
   1   1   4         74.34         64.89         3.05 o                         
   2   1   4         20.38         24.76         3.52 o                         
   3   1   4       1050.90       1019.81        13.28 o                         
   4   1   4         73.95         71.55         2.45 o                         
   5   1   4        148.42        128.79         7.16 o                         
   6   1   4       1108.91       1097.98        26.35 o                         
   7   1   4       1636.80       1800.52        41.59 o                         
   8   1   4         15.68          5.99        19.06 o                         
   9   1   4         76.13         71.14        10.29 o                         
  -8   2   4          4.02          7.48         7.57 o                         
  -7   2   4       1168.15       1235.45        33.69 o                         
  -6   2   4        910.68        921.51        19.70 o                         
  -5   2   4        170.10        182.86         8.70 o                         
  -4   2   4       1680.04       1641.58        35.29 o                         
  -3   2   4         76.79         83.62         7.56 o                         
  -2   2   4       1309.51       1286.25        22.56 o                         
  -1   2   4        700.16        661.78        14.28 o                         
   0   2   4        960.03       1007.05        18.87 o                         
   1   2   4          8.34          8.96         2.30 o                         
   2   2   4       1735.24       1664.57        20.51 o                         
   3   2   4        626.43        600.28         9.89 o                         
   4   2   4       3145.80       3105.04        38.32 o                         
   5   2   4         97.89         89.33         5.72 o                         
   6   2   4         84.08         72.85         5.81 o                         
   7   2   4         29.10         36.27         5.57 o                         
   8   2   4        316.80        308.78        15.73 o                         
   9   2   4          1.47         23.23        13.90 o                         
  -8   3   4        113.72        102.79        12.34 o                         
  -7   3   4        233.08        227.76         8.00 o                         
  -6   3   4         10.58         14.51         3.79 o                         
  -5   3   4        781.76        722.93        22.96 o                         
  -4   3   4          5.14          0.56         3.33 o                         
  -3   3   4        599.42        562.01        11.38 o                         
  -2   3   4        513.46        486.46        11.00 o                         
  -1   3   4        678.80        618.35        13.24 o                         
   0   3   4         74.36         51.53         3.92 o                         
   1   3   4         15.74         10.62         2.42 o                         
   2   3   4        183.93        191.02         3.60 o                         
   3   3   4        176.24        170.16         3.57 o                         
   4   3   4        429.68        389.06         7.32 o                         
   5   3   4          9.69         14.96         1.56 o                         
   6   3   4         18.21         17.09         4.36 o                         
   7   3   4        790.40        797.82        22.20 o                         
   8   3   4         80.57         90.96         9.89 o                         
   9   3   4        188.14        188.18        27.52 o                         
  -8   4   4         55.86         52.90         9.23 o                         
  -7   4   4        489.66        442.76        18.78 o                         
  -6   4   4         89.96         55.48         4.52 o                         
  -5   4   4        827.07        872.49        17.51 o                         
  -4   4   4        203.30        194.74         5.89 o                         
  -3   4   4       3499.18       3437.79        54.75 o                         
  -2   4   4        164.76        145.69         5.43 o                         
  -1   4   4       2654.26       2675.54        49.25 o                         
   0   4   4        209.32        309.72         8.23 o                         
   1   4   4        726.11        858.22        14.37 o                         
   2   4   4        913.00       1009.50        15.84 o                         
   3   4   4        164.81        170.45         3.78 o                         
   4   4   4          0.01         -1.87         1.87 o                         
   5   4   4       1214.53       1135.90        19.27 o                         
   6   4   4         42.17         39.10         2.41 o                         
   7   4   4        353.34        335.55        12.48 o                         
   8   4   4        497.72        545.06        20.99 o                         
   9   4   4          1.52         11.72        11.60 o                         
  -8   5   4         52.54         72.38        10.74 o                         
  -7   5   4        107.44        105.07         9.74 o                         
  -6   5   4         20.79         25.05         4.26 o                         
  -5   5   4          3.06          1.93         3.08 o                         
  -4   5   4        179.57        182.86         5.95 o                         
  -3   5   4        285.33        265.57         6.98 o                         
  -2   5   4        265.27        259.24         7.23 o                         
  -1   5   4         13.47         27.59         4.29 o                         
   0   5   4        156.02        133.22         5.86 o                         
   1   5   4       1802.30       1902.64        38.01 o                         
   2   5   4       1611.62       1657.52        29.00 o                         
   3   5   4       4764.09       4862.72        63.10 o                         
   4   5   4         89.16         90.64         4.41 o                         
   5   5   4        647.57        652.74        11.13 o                         
   6   5   4        180.34        160.45        15.40 o                         
   7   5   4        134.13        118.69         6.65 o                         
   8   5   4         69.24         66.22        12.23 o                         
  -8   6   4         93.63         94.35        13.96 o                         
  -7   6   4         61.61         58.86        10.96 o                         
  -6   6   4          2.10          5.49         4.89 o                         
  -5   6   4       1254.78       1312.82        26.25 o                         
  -4   6   4        435.74        435.11        10.41 o                         
  -3   6   4         99.19        111.53         4.29 o                         
  -2   6   4       3958.96       3854.88        60.89 o                         
  -1   6   4        850.08        845.93        21.80 o                         
   0   6   4        204.06        192.89         7.29 o                         
   1   6   4       3564.74       3848.39        73.09 o                         
   2   6   4        422.78        451.13         8.93 o                         
   3   6   4        608.47        653.79        12.42 o                         
   4   6   4        653.77        661.64        12.54 o                         
   5   6   4       1163.80       1135.46        19.32 o                         
   6   6   4        310.12        319.41         8.02 o                         
   7   6   4       1913.71       2031.92        40.81 o                         
   8   6   4         35.80         35.81         7.40 o                         
  -7   7   4        468.22        508.02        28.15 o                         
  -6   7   4        989.53       1049.09        29.79 o                         
  -5   7   4        468.06        476.62        13.07 o                         
  -4   7   4        105.80        111.83         4.78 o                         
  -3   7   4        111.48        116.87         4.58 o                         
  -2   7   4        234.31        232.28         6.87 o                         
  -1   7   4       1437.01       1449.76        29.81 o                         
   0   7   4       1381.22       1470.20        29.38 o                         
   1   7   4        464.04        481.57        21.73 o                         
   2   7   4       2928.42       3050.68        65.87 o                         
   3   7   4         19.60         15.00         3.10 o                         
   4   7   4       1985.03       2009.14        31.21 o                         
   5   7   4         14.91         20.79         3.85 o                         
   6   7   4          5.97          6.50         3.65 o                         
   7   7   4        211.56        209.99         9.74 o                         
   8   7   4          1.74         13.95         8.13 o                         
  -7   8   4         14.42         11.23        11.69 o                         
  -6   8   4        571.91        616.60        30.84 o                         
  -5   8   4        414.69        430.63        14.93 o                         
  -4   8   4         61.44         49.22         5.41 o                         
  -3   8   4        376.07        365.89         8.63 o                         
  -2   8   4       1523.55       1559.32        34.69 o                         
  -1   8   4       1671.26       1683.13        36.44 o                         
   0   8   4       2844.40       2918.02        58.56 o                         
   1   8   4         48.36         46.10         5.94 o                         
   2   8   4         54.99         48.89         3.45 o                         
   3   8   4         58.43         49.23         3.50 o                         
   4   8   4         45.47         42.12         5.30 o                         
   5   8   4         11.97         10.58         5.24 o                         
   6   8   4        224.36        193.01         8.28 o                         
   7   8   4          7.09         -0.25         7.28 o                         
  -6   9   4          2.77        -10.03        10.03 o                         
  -5   9   4        508.79        549.30        28.18 o                         
  -4   9   4         60.48         65.02         7.37 o                         
  -3   9   4        142.06        136.53        12.03 o                         
  -2   9   4          2.20          7.23         3.34 o                         
  -1   9   4          3.40          6.13         5.63 o                         
   0   9   4         25.85         10.35         7.23 o                         
   1   9   4          3.95          3.75         4.15 o                         
   2   9   4        466.58        437.17        10.68 o                         
   3   9   4        520.38        520.30        11.34 o                         
   4   9   4        191.78        176.71         7.07 o                         
   5   9   4        763.58        792.53        18.66 o                         
   6   9   4        115.56        120.81         9.47 o                         
   7   9   4         84.14         71.21         9.12 o                         
  -6  10   4          2.38         -6.98        17.02 o                         
  -5  10   4         83.89         73.80        12.96 o                         
  -4  10   4         19.44         13.45        11.12 o                         
  -3  10   4          6.92         17.02         8.90 o                         
  -2  10   4         28.74         22.98         7.99 o                         
  -1  10   4        156.38        157.77         7.31 o                         
   0  10   4        184.61        161.80         7.88 o                         
   1  10   4        249.74        261.47         8.44 o                         
   2  10   4         12.76         13.63         3.90 o                         
   3  10   4        401.96        414.76        10.78 o                         
   4  10   4        116.79        109.00         7.53 o                         
   5  10   4        121.85        111.51         7.49 o                         
   6  10   4        195.65        191.03        16.68 o                         
  -5  11   4         11.00        -19.63        19.63 o                         
  -4  11   4        231.67        211.98        16.53 o                         
  -3  11   4        110.24        107.22        12.93 o                         
  -2  11   4        399.68        407.36        18.95 o                         
  -1  11   4         84.82        101.02         7.10 o                         
   0  11   4        300.76        262.21        10.74 o                         
   1  11   4        719.88        740.95        19.81 o                         
   2  11   4         35.81         25.84         7.34 o                         
   3  11   4         35.26         26.09         7.59 o                         
   4  11   4        337.03        300.35        13.24 o                         
   5  11   4         91.94         98.19        10.63 o                         
  -3  12   4         23.56         30.72        10.68 o                         
  -2  12   4          7.21          3.05         7.45 o                         
  -1  12   4        213.38        206.59        15.31 o                         
   0  12   4        443.72        496.96        18.86 o                         
   1  12   4         23.49          9.76         8.20 o                         
   2  12   4        717.74        753.25        32.40 o                         
   3  12   4        132.15        123.12        13.58 o                         
   4  12   4         71.91         46.31        11.27 o                         
  -1  13   4         90.05         66.31        18.65 o                         
   0  13   4        274.96        286.54        30.54 o                         
   1  13   4         27.41         22.53        15.08 o                         
   2  13   4          6.23         23.27        17.93 o                         
  -1 -10   5        338.57        373.00        25.67 o                         
   0 -10   5         16.95         20.16        11.40 o                         
   1 -10   5       1217.99       1301.70        47.53 o                         
   2 -10   5        151.04        153.65        15.95 o                         
  -3  -9   5        864.30        944.67        45.53 o                         
  -2  -9   5          9.42          0.51         7.45 o                         
  -1  -9   5        213.51        214.24        12.61 o                         
   0  -9   5         28.29         43.85         9.21 o                         
   1  -9   5        150.54        145.56        11.49 o                         
   2  -9   5         98.39        121.76         9.07 o                         
   3  -9   5        349.01        364.31        31.67 o                         
   4  -9   5         34.67         44.41        15.61 o                         
  -5  -8   5        426.73        486.19        33.80 o                         
  -4  -8   5         50.06         75.83        23.95 o                         
  -3  -8   5        240.46        240.62        19.53 o                         
  -2  -8   5         47.29         55.58         6.85 o                         
  -1  -8   5         22.37         18.47         5.21 o                         
   0  -8   5        129.19         97.78         7.87 o                         
   1  -8   5        803.52        796.75        16.59 o                         
   2  -8   5         34.79         22.24        10.06 o                         
   3  -8   5        552.39        537.97        21.63 o                         
   4  -8   5         19.66         28.13         9.79 o                         
   5  -8   5          2.70          3.39        10.75 o                         
  -6  -7   5         39.00         25.94        12.69 o                         
  -5  -7   5        244.46        221.38        15.00 o                         
  -4  -7   5        713.00        672.85        36.26 o                         
  -3  -7   5          4.33         -2.55         7.36 o                         
  -2  -7   5        444.69        429.62        12.34 o                         
  -1  -7   5        298.14        283.67         7.46 o                         
   0  -7   5         37.41         33.46         3.07 o                         
   1  -7   5        133.87        119.02         5.14 o                         
   2  -7   5          3.31          1.98         3.82 o                         
   3  -7   5        103.48         93.74         5.59 o                         
   4  -7   5         54.04         59.70         7.65 o                         
   5  -7   5          1.86          2.94        10.54 o                         
   6  -7   5         48.06         53.21        12.51 o                         
  -6  -6   5        685.93        700.55        31.63 o                         
  -5  -6   5        146.73        124.88         9.56 o                         
  -4  -6   5        233.80        255.18         9.96 o                         
  -3  -6   5        134.03        120.85         9.28 o                         
  -2  -6   5         55.98         61.47         8.43 o                         
  -1  -6   5        102.92         84.03         6.89 o                         
   0  -6   5         25.34         19.02         2.55 o                         
   1  -6   5         92.13         98.50         5.10 o                         
   2  -6   5        331.42        304.37         9.71 o                         
   3  -6   5        729.64        719.52        13.70 o                         
   4  -6   5        872.85        904.54        20.30 o                         
   5  -6   5         35.23         27.24         6.46 o                         
   6  -6   5        466.29        482.50        17.65 o                         
   7  -6   5         82.12         88.17        12.01 o                         
  -7  -5   5        266.99        277.84        21.12 o                         
  -6  -5   5         24.60         45.02        10.64 o                         
  -5  -5   5         28.01         31.52         7.45 o                         
  -4  -5   5          3.75          2.24         5.63 o                         
  -3  -5   5         12.25          6.44         5.76 o                         
  -2  -5   5          0.06         -3.03         3.03 o                         
  -1  -5   5        772.72        806.51        20.07 o                         
   0  -5   5       1147.56       1228.15        21.22 o                         
   1  -5   5        953.78        956.44        15.14 o                         
   2  -5   5        752.79        746.95        12.36 o                         
   3  -5   5         24.63         25.71         3.05 o                         
   4  -5   5        677.22        690.09        15.05 o                         
   5  -5   5        223.38        223.47         7.17 o                         
   6  -5   5          6.07          3.55         5.31 o                         
   7  -5   5        340.17        349.04        40.29 o                         
  -7  -4   5          0.62          4.46        28.94 o                         
  -6  -4   5        114.48        101.81         7.52 o                         
  -5  -4   5        802.19        833.92        16.40 o                         
  -4  -4   5        131.55        125.51         5.39 o                         
  -3  -4   5       3749.39       4019.42        60.85 o                         
  -2  -4   5        105.20        104.82         4.86 o                         
  -1  -4   5       3925.85       4127.88        56.62 o                         
   0  -4   5        718.16        753.25        17.34 o                         
   1  -4   5        253.03        257.79         7.18 o                         
   2  -4   5        560.28        527.12         9.43 o                         
   3  -4   5        835.57        823.17        13.86 o                         
   4  -4   5        155.43        149.79         5.25 o                         
   5  -4   5       1214.32       1250.57        22.08 o                         
   6  -4   5        814.12        820.53        17.15 o                         
   7  -4   5         81.29         78.69        11.10 o                         
   8  -4   5        335.76        402.91        40.34 o                         
  -8  -3   5        514.87        579.12        31.84 o                         
  -7  -3   5        242.86        246.62        15.16 o                         
  -6  -3   5        441.90        446.56        12.71 o                         
  -5  -3   5        201.58        205.84         6.78 o                         
  -4  -3   5        727.25        731.65        12.55 o                         
  -3  -3   5        913.25        910.64        15.26 o                         
  -2  -3   5       1089.15       1101.15        16.13 o                         
  -1  -3   5        912.32       1019.32        17.71 o                         
   0  -3   5        642.78        678.86        11.64 o                         
   1  -3   5       2882.69       2860.99        42.64 o                         
   2  -3   5         15.23         11.40         2.16 o                         
   3  -3   5        967.19        941.58        16.90 o                         
   4  -3   5        558.98        535.11        10.62 o                         
   5  -3   5          3.03          8.98         4.44 o                         
   6  -3   5         18.68         17.16         3.42 o                         
   7  -3   5          6.17          8.25         6.72 o                         
   8  -3   5          5.87         15.05        21.70 o                         
  -8  -2   5         88.13         93.73        17.41 o                         
  -7  -2   5        218.66        226.20        11.25 o                         
  -6  -2   5         17.00          6.33         4.12 o                         
  -5  -2   5        531.49        545.30        10.75 o                         
  -4  -2   5       5253.06       5780.69        73.82 o                         
  -3  -2   5        770.89        749.46        13.26 o                         
  -2  -2   5       1999.23       1962.54        28.19 o                         
  -1  -2   5        729.35        788.42        12.06 o                         
   0  -2   5          6.35          6.16         2.92 o                         
   1  -2   5        967.88        957.55        17.10 o                         
   2  -2   5       2572.28       2612.07        32.82 o                         
   3  -2   5        196.45        191.89         4.50 o                         
   4  -2   5        224.27        219.68         5.72 o                         
   5  -2   5       1124.94       1142.59        21.79 o                         
   6  -2   5        119.02        107.78         5.51 o                         
   7  -2   5        290.14        298.10        12.78 o                         
   8  -2   5         21.65         12.24         8.41 o                         
  -8  -1   5        629.88        652.66        33.83 o                         
  -7  -1   5        162.66        179.13        17.14 o                         
  -6  -1   5       1536.72       1600.14        28.04 o                         
  -5  -1   5         29.43         24.37         3.66 o                         
  -4  -1   5        807.22        865.93        15.16 o                         
  -3  -1   5       1880.67       1916.20        28.69 o                         
  -2  -1   5        336.86        449.04         8.51 o                         
  -1  -1   5         12.53         28.16         5.91 o                         
   0  -1   5        243.99        263.62        11.89 o                         
   1  -1   5       2945.55       3070.25        47.68 o                         
   2  -1   5       4665.64       4616.17        55.65 o                         
   3  -1   5        965.94       1003.79        14.40 o                         
   4  -1   5         17.55         12.44         1.97 o                         
   5  -1   5         19.51         16.87         1.73 o                         
   6  -1   5        237.52        226.25        13.59 o                         
   7  -1   5        237.33        232.23        11.60 o                         
   8  -1   5          2.58          3.46         8.51 o                         
   9  -1   5        332.19        332.74        21.55 o                         
  -8   0   5        373.74        390.94        30.10 o                         
  -7   0   5          1.75          2.00         4.95 o                         
  -6   0   5        110.58        118.41         5.71 o                         
  -5   0   5          6.12          4.00         3.70 o                         
  -4   0   5         11.48         13.55         3.48 o                         
  -3   0   5          4.28         -1.83         2.83 o                         
  -2   0   5       1408.23       1439.06        23.83 o                         
  -1   0   5       1987.23       1899.99        32.60 o                         
   0   0   5       1127.85       1191.67        19.47 o                         
   1   0   5        552.62        531.55        10.56 o                         
   2   0   5       2986.10       2851.96        36.38 o                         
   3   0   5        239.15        252.40         5.54 o                         
   4   0   5       1589.21       1553.08        20.75 o                         
   5   0   5         31.73         39.91         6.10 o                         
   6   0   5         26.76         24.32         5.80 o                         
   7   0   5        515.87        488.82        16.28 o                         
   8   0   5        238.33        249.38        16.25 o                         
   9   0   5         57.94         72.29        11.80 o                         
  -8   1   5        177.04        186.75        20.80 o                         
  -7   1   5        483.48        458.46        14.02 o                         
  -6   1   5        284.15        263.85         9.46 o                         
  -5   1   5        426.47        398.32        19.92 o                         
  -4   1   5        172.11        184.86         6.60 o                         
  -3   1   5        240.10        185.56         6.07 o                         
  -2   1   5       1308.59       1311.03        21.78 o                         
  -1   1   5          9.06          8.36         3.03 o                         
   0   1   5        131.67        130.25         5.39 o                         
   1   1   5        139.54        172.10         4.56 o                         
   2   1   5        624.66        663.31        10.83 o                         
   3   1   5        946.25        838.54        13.14 o                         
   4   1   5        349.56        340.12         5.58 o                         
   5   1   5       1135.92       1091.15        23.81 o                         
   6   1   5       1775.28       1812.16        45.62 o                         
   7   1   5         70.26         61.83         6.79 o                         
   8   1   5        549.68        591.87        23.86 o                         
   9   1   5          0.94          8.83        10.51 o                         
  -8   2   5        294.88        326.31        24.81 o                         
  -7   2   5        348.55        335.03        11.45 o                         
  -6   2   5        589.05        567.88        14.12 o                         
  -5   2   5        264.23        272.02         8.15 o                         
  -4   2   5         11.46          4.33         3.22 o                         
  -3   2   5       1162.65       1199.06        21.68 o                         
  -2   2   5       3149.65       3234.44        52.78 o                         
  -1   2   5       2778.36       2761.78        45.13 o                         
   0   2   5       2384.09       2591.85        42.67 o                         
   1   2   5       3263.72       3135.56        72.81 o                         
   2   2   5        763.02        763.74        11.72 o                         
   3   2   5       3866.38       3795.78        44.27 o                         
   4   2   5       6056.85       6124.17        72.90 o                         
   5   2   5        187.96        186.08         7.30 o                         
   6   2   5        437.19        460.47        13.52 o                         
   7   2   5        236.31        222.37        10.54 o                         
   8   2   5         56.38         49.57        13.52 o                         
   9   2   5         26.04         24.58        10.48 o                         
  -8   3   5         21.00         25.24        11.05 o                         
  -7   3   5        582.92        540.16        17.84 o                         
  -6   3   5        944.79        947.07        20.63 o                         
  -5   3   5         48.99         34.57         4.69 o                         
  -4   3   5       3671.76       3697.10        60.75 o                         
  -3   3   5       2484.35       2459.06        40.60 o                         
  -2   3   5       3090.63       3075.25        57.32 o                         
  -1   3   5       3977.24       3869.06        75.13 o                         
   0   3   5        110.29        159.51         5.29 o                         
   1   3   5        424.76        416.02        10.71 o                         
   2   3   5        929.47        941.40        14.54 o                         
   3   3   5          8.83          3.60         1.85 o                         
   4   3   5        730.32        742.27        11.92 o                         
   5   3   5        327.57        297.64         5.76 o                         
   6   3   5         66.02         54.20         9.03 o                         
   7   3   5        166.28        167.60         9.29 o                         
   8   3   5         17.34         13.69         7.30 o                         
   9   3   5        129.70        120.95        19.92 o                         
  -8   4   5        565.40        647.44        43.34 o                         
  -7   4   5        202.23        186.36        14.74 o                         
  -6   4   5       1066.24       1140.82        24.68 o                         
  -5   4   5        110.49        111.53         5.53 o                         
  -4   4   5       1073.15       1124.29        21.31 o                         
  -3   4   5       1765.27       1702.45        30.42 o                         
  -2   4   5        237.39        257.98         8.68 o                         
  -1   4   5        670.33        715.81        15.24 o                         
   0   4   5        611.68        616.74        13.68 o                         
   1   4   5          6.09          5.90         2.43 o                         
   2   4   5       1015.09       1045.00        15.47 o                         
   3   4   5       2457.47       2560.95        32.60 o                         
   4   4   5        191.49        195.06         4.24 o                         
   5   4   5        570.34        539.75        10.36 o                         
   6   4   5        109.93         96.99         4.31 o                         
   7   4   5        215.40        210.13        10.30 o                         
   8   4   5          6.07          9.44         9.99 o                         
   9   4   5         37.63         28.45        12.37 o                         
  -8   5   5        222.09        214.47        22.92 o                         
  -7   5   5        171.12        170.27        12.61 o                         
  -6   5   5         26.05         23.51         4.94 o                         
  -5   5   5        329.85        321.86         9.40 o                         
  -4   5   5         29.48         30.99         3.71 o                         
  -3   5   5        191.46        178.10         6.19 o                         
  -2   5   5       2175.82       2208.05        41.98 o                         
  -1   5   5         14.10          6.36         4.18 o                         
   0   5   5        810.81       1138.82        37.71 o                         
   1   5   5          0.74          6.79         3.13 o                         
   2   5   5        422.34        438.38         9.15 o                         
   3   5   5          2.56          1.97         2.66 o                         
   4   5   5        190.80        198.40         5.03 o                         
   5   5   5          2.62          8.78         2.54 o                         
   6   5   5         22.81         21.28         2.90 o                         
   7   5   5        293.26        262.82         6.59 o                         
   8   5   5        536.39        549.92        26.01 o                         
  -8   6   5         38.89         55.02        17.80 o                         
  -7   6   5         71.94         84.10        14.54 o                         
  -6   6   5         33.15         22.38         5.51 o                         
  -5   6   5        161.34        158.35         6.92 o                         
  -4   6   5        273.31        270.01         7.91 o                         
  -3   6   5        183.41        179.52         6.27 o                         
  -2   6   5       1556.89       1578.86        31.42 o                         
  -1   6   5        109.99        120.59         6.17 o                         
   0   6   5       1198.76       1338.90        30.94 o                         
   1   6   5         73.16         65.74         3.83 o                         
   2   6   5        773.04        844.32        16.59 o                         
   3   6   5       1237.83       1345.26        25.20 o                         
   4   6   5        564.95        542.57        19.32 o                         
   5   6   5        365.93        375.56         9.49 o                         
   6   6   5        544.67        563.86        11.00 o                         
   7   6   5          0.11         -2.20         4.80 o                         
   8   6   5        689.46        709.54        30.29 o                         
  -7   7   5         75.80         86.32        11.52 o                         
  -6   7   5          0.99          5.07         6.22 o                         
  -5   7   5        544.40        545.08        13.14 o                         
  -4   7   5         46.92         50.00         5.96 o                         
  -3   7   5          0.88         -3.56         3.72 o                         
  -2   7   5        547.85        544.97        12.43 o                         
  -1   7   5       1428.44       1490.37        31.35 o                         
   0   7   5        557.24        599.85        15.42 o                         
   1   7   5       1530.03       1698.48        35.21 o                         
   2   7   5        663.07        663.67        14.37 o                         
   3   7   5       1548.55       1612.31        24.48 o                         
   4   7   5       1580.77       1619.68        27.79 o                         
   5   7   5        156.04        130.21         6.82 o                         
   6   7   5        229.68        220.21         7.47 o                         
   7   7   5        375.06        355.84        12.77 o                         
   8   7   5          1.09         -6.78         6.78 o                         
  -7   8   5         83.08         71.11        12.21 o                         
  -6   8   5         76.60         73.94        18.89 o                         
  -5   8   5         35.51         31.54         4.10 o                         
  -4   8   5        614.11        605.19        13.84 o                         
  -3   8   5        199.60        189.03         6.53 o                         
  -2   8   5       1315.07       1243.91        24.77 o                         
  -1   8   5       2959.42       3006.94        59.23 o                         
   0   8   5         11.77         21.38         4.71 o                         
   1   8   5       1309.29       1321.01        29.43 o                         
   2   8   5         10.90         13.57         3.43 o                         
   3   8   5          4.29         -2.11         3.60 o                         
   4   8   5       1166.54       1189.07        21.08 o                         
   5   8   5        921.10        927.14        18.31 o                         
   6   8   5        190.74        169.60         7.63 o                         
   7   8   5        297.24        304.89        14.70 o                         
  -6   9   5        295.85        317.95        20.24 o                         
  -5   9   5        218.49        244.91        11.79 o                         
  -4   9   5        529.18        503.28        17.16 o                         
  -3   9   5        396.70        400.98         9.84 o                         
  -2   9   5          8.79         11.14         5.31 o                         
  -1   9   5          5.03          3.20         6.74 o                         
   0   9   5       1080.40       1139.19        28.06 o                         
   1   9   5        575.06        589.42        17.32 o                         
   2   9   5         29.99         20.17         4.98 o                         
   3   9   5       1571.49       1632.92        30.87 o                         
   4   9   5        518.55        489.14        11.54 o                         
   5   9   5        590.61        543.77        14.46 o                         
   6   9   5          8.09          0.93         6.56 o                         
   7   9   5          2.26         -2.49         7.72 o                         
  -6  10   5         11.15         -7.43        18.36 o                         
  -5  10   5        228.69        199.10        12.76 o                         
  -4  10   5         91.98         75.25        17.53 o                         
  -3  10   5        155.06        120.35        10.74 o                         
  -2  10   5        882.90        935.26        23.02 o                         
  -1  10   5        227.79        185.77         7.76 o                         
   0  10   5        597.03        583.48        21.19 o                         
   1  10   5        363.74        329.76        10.92 o                         
   2  10   5        315.97        317.81         8.30 o                         
   3  10   5        141.65        135.63         8.24 o                         
   4  10   5          0.35          0.65         3.91 o                         
   5  10   5         21.09         20.12         8.07 o                         
   6  10   5         35.92         18.16        20.86 o                         
  -5  11   5        171.61        133.63        23.58 o                         
  -4  11   5        242.35        263.10        21.46 o                         
  -3  11   5         75.03         50.91        10.73 o                         
  -2  11   5         40.32         31.88        10.13 o                         
  -1  11   5         72.19         63.27         7.64 o                         
   0  11   5          4.83         -1.84         6.64 o                         
   1  11   5         16.02         24.23         4.99 o                         
   2  11   5         44.80         46.27         4.72 o                         
   3  11   5         48.17         61.26         7.55 o                         
   4  11   5        265.37        231.51        14.21 o                         
   5  11   5         94.46         75.30         9.69 o                         
  -3  12   5          3.56         12.70        15.54 o                         
  -2  12   5         43.50         34.26        13.60 o                         
  -1  12   5        276.48        276.92        16.27 o                         
   0  12   5          0.20          5.18         6.45 o                         
   1  12   5        593.27        593.34        26.16 o                         
   2  12   5        160.08        151.25        11.85 o                         
   3  12   5        317.83        311.42        16.29 o                         
   4  12   5         84.33         71.48         9.55 o                         
  -2  13   5          5.33         12.37        18.80 o                         
  -1  13   5        288.11        280.15        18.51 o                         
   0  13   5         11.95         12.84        10.71 o                         
   1  13   5        334.34        317.52        26.10 o                         
   2  13   5        149.92        146.89        14.45 o                         
  -2  -9   6        444.19        484.48        30.12 o                         
  -1  -9   6        186.00        197.52        15.27 o                         
   0  -9   6         81.66         68.39        11.56 o                         
   1  -9   6        441.36        439.01        23.22 o                         
   2  -9   6         53.85         44.64        19.19 o                         
   3  -9   6          5.75         17.97        12.12 o                         
  -4  -8   6          2.76         18.62        15.68 o                         
  -3  -8   6         33.57         38.27        22.97 o                         
  -2  -8   6          0.94          0.66         8.97 o                         
  -1  -8   6        277.91        251.31        11.26 o                         
   0  -8   6        751.99        736.90        27.90 o                         
   1  -8   6         21.03         16.43         7.69 o                         
   2  -8   6        729.32        754.78        26.26 o                         
   3  -8   6         80.18         86.27        12.33 o                         
   4  -8   6        164.64        153.40        18.10 o                         
  -5  -7   6        612.59        668.69        39.93 o                         
  -4  -7   6        145.82        127.45        16.59 o                         
  -3  -7   6        339.33        311.08        15.42 o                         
  -2  -7   6        687.58        745.54        19.97 o                         
  -1  -7   6         81.94         79.22         7.21 o                         
   0  -7   6        398.28        417.72        12.27 o                         
   1  -7   6        273.15        260.73        10.71 o                         
   2  -7   6        141.89        121.05         6.91 o                         
   3  -7   6         97.71         96.61         8.18 o                         
   4  -7   6        226.95        236.26        16.16 o                         
   5  -7   6          7.55         -4.37        10.70 o                         
  -6  -6   6         32.22         19.52        14.92 o                         
  -5  -6   6        527.71        481.40        25.45 o                         
  -4  -6   6        270.63        251.12        12.28 o                         
  -3  -6   6          0.34          9.64         6.27 o                         
  -2  -6   6         23.05         21.30         6.02 o                         
  -1  -6   6        432.61        435.34        11.17 o                         
   0  -6   6         73.53         73.89         8.52 o                         
   1  -6   6       1197.96       1209.29        23.06 o                         
   2  -6   6        307.50        283.64         9.91 o                         
   3  -6   6        544.84        506.00        11.87 o                         
   4  -6   6        101.19         87.51         5.35 o                         
   5  -6   6         87.41         88.40        13.35 o                         
   6  -6   6          1.69         12.12        10.05 o                         
  -6  -5   6        287.44        299.62        20.42 o                         
  -5  -5   6         62.57         65.96         7.41 o                         
  -4  -5   6        213.29        229.04        11.18 o                         
  -3  -5   6        691.31        729.09        31.57 o                         
  -2  -5   6          1.14         -1.11         3.59 o                         
  -1  -5   6       1322.04       1341.15        28.34 o                         
   0  -5   6         98.60         98.32         5.49 o                         
   1  -5   6        459.52        459.11        10.62 o                         
   2  -5   6         11.27          9.06         2.06 o                         
   3  -5   6        183.45        175.15         5.57 o                         
   4  -5   6          2.06         -0.11         4.12 o                         
   5  -5   6          2.08          4.31         4.50 o                         
   6  -5   6         19.25         10.64         6.20 o                         
   7  -5   6        121.18        116.65        12.86 o                         
  -7  -4   6          4.37         -2.67        11.54 o                         
  -6  -4   6        591.46        572.60        22.07 o                         
  -5  -4   6         82.66         86.10         7.00 o                         
  -4  -4   6         29.52         33.58         4.96 o                         
  -3  -4   6         65.30         72.79         6.89 o                         
  -2  -4   6       1378.33       1450.76        23.99 o                         
  -1  -4   6         18.15         37.08         5.86 o                         
   0  -4   6          1.25          1.19         2.97 o                         
   1  -4   6          9.80          8.33         3.14 o                         
   2  -4   6        133.40        127.31         4.04 o                         
   3  -4   6         71.10         54.00         3.32 o                         
   4  -4   6        672.38        682.18        13.77 o                         
   5  -4   6       1447.25       1605.77        26.82 o                         
   6  -4   6        172.57        173.68         8.70 o                         
   7  -4   6        643.94        677.41        50.97 o                         
  -7  -3   6         81.38         68.02        17.77 o                         
  -6  -3   6        123.08        118.94         9.23 o                         
  -5  -3   6        485.19        470.71        12.03 o                         
  -4  -3   6         15.05         10.55         4.07 o                         
  -3  -3   6        771.84        806.17        14.42 o                         
  -2  -3   6        145.70        161.81         6.17 o                         
  -1  -3   6        701.27        719.66        12.77 o                         
   0  -3   6       1802.76       1897.12        28.60 o                         
   1  -3   6          1.13          6.82         4.30 o                         
   2  -3   6        805.00        778.22        14.20 o                         
   3  -3   6        620.76        612.07        10.83 o                         
   4  -3   6        215.23        196.40         5.86 o                         
   5  -3   6        781.92        810.47        16.50 o                         
   6  -3   6        386.66        394.69         9.57 o                         
   7  -3   6        108.12        113.46        10.58 o                         
   8  -3   6        256.84        349.72        35.87 o                         
  -7  -2   6          6.82          3.89        10.30 o                         
  -6  -2   6        114.84         90.28        10.14 o                         
  -5  -2   6        366.53        359.40         9.98 o                         
  -4  -2   6       2269.79       2412.86        37.01 o                         
  -3  -2   6        939.96        955.77        16.38 o                         
  -2  -2   6       3648.64       3671.30        52.61 o                         
  -1  -2   6       2255.48       2350.52        35.16 o                         
   0  -2   6        896.16        976.39        17.28 o                         
   1  -2   6         70.31         66.06         5.22 o                         
   2  -2   6        154.46        163.97         5.67 o                         
   3  -2   6       1331.57       1292.66        19.10 o                         
   4  -2   6        968.63       1010.33        16.85 o                         
   5  -2   6         79.31         61.08         3.78 o                         
   6  -2   6       1465.70       1551.87        26.05 o                         
   7  -2   6          9.48         -5.31         7.21 o                         
   8  -2   6         58.94         65.09        11.72 o                         
  -8  -1   6        166.39        125.67        21.68 o                         
  -7  -1   6       1129.22       1228.56        46.30 o                         
  -6  -1   6         15.87         14.37         5.15 o                         
  -5  -1   6       1675.67       1798.27        29.60 o                         
  -4  -1   6       2185.77       2232.44        33.75 o                         
  -3  -1   6         68.49         71.53         4.64 o                         
  -2  -1   6        616.49        614.80        11.35 o                         
  -1  -1   6       1848.46       2035.56        30.29 o                         
   0  -1   6          0.47          0.69         2.72 o                         
   1  -1   6       5281.76       5286.58        76.16 o                         
   2  -1   6      11172.49      11303.57       153.87 o                         
   3  -1   6        268.80        235.29         5.08 o                         
   4  -1   6        314.07        287.36         6.13 o                         
   5  -1   6         17.46         16.99         3.74 o                         
   6  -1   6          2.79         -1.46         7.76 o                         
   7  -1   6        192.76        155.72        11.62 o                         
   8  -1   6        182.83        195.47        13.10 o                         
  -8   0   6         43.88         44.22        15.49 o                         
  -7   0   6         92.20         82.49        10.98 o                         
  -6   0   6       1046.56       1108.67        22.98 o                         
  -5   0   6        322.13        301.07         8.17 o                         
  -4   0   6       1117.66       1283.99        52.07 o                         
  -3   0   6       2125.86       2107.79        33.22 o                         
  -2   0   6         31.41         33.16         3.15 o                         
  -1   0   6       3178.58       3149.82        46.82 o                         
   0   0   6        620.00        660.48        12.32 o                         
   1   0   6        210.44        224.00         6.02 o                         
   2   0   6        827.04        843.22        12.51 o                         
   3   0   6         27.55         33.43         2.32 o                         
   4   0   6        119.97        101.44         3.46 o                         
   5   0   6         55.55         49.07         2.22 o                         
   6   0   6         43.57         41.28         6.77 o                         
   7   0   6       1140.47       1174.85        36.76 o                         
   8   0   6        559.36        585.29        26.19 o                         
   9   0   6        446.11        444.33        27.87 o                         
  -8   1   6        614.00        675.42        45.16 o                         
  -7   1   6        135.33        128.04        10.19 o                         
  -6   1   6       1153.06       1176.34        24.46 o                         
  -5   1   6        320.82        328.05        10.15 o                         
  -4   1   6         56.71         58.33         7.07 o                         
  -3   1   6          4.82         10.75         2.92 o                         
  -2   1   6        634.90        714.97        13.55 o                         
  -1   1   6        563.32        630.74        17.34 o                         
   0   1   6       3651.52       4115.30        95.99 o                         
   1   1   6        302.72        337.51        28.87 o                         
   2   1   6       2017.30       2027.38        26.74 o                         
   3   1   6        585.73        533.05         8.61 o                         
   4   1   6       1096.87       1055.03        15.27 o                         
   5   1   6        312.51        291.54         6.87 o                         
   6   1   6        206.96        186.39        14.72 o                         
   7   1   6         90.72         89.10         9.12 o                         
   8   1   6         71.03         74.51        10.80 o                         
   9   1   6        286.75        279.17        18.70 o                         
  -8   2   6        197.75        175.27        21.26 o                         
  -7   2   6          0.87         -7.33         7.33 o                         
  -6   2   6         77.21         68.48         6.33 o                         
  -5   2   6         32.80         21.90         4.11 o                         
  -4   2   6        104.75        100.96         5.64 o                         
  -3   2   6          8.06         12.20         4.10 o                         
  -2   2   6       2194.39       2268.65        38.77 o                         
  -1   2   6         33.10         33.94         5.44 o                         
   0   2   6       3786.00       3924.82        81.35 o                         
   1   2   6         53.05         88.38        21.15 o                         
   2   2   6       2911.79       2813.52        36.54 o                         
   3   2   6        964.40        907.86        13.50 o                         
   4   2   6         15.04         14.07         2.11 o                         
   5   2   6        424.25        400.23         8.23 o                         
   6   2   6        434.75        383.92        14.49 o                         
   7   2   6          0.81          1.58         7.56 o                         
   8   2   6        875.29        880.38        35.87 o                         
   9   2   6        267.42        287.56        22.56 o                         
  -8   3   6         17.78         46.96        16.83 o                         
  -7   3   6        618.76        611.55        23.06 o                         
  -6   3   6         49.06         38.83         5.15 o                         
  -5   3   6        631.31        663.95        15.64 o                         
  -4   3   6        863.48        811.52        17.98 o                         
  -3   3   6       1394.14       1380.91        26.46 o                         
  -2   3   6       3090.99       2885.71        52.97 o                         
  -1   3   6        266.72        258.15        10.91 o                         
   0   3   6        406.87        407.86        10.23 o                         
   1   3   6       1039.90       1146.23        30.04 o                         
   2   3   6        196.18        189.19         4.71 o                         
   3   3   6        823.38        847.50        12.48 o                         
   4   3   6       4567.63       4681.02        58.44 o                         
   5   3   6          2.49          1.44         2.88 o                         
   6   3   6        874.89        878.06        25.68 o                         
   7   3   6        208.31        191.75        10.31 o                         
   8   3   6         45.37         35.63         8.79 o                         
   9   3   6        211.57        224.10        16.43 o                         
  -8   4   6          0.01         21.68        14.61 o                         
  -7   4   6        835.48        833.01        28.57 o                         
  -6   4   6        131.45        119.39         6.99 o                         
  -5   4   6        368.52        353.81        10.60 o                         
  -4   4   6        564.89        530.49        11.77 o                         
  -3   4   6          0.75         22.62         7.82 o                         
  -2   4   6        644.79        648.19        15.20 o                         
  -1   4   6       2881.43       3051.21        56.25 o                         
   0   4   6        552.74        668.91        15.18 o                         
   1   4   6        702.96        761.02        16.89 o                         
   2   4   6       6416.95       6871.13        88.21 o                         
   3   4   6         72.36         65.72         3.17 o                         
   4   4   6       2038.54       2030.63        27.28 o                         
   5   4   6        159.39        140.39         4.68 o                         
   6   4   6         39.46         34.42         2.42 o                         
   7   4   6        237.83        238.96        12.90 o                         
   8   4   6        218.76        202.78        13.05 o                         
  -8   5   6         20.22         13.27        15.46 o                         
  -7   5   6          0.91          4.23         9.00 o                         
  -6   5   6       1200.67       1197.86        33.46 o                         
  -5   5   6        590.54        561.07        14.67 o                         
  -4   5   6       1551.23       1536.57        29.55 o                         
  -3   5   6       3820.62       3797.68        62.63 o                         
  -2   5   6        255.16        287.03         9.95 o                         
  -1   5   6       2625.34       2561.77        48.27 o                         
   0   5   6        887.68        959.52        27.33 o                         
   1   5   6        251.45        259.13         6.63 o                         
   2   5   6       2679.61       2960.19        43.60 o                         
   3   5   6       1042.57       1052.32        16.18 o                         
   4   5   6         18.09         19.15         2.52 o                         
   5   5   6        719.99        723.11        14.96 o                         
   6   5   6        178.44        161.29         7.80 o                         
   7   5   6        205.85        188.17         7.63 o                         
   8   5   6        310.04        280.00        17.74 o                         
  -7   6   6        347.71        351.26        30.95 o                         
  -6   6   6        685.72        694.82        30.35 o                         
  -5   6   6       1218.93       1242.90        27.82 o                         
  -4   6   6        124.00        127.51         6.53 o                         
  -3   6   6        105.11         91.39         4.71 o                         
  -2   6   6        240.04        223.93         8.19 o                         
  -1   6   6         36.04         45.42         5.27 o                         
   0   6   6        823.08        879.81        26.38 o                         
   1   6   6        117.49        131.55         5.23 o                         
   2   6   6        188.89        199.32         6.24 o                         
   3   6   6        801.92        860.68        15.52 o                         
   4   6   6         16.98         17.42         4.52 o                         
   5   6   6         12.92          9.25         2.66 o                         
   6   6   6         30.88         22.93         2.94 o                         
   7   6   6        198.92        179.41         6.75 o                         
   8   6   6        183.82        160.13        13.55 o                         
  -7   7   6         41.72         33.20        10.59 o                         
  -6   7   6         36.34         26.06        11.61 o                         
  -5   7   6        499.13        503.00        16.12 o                         
  -4   7   6       1043.47        995.01        22.28 o                         
  -3   7   6       1053.25       1002.59        21.44 o                         
  -2   7   6       1121.10       1086.95        24.63 o                         
  -1   7   6        254.53        232.08         8.55 o                         
   0   7   6       2005.37       2152.66        38.37 o                         
   1   7   6         52.05         57.55         4.36 o                         
   2   7   6        121.63        125.24         5.36 o                         
   3   7   6        518.57        511.42        11.00 o                         
   4   7   6          6.14          5.97         3.48 o                         
   5   7   6         43.09         38.51         4.42 o                         
   6   7   6         83.28         82.21         5.06 o                         
   7   7   6        114.21         90.65         6.86 o                         
   8   7   6        373.70        359.69        20.03 o                         
  -7   8   6         85.89         92.95        29.72 o                         
  -6   8   6         20.78         22.84         8.46 o                         
  -5   8   6          4.75          8.42         4.70 o                         
  -4   8   6         27.61         27.81         4.16 o                         
  -3   8   6          0.96          6.23         3.65 o                         
  -2   8   6         21.00         31.56         3.85 o                         
  -1   8   6        145.86        138.40         8.04 o                         
   0   8   6        239.56        216.83         8.80 o                         
   1   8   6        809.81        929.45        19.55 o                         
   2   8   6          9.33         11.00         6.72 o                         
   3   8   6          2.73          5.59         2.74 o                         
   4   8   6       2899.37       3131.42        50.76 o                         
   5   8   6          5.69          3.32         3.94 o                         
   6   8   6        813.84        813.69        21.83 o                         
   7   8   6        274.52        259.52        13.79 o                         
  -6   9   6         34.10         31.50        11.54 o                         
  -5   9   6         54.06         45.57         7.07 o                         
  -4   9   6        170.04        168.49         7.42 o                         
  -3   9   6        316.65        300.17         9.69 o                         
  -2   9   6         22.42          4.97         5.13 o                         
  -1   9   6       1054.69       1066.90        27.11 o                         
   0   9   6        360.09        416.62        14.05 o                         
   1   9   6        662.79        649.70        19.67 o                         
   2   9   6        397.16        422.85        13.43 o                         
   3   9   6          3.63          3.53         6.64 o                         
   4   9   6        833.45        854.11        20.12 o                         
   5   9   6        356.21        359.37        11.52 o                         
   6   9   6          5.07          7.76         6.41 o                         
   7   9   6         23.04         17.19         9.29 o                         
  -5  10   6        240.16        210.34        14.20 o                         
  -4  10   6         68.49         56.30         7.03 o                         
  -3  10   6       1170.47       1218.89        35.90 o                         
  -2  10   6         21.05         22.86         6.65 o                         
  -1  10   6        231.98        261.58        12.47 o                         
   0  10   6        176.37        189.86        10.60 o                         
   1  10   6         70.33         65.69         7.36 o                         
   2  10   6        420.84        456.04        14.24 o                         
   3  10   6        347.63        329.04        13.58 o                         
   4  10   6          5.59          3.23         7.93 o                         
   5  10   6        257.88        215.64        12.33 o                         
   6  10   6         39.08         17.86         9.14 o                         
  -5  11   6        319.14        325.39        25.60 o                         
  -4  11   6         44.00         57.00        14.09 o                         
  -3  11   6         77.21         78.20        13.94 o                         
  -2  11   6         96.67         94.18         8.24 o                         
  -1  11   6        203.43        213.56        15.98 o                         
   0  11   6          9.16          8.09         5.98 o                         
   1  11   6        878.39        915.30        26.93 o                         
   2  11   6         65.20         65.05         5.42 o                         
   3  11   6        481.34        435.52        15.16 o                         
   4  11   6         44.67         44.49         8.11 o                         
   5  11   6          2.32         -9.34        13.88 o                         
  -3  12   6        170.45        165.53        18.88 o                         
  -2  12   6         29.50         10.06        22.14 o                         
  -1  12   6        120.63        130.93        22.83 o                         
   0  12   6          0.76          8.32         6.48 o                         
   1  12   6         30.16         34.28         6.38 o                         
   2  12   6         21.92         11.45        14.31 o                         
   3  12   6          1.42          6.30         8.63 o                         
   4  12   6          8.34         13.08         8.75 o                         
  -2  13   6          1.52         19.67        19.50 o                         
  -1  13   6          2.59         -2.89         9.71 o                         
   0  13   6         12.92         16.19        12.29 o                         
   1  13   6         48.54         71.56        16.39 o                         
   2  13   6         47.07         41.95        11.94 o                         
   0  -9   7        153.18        164.77        22.04 o                         
   1  -9   7         25.36         28.81        10.52 o                         
  -3  -8   7         96.97        110.26        21.42 o                         
  -2  -8   7         54.77         76.21        37.52 o                         
  -1  -8   7        188.55        198.02        12.51 o                         
   0  -8   7          2.66          1.45        16.55 o                         
   1  -8   7        100.75        100.36        11.36 o                         
   2  -8   7         11.88         11.81         9.34 o                         
   3  -8   7         62.07         66.15        11.15 o                         
  -4  -7   7         96.16        114.84        17.25 o                         
  -3  -7   7        131.05        126.26        13.97 o                         
  -2  -7   7        119.25        102.79        14.23 o                         
  -1  -7   7        434.13        430.43        15.04 o                         
   0  -7   7        133.36        128.33         8.88 o                         
   1  -7   7          4.86          9.92         5.66 o                         
   2  -7   7        402.58        424.79        18.21 o                         
   3  -7   7        104.56        102.88        15.32 o                         
   4  -7   7        289.74        277.81        20.02 o                         
   5  -7   7        373.52        443.14        26.96 o                         
  -5  -6   7         81.52         98.38        16.71 o                         
  -4  -6   7         12.15        -12.54        12.54 o                         
  -3  -6   7         90.24        106.18        10.77 o                         
  -2  -6   7        360.51        366.80        12.78 o                         
  -1  -6   7        108.44        102.55         6.98 o                         
   0  -6   7       1251.34       1340.68        27.84 o                         
   1  -6   7        828.35        864.86        23.31 o                         
   2  -6   7        177.35        170.50         8.75 o                         
   3  -6   7        351.88        361.51        11.76 o                         
   4  -6   7         10.19          1.02         6.84 o                         
   5  -6   7          2.28          1.79        11.20 o                         
   6  -6   7         86.01        108.39        14.57 o                         
  -6  -5   7         20.14         34.50        14.77 o                         
  -5  -5   7        591.12        580.78        42.82 o                         
  -4  -5   7        744.95        763.42        23.04 o                         
  -3  -5   7         25.02         14.31         6.63 o                         
  -2  -5   7       1151.96       1217.29        23.26 o                         
  -1  -5   7         19.45         22.58         5.01 o                         
   0  -5   7        100.10         93.12         5.47 o                         
   1  -5   7        337.47        335.94         9.50 o                         
   2  -5   7         36.39         31.15         4.32 o                         
   3  -5   7          1.89         -2.08         3.97 o                         
   4  -5   7        261.79        253.90         8.95 o                         
   5  -5   7        342.22        358.05        20.72 o                         
   6  -5   7         58.78         95.09        12.21 o                         
  -6  -4   7        423.06        395.60        26.24 o                         
  -5  -4   7         20.48         22.96         6.01 o                         
  -4  -4   7         13.92         27.45         7.30 o                         
  -3  -4   7        333.46        335.93        10.62 o                         
  -2  -4   7         78.53         82.33         7.32 o                         
  -1  -4   7        324.34        330.89         9.12 o                         
   0  -4   7       2774.38       3103.82        46.75 o                         
   1  -4   7         92.93         81.05         4.88 o                         
   2  -4   7        592.05        574.24        11.50 o                         
   3  -4   7         38.78         36.10         4.63 o                         
   4  -4   7        152.79        138.73         8.35 o                         
   5  -4   7         55.41         50.68         7.83 o                         
   6  -4   7          1.66          6.75         6.44 o                         
   7  -4   7         58.56          0.46        23.41 o                         
  -7  -3   7         51.59         39.55        15.10 o                         
  -6  -3   7        128.90        111.44         9.20 o                         
  -5  -3   7         26.78         31.92         6.58 o                         
  -4  -3   7          1.16          3.80         4.31 o                         
  -3  -3   7       1414.03       1485.52        25.27 o                         
  -2  -3   7        145.83        131.25         6.49 o                         
  -1  -3   7        645.09        663.91        13.18 o                         
   0  -3   7         51.61         47.51         4.05 o                         
   1  -3   7         23.61         21.18         4.28 o                         
   2  -3   7         89.64         86.19         4.50 o                         
   3  -3   7         76.61         70.08         4.49 o                         
   4  -3   7        198.11        184.93         5.85 o                         
   5  -3   7        351.38        356.72        14.06 o                         
   6  -3   7         53.81         45.61         5.83 o                         
   7  -3   7        415.10        414.76        76.53 o                         
  -7  -2   7        750.78        832.13        57.36 o                         
  -6  -2   7         86.24         87.60         7.96 o                         
  -5  -2   7         12.21         10.08         4.81 o                         
  -4  -2   7        216.63        220.45         7.59 o                         
  -3  -2   7        500.02        466.91        10.33 o                         
  -2  -2   7        164.64        144.41         5.03 o                         
  -1  -2   7        221.20        194.25         5.95 o                         
   0  -2   7        193.22        184.89         6.47 o                         
   1  -2   7        190.31        192.93         6.15 o                         
   2  -2   7        347.98        345.41         8.59 o                         
   3  -2   7        744.92        745.52        14.03 o                         
   4  -2   7        387.42        392.90         8.59 o                         
   5  -2   7        811.83        840.97        18.15 o                         
   6  -2   7         40.19         41.72         3.52 o                         
   7  -2   7        378.98        418.38        24.52 o                         
   8  -2   7        112.88         80.02        19.47 o                         
  -7  -1   7          2.23        -10.21        10.21 o                         
  -6  -1   7         58.94         54.93         6.29 o                         
  -5  -1   7         43.65         47.88         5.42 o                         
  -4  -1   7         29.23         42.62         4.63 o                         
  -3  -1   7         72.87         61.88         6.28 o                         
  -2  -1   7        844.66        834.04        14.97 o                         
  -1  -1   7          4.07         13.52         2.67 o                         
   0  -1   7       3384.29       3700.25        56.01 o                         
   1  -1   7         60.60         36.28         3.68 o                         
   2  -1   7         53.22         50.71         3.81 o                         
   3  -1   7        833.12        759.80        15.65 o                         
   4  -1   7          7.82         17.89         2.71 o                         
   5  -1   7         43.34         47.47         3.59 o                         
   6  -1   7        629.87        644.80        12.40 o                         
   7  -1   7        168.86        182.86        16.34 o                         
   8  -1   7         53.82         50.89        12.43 o                         
  -7   0   7        191.86        216.35        16.31 o                         
  -6   0   7        353.33        352.30        12.25 o                         
  -5   0   7        147.69        139.21         6.61 o                         
  -4   0   7       1089.95       1064.68        18.55 o                         
  -3   0   7         15.99          6.48         6.22 o                         
  -2   0   7       1639.65       1672.70        27.23 o                         
  -1   0   7        775.17        789.68        14.17 o                         
   0   0   7        314.93        332.97         7.95 o                         
   1   0   7        594.31        609.56        10.76 o                         
   2   0   7       1611.15       1651.79        23.92 o                         
   3   0   7        101.78         84.65         3.36 o                         
   4   0   7       1153.47       1112.18        18.47 o                         
   5   0   7        137.20        130.10         4.31 o                         
   6   0   7        596.92        567.24        27.51 o                         
   7   0   7        630.70        633.21        30.52 o                         
   8   0   7         87.96         64.84        10.49 o                         
  -8   1   7         18.21         25.21        17.25 o                         
  -7   1   7        884.36        995.10        44.87 o                         
  -6   1   7        345.84        348.43        12.17 o                         
  -5   1   7         75.00         73.71         6.16 o                         
  -4   1   7        405.80        430.44        10.74 o                         
  -3   1   7         91.73         77.37         4.82 o                         
  -2   1   7         15.89         32.05         4.11 o                         
  -1   1   7       4506.33       4708.87        76.27 o                         
   0   1   7       1975.78       2044.83        38.33 o                         
   1   1   7        869.40        847.94        16.76 o                         
   2   1   7        975.77        884.19        13.24 o                         
   3   1   7         15.50         15.85         2.39 o                         
   4   1   7        599.54        605.91        10.37 o                         
   5   1   7         22.47         25.71         2.34 o                         
   6   1   7          1.75         15.49         7.52 o                         
   7   1   7         25.14         27.32         7.60 o                         
   8   1   7         74.43         58.72         9.65 o                         
  -8   2   7         92.68         76.11        18.59 o                         
  -7   2   7          9.74          7.26         9.70 o                         
  -6   2   7        378.23        340.63        11.55 o                         
  -5   2   7        958.86        968.56        21.34 o                         
  -4   2   7        576.63        529.68        12.89 o                         
  -3   2   7       2025.27       2060.13        33.43 o                         
  -2   2   7        989.29        920.18        22.76 o                         
  -1   2   7       1298.44       1290.78        23.30 o                         
   0   2   7         60.54         50.41         5.51 o                         
   1   2   7        567.75        562.65        10.77 o                         
   2   2   7          4.39         -0.25         2.21 o                         
   3   2   7        856.50        859.97        14.89 o                         
   4   2   7         10.34         10.01         2.36 o                         
   5   2   7         63.55         61.37         3.88 o                         
   6   2   7         33.23         22.27         7.41 o                         
   7   2   7         24.37         22.58         9.03 o                         
   8   2   7        168.72        142.74        12.92 o                         
  -8   3   7        190.12        214.30        25.24 o                         
  -7   3   7        296.53        305.15        27.49 o                         
  -6   3   7        354.37        342.89        16.59 o                         
  -5   3   7          6.60         16.60         5.45 o                         
  -4   3   7        134.25        113.57         7.19 o                         
  -3   3   7         60.97         54.92         4.41 o                         
  -2   3   7        170.99        151.45         6.07 o                         
  -1   3   7          8.34         13.58         3.22 o                         
   0   3   7        322.79        367.34         9.15 o                         
   1   3   7        233.22        227.96         6.47 o                         
   2   3   7        286.92        293.05         6.69 o                         
   3   3   7       2180.27       2205.54        31.95 o                         
   4   3   7         28.28         33.40         2.68 o                         
   5   3   7       1483.03       1383.74        78.91 o                         
   6   3   7         11.13          9.77         1.82 o                         
   7   3   7        447.02        413.18        19.72 o                         
   8   3   7        334.60        296.84        17.80 o                         
  -8   4   7         22.86         11.51        14.61 o                         
  -7   4   7         11.23         24.99        11.30 o                         
  -6   4   7         19.07         17.46         6.50 o                         
  -5   4   7         50.32         31.47         5.29 o                         
  -4   4   7         12.80          3.73         4.46 o                         
  -3   4   7          1.71         -3.46         3.80 o                         
  -2   4   7       1096.36       1078.19        23.05 o                         
  -1   4   7         99.16         89.49         5.21 o                         
   0   4   7        647.05        678.19        15.59 o                         
   1   4   7         62.66         85.98         5.95 o                         
   2   4   7        114.82        118.10         4.39 o                         
   3   4   7       2283.80       2397.64        32.52 o                         
   4   4   7         53.48         48.71         3.13 o                         
   5   4   7        375.85        366.44         8.85 o                         
   6   4   7        733.40        726.05        12.97 o                         
   7   4   7         61.88         52.67         9.04 o                         
   8   4   7         54.57         57.05         9.80 o                         
  -7   5   7          5.05          7.38        10.84 o                         
  -6   5   7        310.52        282.09        16.37 o                         
  -5   5   7        244.88        232.45         9.10 o                         
  -4   5   7       1736.60       1830.91        40.15 o                         
  -3   5   7        214.14        216.00         7.70 o                         
  -2   5   7       2122.86       2134.11        42.91 o                         
  -1   5   7       1064.13       1166.73        25.26 o                         
   0   5   7        218.37        225.74         6.89 o                         
   1   5   7        761.01        795.88        14.31 o                         
   2   5   7       1839.74       1999.00        34.39 o                         
   3   5   7        133.09        139.75         4.60 o                         
   4   5   7       3789.85       4028.86        56.02 o                         
   5   5   7        243.82        236.22         5.69 o                         
   6   5   7        195.01        165.98        12.69 o                         
   7   5   7        259.84        282.41         7.52 o                         
   8   5   7         60.01         57.30        12.13 o                         
  -7   6   7        313.76        364.79        31.89 o                         
  -6   6   7        485.94        489.93        17.69 o                         
  -5   6   7          2.05          3.36         4.68 o                         
  -4   6   7       2177.95       2260.37        43.62 o                         
  -3   6   7         86.03         87.55         5.83 o                         
  -2   6   7          0.41          3.09         5.74 o                         
  -1   6   7       1907.63       1963.92        41.75 o                         
   0   6   7        897.58       1093.35        25.54 o                         
   1   6   7         18.37         30.53         9.32 o                         
   2   6   7       1910.90       2096.18        36.21 o                         
   3   6   7        550.57        573.05        11.65 o                         
   4   6   7        746.24        797.73        15.28 o                         
   5   6   7        286.60        261.37         9.99 o                         
   6   6   7          0.22          1.05         3.52 o                         
   7   6   7         66.70         49.78         5.57 o                         
   8   6   7        254.50        258.87        17.38 o                         
  -7   7   7         11.26         16.79        17.67 o                         
  -6   7   7        218.76        197.72        18.77 o                         
  -5   7   7       1308.85       1316.83        34.95 o                         
  -4   7   7          0.43         -2.11         4.89 o                         
  -3   7   7        436.24        408.16        13.86 o                         
  -2   7   7          2.48         -4.55         4.55 o                         
  -1   7   7        556.41        496.84        14.19 o                         
   0   7   7       1609.39       1844.96        49.98 o                         
   1   7   7        148.78        141.79         7.29 o                         
   2   7   7         27.37         33.83         4.04 o                         
   3   7   7          2.37          5.90         3.05 o                         
   4   7   7        141.18        133.97         5.34 o                         
   5   7   7        415.52        400.14        10.86 o                         
   6   7   7        137.02        134.04         6.48 o                         
   7   7   7          6.97          6.51         5.16 o                         
   8   7   7        436.85        462.05        25.13 o                         
  -6   8   7         24.13         29.04        11.83 o                         
  -5   8   7        374.02        372.68        13.31 o                         
  -4   8   7        255.02        243.99        10.85 o                         
  -3   8   7          2.09          7.28         6.37 o                         
  -2   8   7          8.97          8.66         4.25 o                         
  -1   8   7        203.81        186.13         6.32 o                         
   0   8   7        279.92        267.78        14.05 o                         
   1   8   7        623.34        672.06        19.80 o                         
   2   8   7         33.04         61.67        18.48 o                         
   3   8   7         31.77         31.23         3.95 o                         
   4   8   7          4.28          5.59         3.54 o                         
   5   8   7        539.52        537.11        13.59 o                         
   6   8   7        134.07        114.68         7.86 o                         
   7   8   7         63.74         60.76         8.18 o                         
  -6   9   7          0.80         12.38        13.21 o                         
  -5   9   7          6.09         17.18         7.97 o                         
  -4   9   7        153.28        143.45         7.50 o                         
  -3   9   7        199.29        185.08         8.86 o                         
  -2   9   7        559.70        523.48        13.98 o                         
  -1   9   7        429.85        403.31        14.59 o                         
   0   9   7        259.69        278.38        15.38 o                         
   1   9   7       1360.44       1411.97        38.94 o                         
   2   9   7        387.09        416.00        12.21 o                         
   3   9   7        452.53        475.38        13.39 o                         
   4   9   7         53.15         50.20         6.63 o                         
   5   9   7          0.60         -5.49         5.49 o                         
   6   9   7        213.52        186.42        11.60 o                         
   7   9   7        182.08        179.89        13.47 o                         
  -5  10   7          5.80        -13.13        13.13 o                         
  -4  10   7        279.37        257.08        13.15 o                         
  -3  10   7          3.33          3.45         4.58 o                         
  -2  10   7        317.31        294.35        20.10 o                         
  -1  10   7         11.08         16.69         9.98 o                         
   0  10   7         94.25         85.06         8.50 o                         
   1  10   7        283.96        269.97        10.70 o                         
   2  10   7        326.48        341.32        12.65 o                         
   3  10   7         71.43         59.83         5.97 o                         
   4  10   7        536.68        551.28        17.41 o                         
   5  10   7        487.53        491.47        26.33 o                         
   6  10   7        138.51        119.38        32.06 o                         
  -4  11   7        391.70        388.28        26.72 o                         
  -3  11   7        177.09        167.31        23.48 o                         
  -2  11   7         78.41         61.70        13.35 o                         
  -1  11   7        347.99        386.38        31.66 o                         
   0  11   7        852.92        992.94        41.20 o                         
   1  11   7          2.74          0.30         5.24 o                         
   2  11   7       1549.06       1642.41        50.77 o                         
   3  11   7        210.05        222.42        11.59 o                         
   4  11   7        153.24        133.49        11.17 o                         
   5  11   7         45.05         39.96        11.28 o                         
  -3  12   7        186.83        147.26        28.92 o                         
  -2  12   7        244.87        245.61        22.32 o                         
  -1  12   7          1.24         -3.89         7.16 o                         
   0  12   7        399.14        386.43        19.70 o                         
   1  12   7        130.48        155.09        18.05 o                         
   2  12   7         76.47         74.80        10.04 o                         
   3  12   7        196.35        173.83        13.97 o                         
   4  12   7         60.44         51.34        10.46 o                         
  -1  13   7        142.50        105.36        18.76 o                         
   0  13   7         12.60          6.53        15.36 o                         
   1  13   7        265.83        276.76        17.98 o                         
   2  13   7         99.08         85.36        12.79 o                         
  -1  -8   8         57.15         66.29        11.54 o                         
   0  -8   8         16.99         30.31        12.98 o                         
   1  -8   8          1.27         -0.66        10.22 o                         
   2  -8   8         37.58         23.83         9.18 o                         
  -3  -7   8          6.83          5.58        24.29 o                         
  -2  -7   8        135.39        143.99        15.07 o                         
  -1  -7   8          1.42         12.80         9.03 o                         
   0  -7   8          8.19         -1.90         8.71 o                         
   1  -7   8         11.84         16.92        16.15 o                         
   2  -7   8         95.10         93.95        13.00 o                         
   3  -7   8          6.99         21.03        10.66 o                         
   4  -7   8        551.96        615.95        34.39 o                         
  -4  -6   8         29.50         19.51        10.82 o                         
  -3  -6   8        139.25        153.75        17.59 o                         
  -2  -6   8          8.86          1.64         6.74 o                         
  -1  -6   8        437.00        402.04        14.97 o                         
   0  -6   8        164.81        157.61         8.89 o                         
   1  -6   8        284.00        267.90        11.29 o                         
   2  -6   8        413.74        419.91        23.35 o                         
   3  -6   8         87.68         81.03        10.88 o                         
   4  -6   8        296.48        306.02        21.99 o                         
   5  -6   8         52.82         45.51        14.16 o                         
  -5  -5   8         73.71         54.29        11.12 o                         
  -4  -5   8         21.93         14.09         9.52 o                         
  -3  -5   8        276.82        271.60        18.72 o                         
  -2  -5   8         27.66         41.77         6.48 o                         
  -1  -5   8        784.86        805.42        26.72 o                         
   0  -5   8        595.86        604.07        15.99 o                         
   1  -5   8        210.04        208.86         8.40 o                         
   2  -5   8        362.93        354.50        13.12 o                         
   3  -5   8        749.74        768.48        20.08 o                         
   4  -5   8        155.84        167.19        15.77 o                         
   5  -5   8        488.55        561.72        29.11 o                         
   6  -5   8        476.45        498.19        47.10 o                         
  -6  -4   8        374.12        378.41        25.62 o                         
  -5  -4   8        426.97        422.91        19.04 o                         
  -4  -4   8          3.56         -1.27         8.16 o                         
  -3  -4   8          1.21          7.96         7.63 o                         
  -2  -4   8       1133.19       1178.31        24.82 o                         
  -1  -4   8        605.40        609.55        15.14 o                         
   0  -4   8        275.51        264.72        11.24 o                         
   1  -4   8       1823.56       1958.65        33.06 o                         
   2  -4   8         55.98         43.61         5.23 o                         
   3  -4   8        669.85        694.04        15.92 o                         
   4  -4   8         90.46         74.91         6.79 o                         
   5  -4   8          0.43          5.60         6.86 o                         
   6  -4   8         14.12          8.31        10.44 o                         
  -6  -3   8        507.90        485.71        57.99 o                         
  -5  -3   8          2.21          3.73         6.18 o                         
  -4  -3   8       1023.96       1036.32        25.74 o                         
  -3  -3   8       2065.53       2194.54        36.86 o                         
  -2  -3   8       1127.67       1151.44        22.55 o                         
  -1  -3   8        957.88       1019.27        18.99 o                         
   0  -3   8        111.47        112.61         6.33 o                         
   1  -3   8         98.66        102.19        10.55 o                         
   2  -3   8        101.60         99.54         6.08 o                         
   3  -3   8         27.03         14.27         3.66 o                         
   4  -3   8        236.61        215.15         7.70 o                         
   5  -3   8        235.18        232.47        10.51 o                         
   6  -3   8          2.66          4.85         5.49 o                         
   7  -3   8         35.79         23.80        21.62 o                         
  -7  -2   8         25.06         16.43        20.87 o                         
  -6  -2   8        959.46       1005.32        33.41 o                         
  -5  -2   8         18.82         19.88         5.86 o                         
  -4  -2   8       1542.41       1608.83        32.01 o                         
  -3  -2   8        527.99        564.47        12.19 o                         
  -2  -2   8        187.64        203.30         6.28 o                         
  -1  -2   8        121.43        111.34         6.04 o                         
   0  -2   8        509.80        544.57        11.90 o                         
   1  -2   8        286.89        255.54         7.87 o                         
   2  -2   8       2093.54       2179.49        37.96 o                         
   3  -2   8       1722.51       1728.41        29.52 o                         
   4  -2   8       1428.59       1479.69        26.00 o                         
   5  -2   8          7.72          2.61         3.47 o                         
   6  -2   8        147.90        149.79         7.59 o                         
   7  -2   8         26.71         34.32        13.25 o                         
  -7  -1   8         59.71         55.96        21.75 o                         
  -6  -1   8          5.06        -11.20        11.20 o                         
  -5  -1   8        363.27        353.17        12.56 o                         
  -4  -1   8          0.15         -4.16         4.16 o                         
  -3  -1   8        337.00        332.83         9.35 o                         
  -2  -1   8        302.75        284.93         8.23 o                         
  -1  -1   8        277.91        269.70         6.34 o                         
   0  -1   8         87.75         80.96         4.44 o                         
   1  -1   8       1138.47       1193.39        21.72 o                         
   2  -1   8        992.10       1013.89        19.29 o                         
   3  -1   8        223.05        225.84         6.70 o                         
   4  -1   8        297.22        305.25         7.80 o                         
   5  -1   8        172.23        171.65         9.59 o                         
   6  -1   8        205.07        193.36         6.78 o                         
   7  -1   8        219.42        204.61        29.69 o                         
   8  -1   8       1056.18       1178.27        76.47 o                         
  -7   0   8        571.69        654.68        47.09 o                         
  -6   0   8         57.17         36.73         8.90 o                         
  -5   0   8       1048.85       1008.65        22.30 o                         
  -4   0   8          3.01         10.17         3.94 o                         
  -3   0   8       1504.41       1463.73        26.85 o                         
  -2   0   8          2.87         -0.83         4.31 o                         
  -1   0   8          6.76         11.91         4.35 o                         
   0   0   8        438.32        429.92        14.60 o                         
   1   0   8        843.86        844.37        14.17 o                         
   2   0   8         12.46          6.68         2.58 o                         
   3   0   8       1918.14       1986.87        28.03 o                         
   4   0   8        306.42        284.51        11.14 o                         
   5   0   8       1180.50       1226.79        27.93 o                         
   6   0   8        383.28        372.76         8.61 o                         
   7   0   8          2.59         -7.51        11.56 o                         
   8   0   8         93.13        103.89        20.35 o                         
  -7   1   8        203.45        252.78        27.49 o                         
  -6   1   8         49.67         35.09         8.33 o                         
  -5   1   8        397.14        384.49        12.52 o                         
  -4   1   8         31.49         27.48         5.00 o                         
  -3   1   8          3.69         13.87         4.10 o                         
  -2   1   8       1479.66       1492.68        27.13 o                         
  -1   1   8       4461.50       4765.09        81.02 o                         
   0   1   8        746.57        780.76        14.77 o                         
   1   1   8       3383.56       3340.68        51.12 o                         
   2   1   8        122.61        135.86         4.31 o                         
   3   1   8       1169.20       1177.90        23.55 o                         
   4   1   8        305.60        294.20         6.62 o                         
   5   1   8        586.27        506.52        43.05 o                         
   6   1   8        199.18        182.86         4.84 o                         
   7   1   8        976.47       1026.25        61.08 o                         
   8   1   8        166.48        145.63        18.59 o                         
  -7   2   8        237.20        240.16        25.70 o                         
  -6   2   8       1102.80       1107.73        32.73 o                         
  -5   2   8          0.69         -5.10         5.74 o                         
  -4   2   8       1218.02       1285.61        24.31 o                         
  -3   2   8       1861.43       1754.22        30.28 o                         
  -2   2   8       1317.25       1289.76        25.90 o                         
  -1   2   8       2341.64       2380.21        41.13 o                         
   0   2   8        261.57        262.21         7.87 o                         
   1   2   8        100.48         94.30         5.33 o                         
   2   2   8        307.54        316.03         6.66 o                         
   3   2   8       1242.26       1194.18        17.84 o                         
   4   2   8        235.20        231.25         5.84 o                         
   5   2   8       2990.82       3175.88        47.27 o                         
   6   2   8          1.44         -1.12         3.14 o                         
   7   2   8        189.77        175.40        20.80 o                         
   8   2   8          7.63         16.40        15.95 o                         
  -7   3   8         41.89         67.30        15.07 o                         
  -6   3   8       1333.54       1367.01        36.19 o                         
  -5   3   8         98.87         85.82         6.44 o                         
  -4   3   8          3.12          2.92         4.43 o                         
  -3   3   8        319.97        325.56        11.11 o                         
  -2   3   8       1904.54       1924.07        34.57 o                         
  -1   3   8        274.59        302.38         8.66 o                         
   0   3   8       3732.35       4069.15        89.41 o                         
   1   3   8        242.79        229.52         6.66 o                         
   2   3   8       1469.52       1470.62        23.03 o                         
   3   3   8        452.38        422.40         9.03 o                         
   4   3   8        189.95        185.36         4.98 o                         
   5   3   8          3.98          7.30         2.69 o                         
   6   3   8          4.32          5.03         2.37 o                         
   7   3   8         12.32         17.08        19.94 o                         
   8   3   8         28.51         25.98        12.43 o                         
  -7   4   8        171.11        139.50        21.26 o                         
  -6   4   8         66.91         45.68        15.73 o                         
  -5   4   8        502.36        487.21        14.13 o                         
  -4   4   8        998.28       1026.97        22.27 o                         
  -3   4   8        364.05        364.05        14.11 o                         
  -2   4   8       3134.73       3044.32        51.21 o                         
  -1   4   8          1.82         10.16         6.48 o                         
   0   4   8        874.60        906.63        18.71 o                         
   1   4   8        116.97        119.19         7.89 o                         
   2   4   8        271.93        305.25         6.97 o                         
   3   4   8        102.69        111.48         4.07 o                         
   4   4   8         17.44         15.11         2.79 o                         
   5   4   8        143.14        132.94         5.33 o                         
   6   4   8         60.87         65.22         3.56 o                         
   7   4   8         77.60         68.56         8.94 o                         
   8   4   8        365.02        362.13        18.98 o                         
  -7   5   8        454.82        451.89        38.12 o                         
  -6   5   8         56.93         59.27        14.44 o                         
  -5   5   8        547.22        550.66        17.36 o                         
  -4   5   8         89.69         70.63         5.66 o                         
  -3   5   8        848.67        894.47        19.75 o                         
  -2   5   8        850.70        828.08        18.91 o                         
  -1   5   8        196.04        214.48         7.28 o                         
   0   5   8          6.81         14.73         7.71 o                         
   1   5   8         22.39         22.40         4.18 o                         
   2   5   8         12.86          6.94         2.54 o                         
   3   5   8       2203.58       2390.91        33.12 o                         
   4   5   8        516.54        508.42        10.31 o                         
   5   5   8        625.44        633.43        12.08 o                         
   6   5   8        203.57        189.34         9.29 o                         
   7   5   8         22.00         21.58         4.23 o                         
   8   5   8        260.16        236.49        23.68 o                         
  -7   6   8         28.11         58.47        19.92 o                         
  -6   6   8         12.34          0.63         9.46 o                         
  -5   6   8         24.37         16.79         6.20 o                         
  -4   6   8        553.00        526.66        14.76 o                         
  -3   6   8        500.43        523.03        15.31 o                         
  -2   6   8          1.72         -1.59         4.50 o                         
  -1   6   8       2129.92       2296.11        57.42 o                         
   0   6   8         67.47         66.10         5.36 o                         
   1   6   8       1806.95       2035.34        32.78 o                         
   2   6   8         27.25         19.90         3.24 o                         
   3   6   8        205.39        218.26         6.58 o                         
   4   6   8        262.20        281.99         8.19 o                         
   5   6   8        468.12        455.59        12.59 o                         
   6   6   8         60.39         51.44         4.38 o                         
   7   6   8        310.37        316.72        13.28 o                         
   8   6   8        195.82        189.70        16.47 o                         
  -6   7   8        253.19        233.49        34.04 o                         
  -5   7   8         28.55         45.72        14.09 o                         
  -4   7   8       1063.34       1067.90        28.52 o                         
  -3   7   8        122.29        115.99         9.19 o                         
  -2   7   8        682.34        673.61        18.88 o                         
  -1   7   8        772.05        792.75        19.99 o                         
   0   7   8        795.17        890.43        19.07 o                         
   1   7   8        181.54        186.16         6.08 o                         
   2   7   8       1460.94       1614.05        30.29 o                         
   3   7   8       1107.00       1276.92        25.08 o                         
   4   7   8        845.55        914.42        19.59 o                         
   5   7   8       2985.24       3234.26        55.99 o                         
   6   7   8         49.98         40.38         7.25 o                         
   7   7   8        284.09        277.16        19.50 o                         
  -6   8   8        285.24        263.43        21.86 o                         
  -5   8   8         85.77         81.55         8.05 o                         
  -4   8   8          0.87          6.15         6.63 o                         
  -3   8   8        743.28        733.44        22.60 o                         
  -2   8   8        887.03        893.82        23.90 o                         
  -1   8   8        263.41        198.39         9.28 o                         
   0   8   8       1738.08       1914.13        52.45 o                         
   1   8   8        525.46        575.85        16.36 o                         
   2   8   8        168.69        157.64         6.97 o                         
   3   8   8         25.59         22.27         5.27 o                         
   4   8   8          0.42         -1.59         3.16 o                         
   5   8   8        429.41        428.64        17.28 o                         
   6   8   8        160.17        146.82        12.69 o                         
   7   8   8         13.04         15.05         8.01 o                         
  -6   9   8        133.34        135.17        15.29 o                         
  -5   9   8        173.04        162.39        11.50 o                         
  -4   9   8        785.10        802.96        36.16 o                         
  -3   9   8        410.07        367.05        14.29 o                         
  -2   9   8        884.96        854.62        19.32 o                         
  -1   9   8         81.25         62.40         8.86 o                         
   0   9   8         10.46         30.16         9.18 o                         
   1   9   8          6.89          7.74         5.03 o                         
   2   9   8          2.70         -4.38         4.47 o                         
   3   9   8          9.13          9.71         4.66 o                         
   4   9   8        371.90        351.50        11.48 o                         
   5   9   8         28.27         18.94         8.40 o                         
   6   9   8        247.35        235.28        23.63 o                         
   7   9   8          6.56         33.10        15.00 o                         
  -5  10   8         12.08          7.40        13.46 o                         
  -4  10   8         82.41         96.53        17.50 o                         
  -3  10   8          8.58         -0.32         5.24 o                         
  -2  10   8          9.38         15.82         9.02 o                         
  -1  10   8        227.60        201.59        13.17 o                         
   0  10   8         93.74         73.64        15.39 o                         
   1  10   8        135.61        132.52         9.01 o                         
   2  10   8        275.43        265.03        11.26 o                         
   3  10   8        242.30        245.71        10.50 o                         
   4  10   8        120.14        114.09         9.87 o                         
   5  10   8         39.33         17.34         9.06 o                         
   6  10   8        153.20        129.68        13.01 o                         
  -4  11   8         17.34         15.07        14.77 o                         
  -3  11   8        114.78        167.84        18.18 o                         
  -2  11   8          3.97        -12.25        12.25 o                         
  -1  11   8        239.08        272.79        19.45 o                         
   0  11   8          6.99          7.35         9.01 o                         
   1  11   8        508.14        489.23        20.47 o                         
   2  11   8        135.42        109.22        20.67 o                         
   3  11   8        163.21        124.83        12.32 o                         
   4  11   8        226.44        227.29        13.41 o                         
   5  11   8         30.07          6.05        11.09 o                         
  -3  12   8        192.01        202.09        20.92 o                         
  -2  12   8         36.49         34.79        11.02 o                         
  -1  12   8        151.21        141.08        27.46 o                         
   0  12   8        162.16        124.67        18.12 o                         
   1  12   8          8.13          4.81        27.67 o                         
   2  12   8        436.90        465.23        28.96 o                         
   3  12   8        316.54        327.88        18.35 o                         
   4  12   8         62.31         58.24         9.88 o                         
  -1  13   8          1.99         11.57        16.50 o                         
   0  13   8        358.50        339.36        24.98 o                         
   1  13   8        209.38        232.53        17.22 o                         
   2  13   8        473.36        443.93        23.88 o                         
  -1  -7   9        285.06        319.43        20.58 o                         
   0  -7   9         67.54         36.86        16.24 o                         
   1  -7   9         93.13         87.00        13.75 o                         
   2  -7   9        265.52        278.50        19.13 o                         
  -3  -6   9        306.25        295.70        23.60 o                         
  -2  -6   9         10.63         18.57        10.81 o                         
  -1  -6   9         26.74         18.99         8.57 o                         
   0  -6   9          7.23          6.26         9.08 o                         
   1  -6   9          6.52          6.77         6.94 o                         
   2  -6   9          6.84         21.27         9.10 o                         
   3  -6   9          6.65          4.03        10.99 o                         
   4  -6   9         10.39         23.87        17.25 o                         
  -4  -5   9         21.83         -4.08        16.40 o                         
  -3  -5   9          6.95         -2.75         8.16 o                         
  -2  -5   9         31.90         32.10         9.44 o                         
  -1  -5   9         30.21         57.70         7.52 o                         
   0  -5   9        179.78        158.57         9.10 o                         
   1  -5   9         23.85         12.35         6.39 o                         
   2  -5   9        233.17        232.70        10.53 o                         
   3  -5   9          0.74         -5.79         7.31 o                         
   4  -5   9        273.60        317.23        22.59 o                         
   5  -5   9         68.65         86.57        15.05 o                         
  -5  -4   9         22.03         -0.39        18.65 o                         
  -4  -4   9          9.10          6.37        10.79 o                         
  -3  -4   9          8.95          3.34         8.73 o                         
  -2  -4   9        697.43        719.16        26.22 o                         
  -1  -4   9        555.31        553.07        17.89 o                         
   0  -4   9       1279.13       1390.18        29.02 o                         
   1  -4   9          4.89          4.85         5.40 o                         
   2  -4   9        687.82        707.21        19.21 o                         
   3  -4   9         73.35         77.80         8.18 o                         
   4  -4   9         21.60         33.41         8.22 o                         
   5  -4   9        137.28        134.24        13.74 o                         
   6  -4   9        618.03        646.53        34.26 o                         
  -5  -3   9        193.99        223.62        23.76 o                         
  -4  -3   9        106.41        112.52        13.65 o                         
  -3  -3   9         84.42         87.28         9.72 o                         
  -2  -3   9        490.89        483.90        14.02 o                         
  -1  -3   9          0.60         -6.17         6.17 o                         
   0  -3   9        430.64        439.71        11.57 o                         
   1  -3   9        227.36        232.10         9.61 o                         
   2  -3   9         18.33         17.76         5.46 o                         
   3  -3   9        128.18        127.52         6.59 o                         
   4  -3   9        740.79        779.91        25.54 o                         
   5  -3   9         30.36         31.95         7.57 o                         
   6  -3   9        289.33        319.53        20.17 o                         
  -6  -2   9          5.99         -0.91         9.73 o                         
  -5  -2   9        195.49        170.28        13.25 o                         
  -4  -2   9        490.32        491.39        15.96 o                         
  -3  -2   9        716.23        731.03        17.73 o                         
  -2  -2   9         15.50         25.90         5.78 o                         
  -1  -2   9       1899.41       2113.07        34.80 o                         
   0  -2   9         11.13         17.71         4.00 o                         
   1  -2   9        782.25        771.53        17.31 o                         
   2  -2   9        914.69        889.26        19.33 o                         
   3  -2   9        214.46        180.92         6.85 o                         
   4  -2   9        261.57        267.56        10.12 o                         
   5  -2   9          1.83          3.18         6.49 o                         
   6  -2   9         20.86         23.16         7.63 o                         
   7  -2   9         37.28         26.02        22.92 o                         
  -6  -1   9        555.71        596.24        38.22 o                         
  -5  -1   9        685.99        655.09        19.66 o                         
  -4  -1   9        200.18        223.55        10.31 o                         
  -3  -1   9       1724.71       1850.00        34.17 o                         
  -2  -1   9        129.82        110.15         5.30 o                         
  -1  -1   9        143.10        148.24         4.90 o                         
   0  -1   9        232.55        252.16         8.31 o                         
   1  -1   9        119.68        113.75         6.00 o                         
   2  -1   9        521.86        520.26        12.90 o                         
   3  -1   9       1697.01       1748.55        29.49 o                         
   4  -1   9         43.78         53.31         7.16 o                         
   5  -1   9         69.94         73.39         5.47 o                         
   6  -1   9        174.71        154.79        10.05 o                         
   7  -1   9         89.72         82.50        18.52 o                         
  -7   0   9         70.42         58.14        22.17 o                         
  -6   0   9        289.49        280.73        16.43 o                         
  -5   0   9        609.18        603.00        17.61 o                         
  -4   0   9        163.95        152.14         7.76 o                         
  -3   0   9        211.58        207.28         8.48 o                         
  -2   0   9        134.61        131.65         9.40 o                         
  -1   0   9         34.81         38.94         5.77 o                         
   0   0   9        203.16        214.06         7.52 o                         
   1   0   9        259.99        271.40         7.84 o                         
   2   0   9         58.58         62.72         4.19 o                         
   3   0   9        916.30        939.75        15.62 o                         
   4   0   9        308.91        307.56         8.23 o                         
   5   0   9        303.34        332.92         8.61 o                         
   6   0   9         97.38         78.34         6.59 o                         
   7   0   9        215.36        190.79        26.93 o                         
  -7   1   9         75.45         54.55        20.41 o                         
  -6   1   9         83.88         76.48        11.09 o                         
  -5   1   9        170.03        145.81         9.73 o                         
  -4   1   9        240.32        233.59         9.13 o                         
  -3   1   9          1.12         -4.02         4.02 o                         
  -2   1   9        396.49        379.13        10.85 o                         
  -1   1   9         35.47         28.86         4.72 o                         
   0   1   9        269.05        267.75         9.20 o                         
   1   1   9          4.44          1.78         3.54 o                         
   2   1   9       1027.98       1045.70        17.85 o                         
   3   1   9         63.04         70.15         3.98 o                         
   4   1   9          4.60          7.22         3.70 o                         
   5   1   9         92.03         77.96         4.21 o                         
   6   1   9        481.62        506.13        14.94 o                         
   7   1   9         13.38          5.32        14.61 o                         
   8   1   9        162.97        177.85        23.45 o                         
  -7   2   9         27.62         33.23        19.96 o                         
  -6   2   9         10.74         31.75        19.14 o                         
  -5   2   9        460.03        432.20        16.90 o                         
  -4   2   9         42.93         33.03         7.09 o                         
  -3   2   9        447.51        422.56        11.57 o                         
  -2   2   9        815.12        767.16        18.15 o                         
  -1   2   9        121.79        116.19         6.77 o                         
   0   2   9        173.77        157.93         6.77 o                         
   1   2   9       1141.00       1153.08        21.00 o                         
   2   2   9        617.95        605.82        11.08 o                         
   3   2   9        516.57        500.74         9.99 o                         
   4   2   9       2968.12       3105.11        43.83 o                         
   5   2   9        164.06        169.51         5.34 o                         
   6   2   9        839.56        913.52        17.08 o                         
   7   2   9        145.92        162.94        22.14 o                         
   8   2   9         90.94         90.78        19.92 o                         
  -7   3   9        135.13        151.04        23.93 o                         
  -6   3   9        164.43        144.19        13.66 o                         
  -5   3   9          0.02         -7.10         7.10 o                         
  -4   3   9         66.69         52.34         5.39 o                         
  -3   3   9        954.35        945.01        19.27 o                         
  -2   3   9         42.44         46.13         5.76 o                         
  -1   3   9       4146.55       4244.29        70.28 o                         
   0   3   9        109.53        101.74         6.07 o                         
   1   3   9       1154.93       1190.04        21.50 o                         
   2   3   9        413.71        398.26         7.84 o                         
   3   3   9         28.37         26.65         3.17 o                         
   4   3   9        149.38        143.64         4.97 o                         
   5   3   9        527.56        541.59        10.43 o                         
   6   3   9         34.31         32.69         5.67 o                         
   7   3   9        212.31        217.09        16.64 o                         
   8   3   9        297.83        271.63        29.71 o                         
  -7   4   9          2.45         -8.87        16.37 o                         
  -6   4   9        494.76        497.17        24.04 o                         
  -5   4   9       1093.68       1036.33        29.29 o                         
  -4   4   9        411.19        407.99        13.36 o                         
  -3   4   9       3237.65       3324.07        55.23 o                         
  -2   4   9          0.41         -3.95         5.63 o                         
  -1   4   9       1483.75       1440.28        30.90 o                         
   0   4   9       1287.25       1423.18        31.75 o                         
   1   4   9         10.54          8.46         3.75 o                         
   2   4   9          9.78          9.81         3.43 o                         
   3   4   9       2489.84       2666.03        37.28 o                         
   4   4   9        137.45        128.13         4.80 o                         
   5   4   9        510.31        477.24        10.49 o                         
   6   4   9        179.85        187.20        10.56 o                         
   7   4   9          3.14         -1.73         9.49 o                         
   8   4   9         75.88         89.02        18.59 o                         
  -7   5   9         21.71         17.71        18.59 o                         
  -6   5   9         88.99         82.01        11.20 o                         
  -5   5   9        676.31        655.33        21.58 o                         
  -4   5   9         19.76         23.76         6.17 o                         
  -3   5   9        172.30        166.54        12.86 o                         
  -2   5   9        214.55        189.39        11.42 o                         
  -1   5   9       1386.65       1522.36        30.04 o                         
   0   5   9        516.26        492.42        18.12 o                         
   1   5   9        775.98        760.39        17.28 o                         
   2   5   9        130.01        119.56         5.07 o                         
   3   5   9       1082.59       1146.48        18.24 o                         
   4   5   9        111.81        100.65         4.72 o                         
   5   5   9         59.44         56.80         4.18 o                         
   6   5   9         55.27         32.48         6.02 o                         
   7   5   9         22.97          7.44         5.18 o                         
   8   5   9         48.15         59.71        19.01 o                         
  -6   6   9         40.34         39.62        12.34 o                         
  -5   6   9         73.84         65.66         8.32 o                         
  -4   6   9       1114.59       1106.91        29.75 o                         
  -3   6   9         62.12         60.92         7.86 o                         
  -2   6   9         74.61         62.55         5.71 o                         
  -1   6   9        104.97        111.53        10.69 o                         
   0   6   9        116.61        110.38         6.94 o                         
   1   6   9        933.28       1031.68        18.70 o                         
   2   6   9        115.31         98.16         4.69 o                         
   3   6   9        103.27        118.68         5.15 o                         
   4   6   9         34.51         33.47         3.89 o                         
   5   6   9          6.39          3.64         3.38 o                         
   6   6   9         79.35         66.32         6.16 o                         
   7   6   9          4.12         -0.55        21.08 o                         
  -6   7   9        308.41        332.65        22.77 o                         
  -5   7   9        133.68        125.52         9.99 o                         
  -4   7   9        448.84        438.05        20.92 o                         
  -3   7   9         65.66         51.03         6.93 o                         
  -2   7   9        104.51         76.91         7.24 o                         
  -1   7   9          8.23          4.46         4.80 o                         
   0   7   9         84.48        111.84        18.14 o                         
   1   7   9        782.91        931.51        19.03 o                         
   2   7   9        683.79        757.41        14.91 o                         
   3   7   9        148.51        144.57         6.80 o                         
   4   7   9         82.56         83.92         5.60 o                         
   5   7   9         25.89         24.98         4.54 o                         
   6   7   9        375.38        383.21        16.36 o                         
   7   7   9        108.74         93.08        10.65 o                         
  -6   8   9         26.66         -2.64        21.20 o                         
  -5   8   9         89.06        101.91        12.94 o                         
  -4   8   9         19.06         35.32         8.09 o                         
  -3   8   9        446.29        431.68        27.93 o                         
  -2   8   9         13.73         15.44         7.43 o                         
  -1   8   9       1356.64       1462.84        31.26 o                         
   0   8   9        550.80        637.15        18.02 o                         
   1   8   9        717.15        737.65        15.26 o                         
   2   8   9       1146.42       1316.02        27.68 o                         
   3   8   9        150.26        142.37         8.23 o                         
   4   8   9         35.57         32.30         4.67 o                         
   5   8   9       1047.42       1108.93        25.64 o                         
   6   8   9        118.28        101.54        12.14 o                         
   7   8   9        103.21         99.93        29.33 o                         
  -5   9   9        148.17        158.27        19.00 o                         
  -4   9   9         99.96         74.82        12.30 o                         
  -3   9   9        719.57        729.29        38.54 o                         
  -2   9   9         24.43         34.17         9.52 o                         
  -1   9   9        151.26        133.41        13.96 o                         
   0   9   9         17.80         27.59         7.77 o                         
   1   9   9        149.69        159.53         8.12 o                         
   2   9   9          2.32          4.81         5.26 o                         
   3   9   9        908.33       1018.89        27.19 o                         
   4   9   9        356.85        349.23        12.08 o                         
   5   9   9        714.64        728.41        31.12 o                         
   6   9   9        481.73        467.10        28.76 o                         
  -5  10   9        150.03        135.01        14.73 o                         
  -4  10   9        151.80        173.16        18.21 o                         
  -3  10   9         40.11         31.84         9.81 o                         
  -2  10   9        976.00        996.86        43.97 o                         
  -1  10   9        383.25        394.56        46.09 o                         
   0  10   9        130.89        131.63         9.73 o                         
   1  10   9        445.78        490.57        17.38 o                         
   2  10   9          0.48         -6.02         6.42 o                         
   3  10   9        259.52        292.55        16.44 o                         
   4  10   9         26.55         30.09         9.12 o                         
   5  10   9          8.30          1.74        19.22 o                         
   6  10   9          9.95         18.87        11.07 o                         
  -4  11   9        473.23        490.35        32.03 o                         
  -3  11   9         26.91         28.71        15.08 o                         
  -2  11   9         65.25         54.86        14.76 o                         
  -1  11   9         25.15         36.31        13.21 o                         
   0  11   9         26.93         17.74         8.35 o                         
   1  11   9          2.36          5.30         9.40 o                         
   2  11   9          1.83         11.57         8.41 o                         
   3  11   9         11.36         -1.95         8.28 o                         
   4  11   9         16.96         23.00        11.19 o                         
   5  11   9          1.47         13.06         8.91 o                         
  -2  12   9         59.66         68.89        16.61 o                         
  -1  12   9          3.00         -0.01        14.25 o                         
   0  12   9        118.62        136.39        26.36 o                         
   1  12   9          2.43         -3.55        12.86 o                         
   2  12   9        146.40        133.12        18.42 o                         
   3  12   9         13.99         18.56        14.99 o                         
   4  12   9         23.79         16.55        31.47 o                         
   0  13   9         29.10          7.86        20.41 o                         
   1  13   9        245.24        264.90        21.56 o                         
  -2  -6  10        192.07        183.69        22.28 o                         
  -1  -6  10         81.58         78.69        12.38 o                         
   0  -6  10          0.35         -1.27        13.83 o                         
   1  -6  10        201.23        202.20        15.51 o                         
   2  -6  10        374.17        387.81        21.55 o                         
   3  -6  10          5.65          4.24        15.71 o                         
  -3  -5  10        131.68        127.46        24.31 o                         
  -2  -5  10         42.35         33.34        25.37 o                         
  -1  -5  10        222.28        192.33        16.01 o                         
   0  -5  10        129.34        121.39        11.43 o                         
   1  -5  10         68.84         53.72         8.70 o                         
   2  -5  10        108.25        120.86        12.22 o                         
   3  -5  10          1.92          3.39        10.58 o                         
   4  -5  10          6.34         -0.37        33.47 o                         
  -4  -4  10         18.65         29.53        11.10 o                         
  -3  -4  10        167.15        171.97        19.36 o                         
  -2  -4  10        174.47        172.23        25.63 o                         
  -1  -4  10        351.00        391.60        19.65 o                         
   0  -4  10          3.36          3.49         7.02 o                         
   1  -4  10         15.41          5.77         7.75 o                         
   2  -4  10          7.97         -5.78         6.45 o                         
   3  -4  10         46.07         38.57        10.27 o                         
   4  -4  10          2.65         -1.78        11.48 o                         
   5  -4  10         77.90        107.24        31.76 o                         
  -5  -3  10         27.15         18.89        11.60 o                         
  -4  -3  10        285.55        271.46        21.90 o                         
  -3  -3  10        111.99        107.93        12.67 o                         
  -2  -3  10        107.08         87.97        10.28 o                         
  -1  -3  10         14.70         10.05         5.34 o                         
   0  -3  10        114.65        121.51        10.86 o                         
   1  -3  10         54.99         37.47         6.98 o                         
   2  -3  10         86.03         90.96         8.09 o                         
   3  -3  10        555.43        574.09        19.71 o                         
   4  -3  10         21.06          9.45         8.61 o                         
   5  -3  10        720.80        812.26        37.92 o                         
   6  -3  10         40.01         46.34        10.93 o                         
  -5  -2  10          1.64        -11.13        15.54 o                         
  -4  -2  10          7.02         10.11        10.19 o                         
  -3  -2  10         10.98          2.09         4.72 o                         
  -2  -2  10        410.70        411.35        16.02 o                         
  -1  -2  10         73.85         76.45         6.49 o                         
   0  -2  10        948.70       1033.54        21.16 o                         
   1  -2  10        336.97        337.40        10.82 o                         
   2  -2  10        993.61        953.32        22.20 o                         
   3  -2  10        383.45        392.37        16.88 o                         
   4  -2  10         57.82         83.32         7.62 o                         
   5  -2  10         30.31         20.70         9.93 o                         
   6  -2  10        140.48        154.56        17.66 o                         
  -6  -1  10        238.96        222.73        32.18 o                         
  -5  -1  10        163.79        152.53        17.42 o                         
  -4  -1  10        821.80        847.65        29.83 o                         
  -3  -1  10         19.36         26.42         5.24 o                         
  -2  -1  10        431.07        430.14        11.91 o                         
  -1  -1  10        253.60        253.82         9.11 o                         
   0  -1  10         45.91         49.51         5.48 o                         
   1  -1  10        714.75        707.50        17.15 o                         
   2  -1  10        593.99        597.07        15.07 o                         
   3  -1  10        462.54        451.51        14.87 o                         
   4  -1  10        377.91        412.23        12.85 o                         
   5  -1  10         18.59         17.84         7.28 o                         
   6  -1  10         63.75         67.12        15.79 o                         
   7  -1  10         53.68         57.33        18.52 o                         
  -6   0  10        483.30        489.42        36.64 o                         
  -5   0  10          0.25         14.73         7.02 o                         
  -4   0  10        116.01        129.56         9.88 o                         
  -3   0  10        141.50        135.32         7.85 o                         
  -2   0  10        189.61        182.57         8.02 o                         
  -1   0  10        595.08        648.32        15.45 o                         
   0   0  10       2196.22       2486.21        39.14 o                         
   1   0  10         62.08         61.40         3.93 o                         
   2   0  10       1021.60       1047.98        18.64 o                         
   3   0  10          0.61         -1.86         3.52 o                         
   4   0  10         42.76         36.32         4.59 o                         
   5   0  10          4.45         -1.73         4.23 o                         
   6   0  10          7.73          7.31         5.62 o                         
   7   0  10         11.72         10.60        19.43 o                         
  -6   1  10        225.10        191.19        24.88 o                         
  -5   1  10        808.56        806.10        24.63 o                         
  -4   1  10         62.41         57.91         7.88 o                         
  -3   1  10        225.09        223.63         9.07 o                         
  -2   1  10        122.71         83.92         6.42 o                         
  -1   1  10         18.51         22.22         5.54 o                         
   0   1  10        161.55        176.01         7.06 o                         
   1   1  10        155.36        155.19         5.73 o                         
   2   1  10         48.04         40.17         4.49 o                         
   3   1  10         55.15         49.87         5.06 o                         
   4   1  10         65.95         66.16         6.43 o                         
   5   1  10        422.30        413.40        11.37 o                         
   6   1  10         47.57         52.28         6.20 o                         
   7   1  10        362.00        341.25        33.59 o                         
  -6   2  10          0.21         14.68         9.22 o                         
  -5   2  10        559.00        572.32        27.85 o                         
  -4   2  10         28.59          9.97         8.76 o                         
  -3   2  10          0.95         -3.37         5.39 o                         
  -2   2  10         13.89          9.30         4.05 o                         
  -1   2  10          7.75         18.67         9.09 o                         
   0   2  10        123.17        120.17         6.70 o                         
   1   2  10        141.90        128.87         6.24 o                         
   2   2  10        146.28        134.15         5.56 o                         
   3   2  10        730.11        715.95        13.59 o                         
   4   2  10        139.46        127.66         5.36 o                         
   5   2  10        385.27        394.29         9.40 o                         
   6   2  10         48.26         54.82         5.85 o                         
   7   2  10        194.42        181.40        23.90 o                         
  -6   3  10         77.32         88.67        14.89 o                         
  -5   3  10         31.87          9.14         7.27 o                         
  -4   3  10         28.58         31.69         8.51 o                         
  -3   3  10         43.77         34.96         6.28 o                         
  -2   3  10        953.56        934.73        21.66 o                         
  -1   3  10        148.98        138.51         7.08 o                         
   0   3  10       1390.95       1462.81        28.78 o                         
   1   3  10        358.26        352.97         9.46 o                         
   2   3  10       1017.77       1017.16        20.36 o                         
   3   3  10        152.55        148.27         5.81 o                         
   4   3  10        300.38        281.08         7.61 o                         
   5   3  10         30.15         23.14         3.90 o                         
   6   3  10        590.92        568.99        26.33 o                         
   7   3  10        233.41        246.70        18.31 o                         
  -6   4  10         49.18         54.26        15.73 o                         
  -5   4  10         43.00         32.00         7.62 o                         
  -4   4  10        451.01        445.87        24.94 o                         
  -3   4  10        360.77        332.58        11.06 o                         
  -2   4  10       1287.80       1302.08        27.95 o                         
  -1   4  10        152.55        162.39         7.97 o                         
   0   4  10         11.99         10.34         4.56 o                         
   1   4  10         95.30         87.83         6.79 o                         
   2   4  10        225.42        222.42         6.56 o                         
   3   4  10        270.27        264.36         6.85 o                         
   4   4  10       1914.79       1997.21        30.78 o                         
   5   4  10        680.54        699.93        14.08 o                         
   6   4  10        251.70        235.05        12.37 o                         
   7   4  10        390.88        389.06        24.23 o                         
  -6   5  10         60.73         67.34        14.35 o                         
  -5   5  10         18.90          8.12         8.42 o                         
  -4   5  10          6.32         27.61         6.85 o                         
  -3   5  10       1976.70       1979.85        37.93 o                         
  -2   5  10        579.39        581.58        15.49 o                         
  -1   5  10        942.37        970.86        33.08 o                         
   0   5  10       3056.83       3437.23        62.17 o                         
   1   5  10        256.01        258.75         9.20 o                         
   2   5  10        924.36        920.19        18.09 o                         
   3   5  10         24.52         22.26         3.32 o                         
   4   5  10          0.78          0.88         4.59 o                         
   5   5  10        235.89        211.37         7.22 o                         
   6   5  10        244.71        234.05         9.96 o                         
   7   5  10         11.60          4.20        10.11 o                         
  -6   6  10         84.34         74.71        15.79 o                         
  -5   6  10        710.90        691.08        27.29 o                         
  -4   6  10        214.56        198.31        11.57 o                         
  -3   6  10       1817.15       1882.05        39.09 o                         
  -2   6  10         12.16         26.06        11.34 o                         
  -1   6  10        486.64        492.94        14.46 o                         
   0   6  10        811.01        842.41        19.64 o                         
   1   6  10        278.90        279.19         8.24 o                         
   2   6  10          4.44          0.33         3.66 o                         
   3   6  10        705.75        728.42        14.93 o                         
   4   6  10        161.23        139.75         5.86 o                         
   5   6  10        421.27        418.67        10.75 o                         
   6   6  10        161.67        148.46         9.38 o                         
   7   6  10        160.51        161.59        13.47 o                         
  -6   7  10         83.15         82.33        15.60 o                         
  -5   7  10        217.24        212.70        12.74 o                         
  -4   7  10        126.67        107.03        10.64 o                         
  -3   7  10        169.69        145.58        16.39 o                         
  -2   7  10         11.05         12.65         5.90 o                         
  -1   7  10        173.18        174.77        16.12 o                         
   0   7  10          1.73         -1.67         6.01 o                         
   1   7  10       1458.80       1588.77        28.88 o                         
   2   7  10         24.37         26.96         5.44 o                         
   3   7  10        219.83        212.09        10.23 o                         
   4   7  10        789.15        831.24        18.06 o                         
   5   7  10        201.87        200.41         8.97 o                         
   6   7  10         85.87         85.90        10.00 o                         
   7   7  10         11.36         -8.76         8.76 o                         
  -5   8  10         36.10         34.92        15.21 o                         
  -4   8  10        110.13         97.08        11.39 o                         
  -3   8  10         38.98         40.76        10.54 o                         
  -2   8  10        355.19        304.99        13.65 o                         
  -1   8  10          3.70         -2.49         6.20 o                         
   0   8  10        259.92        260.71         8.63 o                         
   1   8  10        187.70        188.07         7.20 o                         
   2   8  10         46.42         38.72         5.78 o                         
   3   8  10         51.65         53.30         6.09 o                         
   4   8  10         86.42         86.38         6.91 o                         
   5   8  10         87.30        103.23         9.88 o                         
   6   8  10        373.53        386.27        25.16 o                         
  -5   9  10         28.97         21.36        23.82 o                         
  -4   9  10        292.22        283.70        20.57 o                         
  -3   9  10          4.14         12.68        12.63 o                         
  -2   9  10         34.63         13.69        11.63 o                         
  -1   9  10        191.66        163.61        11.69 o                         
   0   9  10        151.00        149.07         6.30 o                         
   1   9  10         27.45         20.97         7.57 o                         
   2   9  10       1384.11       1502.78        37.51 o                         
   3   9  10          0.37         14.31         5.93 o                         
   4   9  10        927.99       1060.31        29.84 o                         
   5   9  10        217.22        267.39        38.85 o                         
   6   9  10         61.02         51.42        13.03 o                         
  -4  10  10          0.13          0.75        10.51 o                         
  -3  10  10        587.75        582.03        50.25 o                         
  -2  10  10        122.14        140.03        35.53 o                         
  -1  10  10        485.06        465.54        18.19 o                         
   0  10  10        566.84        614.54        31.07 o                         
   1  10  10         98.64         70.86        10.04 o                         
   2  10  10        710.41        784.22        29.84 o                         
   3  10  10        423.01        466.95        21.37 o                         
   4  10  10          7.59         14.42         9.92 o                         
   5  10  10        310.80        327.15        22.58 o                         
  -3  11  10       1240.12       1318.07        66.26 o                         
  -2  11  10        168.40        160.13        19.30 o                         
  -1  11  10         22.51         31.80        11.75 o                         
   0  11  10         70.42         82.66        12.33 o                         
   1  11  10        241.53        270.56        45.99 o                         
   2  11  10        217.13        244.97        20.95 o                         
   3  11  10        349.21        371.75        25.03 o                         
   4  11  10        442.95        461.33        24.92 o                         
  -2  12  10         84.69         18.05        16.63 o                         
  -1  12  10        380.91        402.75        30.45 o                         
   0  12  10         20.07         31.18        21.10 o                         
   1  12  10        477.26        482.43        29.74 o                         
   2  12  10         22.19         28.26        29.40 o                         
   3  12  10        214.47        214.27        21.09 o                         
  -1  -5  11        265.23        314.05        21.03 o                         
   0  -5  11        387.87        371.48        21.65 o                         
   1  -5  11        441.11        440.36        23.50 o                         
   2  -5  11         93.03         62.47        11.19 o                         
  -3  -4  11          1.23         10.91        12.00 o                         
  -2  -4  11          1.55         -1.98        11.39 o                         
  -1  -4  11        230.68        214.07        16.85 o                         
   0  -4  11         82.05         73.10        10.90 o                         
   1  -4  11          1.45         -5.06         9.26 o                         
   2  -4  11        149.04        132.21        12.20 o                         
   3  -4  11        172.07        180.21        20.47 o                         
   4  -4  11         90.77        106.70        16.81 o                         
  -4  -3  11         24.71         17.10        16.73 o                         
  -3  -3  11        837.95        906.88        42.93 o                         
  -2  -3  11        881.23        903.05        42.63 o                         
  -1  -3  11        230.07        195.43        14.95 o                         
   0  -3  11        180.97        212.55        14.88 o                         
   1  -3  11         30.68         14.95         8.78 o                         
   2  -3  11         10.96          2.78         7.33 o                         
   3  -3  11         37.88         39.25        10.24 o                         
   4  -3  11         14.91         11.14        12.03 o                         
   5  -3  11         92.46        101.82        16.52 o                         
  -4  -2  11        104.09        124.42        18.46 o                         
  -3  -2  11        513.00        518.89        42.02 o                         
  -2  -2  11        321.91        329.38        21.09 o                         
  -1  -2  11         38.90         27.04         9.20 o                         
   0  -2  11         33.49         31.20         7.47 o                         
   1  -2  11        104.37         87.71         9.15 o                         
   2  -2  11        508.27        499.83        18.30 o                         
   3  -2  11        334.03        296.53        13.90 o                         
   4  -2  11        137.26        147.17        11.86 o                         
   5  -2  11        512.77        520.16        30.16 o                         
   6  -2  11          9.79         27.39        11.80 o                         
  -5  -1  11         58.87         46.11        16.30 o                         
  -4  -1  11         16.84          7.08        10.65 o                         
  -3  -1  11        373.40        338.09        21.42 o                         
  -2  -1  11        163.30        137.01        15.94 o                         
  -1  -1  11         12.62          6.66         8.01 o                         
   0  -1  11        134.38        136.96         8.53 o                         
   1  -1  11        331.13        331.48        13.63 o                         
   2  -1  11         27.59         23.94         6.58 o                         
   3  -1  11        604.99        640.65        20.95 o                         
   4  -1  11        331.66        343.93        16.09 o                         
   5  -1  11        246.99        239.08        16.93 o                         
   6  -1  11        269.74        277.37        19.33 o                         
  -5   0  11         25.43         18.85        17.09 o                         
  -4   0  11        298.85        286.28        20.04 o                         
  -3   0  11         15.57         12.02         6.07 o                         
  -2   0  11        444.22        446.47        22.71 o                         
  -1   0  11        520.39        504.03        14.57 o                         
   0   0  11         35.05         22.27         3.59 o                         
   1   0  11       1301.10       1359.47        24.08 o                         
   2   0  11        245.09        213.87         8.90 o                         
   3   0  11        401.68        382.57        13.73 o                         
   4   0  11        286.23        267.32        11.02 o                         
   5   0  11         81.65         97.62         9.68 o                         
   6   0  11          4.96         14.69         9.47 o                         
  -5   1  11          0.26         13.56        11.84 o                         
  -4   1  11       1037.63       1076.57        62.42 o                         
  -3   1  11        224.38        199.63        13.54 o                         
  -2   1  11         19.41         21.55         6.58 o                         
  -1   1  11       1233.02       1232.23        28.30 o                         
   0   1  11       1844.21       2080.45        38.14 o                         
   1   1  11          1.47          6.86         3.80 o                         
   2   1  11       1261.65       1344.07        23.86 o                         
   3   1  11        372.63        368.57        11.21 o                         
   4   1  11        271.15        251.23         8.92 o                         
   5   1  11        536.74        497.40        26.62 o                         
   6   1  11        160.09        124.93        18.37 o                         
   7   1  11         72.21         80.84        23.41 o                         
  -6   2  11        412.67        400.88        52.12 o                         
  -5   2  11        854.84        834.08        40.81 o                         
  -4   2  11          0.78          4.88         8.86 o                         
  -3   2  11        103.29        102.54         9.40 o                         
  -2   2  11       1129.99       1137.40        25.31 o                         
  -1   2  11         20.96         14.68         5.67 o                         
   0   2  11       1002.43       1067.87        24.64 o                         
   1   2  11        446.49        424.29        11.49 o                         
   2   2  11        246.17        255.87         7.61 o                         
   3   2  11         85.34         74.58         4.80 o                         
   4   2  11          5.85          5.07         4.15 o                         
   5   2  11         27.11         18.61         4.82 o                         
   6   2  11         65.09         60.60         7.87 o                         
   7   2  11          0.29         -9.29        18.55 o                         
  -6   3  11         27.01         41.68        24.83 o                         
  -5   3  11        782.70        740.40        31.33 o                         
  -4   3  11        401.53        350.66        19.36 o                         
  -3   3  11        257.09        249.79        12.29 o                         
  -2   3  11        406.65        367.83        12.58 o                         
  -1   3  11         22.68         23.89         6.77 o                         
   0   3  11        113.30        104.10         8.56 o                         
   1   3  11        128.61        119.19         6.25 o                         
   2   3  11         84.27         61.98         4.47 o                         
   3   3  11         29.61         32.50         4.33 o                         
   4   3  11        715.63        710.47        14.39 o                         
   5   3  11         21.81         21.89         4.83 o                         
   6   3  11        202.59        183.46        10.66 o                         
   7   3  11         23.43        -19.43        19.43 o                         
  -6   4  11        167.52        171.49        31.68 o                         
  -5   4  11          4.87         -9.91        12.68 o                         
  -4   4  11        141.70        120.87        15.30 o                         
  -3   4  11         13.27         19.49        10.03 o                         
  -2   4  11        106.06         95.26         6.68 o                         
  -1   4  11         51.58         70.99        15.45 o                         
   0   4  11        107.06        110.54         7.14 o                         
   1   4  11        181.05        163.14         7.80 o                         
   2   4  11         23.34         23.68         4.54 o                         
   3   4  11        862.26        893.12        16.47 o                         
   4   4  11        436.95        429.20        11.76 o                         
   5   4  11        244.12        221.73         7.92 o                         
   6   4  11        422.39        401.60        20.93 o                         
   7   4  11          2.10         11.29        10.90 o                         
  -6   5  11          2.40          1.47        14.39 o                         
  -5   5  11         14.87         50.01        13.72 o                         
  -4   5  11        178.12        161.69        13.27 o                         
  -3   5  11        401.23        362.80        15.67 o                         
  -2   5  11        264.23        240.23        10.96 o                         
  -1   5  11        104.33        114.08         8.10 o                         
   0   5  11         92.45         92.20         6.41 o                         
   1   5  11       1022.16       1048.41        23.62 o                         
   2   5  11         63.50         65.55         5.16 o                         
   3   5  11         84.21         82.03         5.18 o                         
   4   5  11        329.97        327.30         8.79 o                         
   5   5  11        538.17        513.86        13.87 o                         
   6   5  11          4.94          0.35         7.05 o                         
   7   5  11        294.06        301.25        34.35 o                         
  -5   6  11         38.69         30.82        13.57 o                         
  -4   6  11        536.05        489.47        21.91 o                         
  -3   6  11        936.90        949.69        29.09 o                         
  -2   6  11         37.96         33.26         7.55 o                         
  -1   6  11        178.72        166.62         9.37 o                         
   0   6  11        359.58        381.93        12.35 o                         
   1   6  11         19.23         19.92         6.62 o                         
   2   6  11        659.38        687.49        15.85 o                         
   3   6  11        550.24        574.19        13.23 o                         
   4   6  11          0.78          5.04         4.23 o                         
   5   6  11        397.27        382.77        11.74 o                         
   6   6  11        450.19        403.15        22.29 o                         
   7   6  11        151.50        127.17        26.93 o                         
  -5   7  11         59.60         31.56        10.93 o                         
  -4   7  11         47.43         39.29        11.07 o                         
  -3   7  11         36.73         20.86        11.13 o                         
  -2   7  11       1263.67       1277.22        39.66 o                         
  -1   7  11         11.17         25.55         6.50 o                         
   0   7  11       2145.09       2375.21        47.66 o                         
   1   7  11       1004.07       1077.72        26.46 o                         
   2   7  11        491.76        482.31        12.63 o                         
   3   7  11        156.73        166.62         7.39 o                         
   4   7  11         14.64         -1.19         5.70 o                         
   5   7  11          1.18         -8.35         9.37 o                         
   6   7  11        529.43        557.39        32.46 o                         
  -5   8  11         40.51         29.17        10.88 o                         
  -4   8  11        232.93        187.23        16.20 o                         
  -3   8  11          9.66          5.33        11.85 o                         
  -2   8  11        457.70        509.93        26.58 o                         
  -1   8  11        128.60        131.45         8.71 o                         
   0   8  11         58.47         55.98        13.36 o                         
   1   8  11         20.84         17.82         5.72 o                         
   2   8  11        375.93        368.08        15.74 o                         
   3   8  11          4.52          1.48         6.46 o                         
   4   8  11         27.76         21.91         6.54 o                         
   5   8  11          0.15         -0.55        10.19 o                         
   6   8  11        474.42        486.70        28.12 o                         
  -4   9  11         10.48         21.39        11.23 o                         
  -3   9  11        122.93        118.68        31.34 o                         
  -2   9  11          1.11          4.47        12.77 o                         
  -1   9  11        420.29        374.45        18.93 o                         
   0   9  11        180.50        180.24         9.37 o                         
   1   9  11         64.62         59.39         5.62 o                         
   2   9  11         99.00        106.66         9.45 o                         
   3   9  11        287.10        306.35        12.88 o                         
   4   9  11         66.35         75.29        10.89 o                         
   5   9  11         56.07         82.42        15.15 o                         
  -3  10  11        144.53        115.53        18.55 o                         
  -2  10  11         97.36         72.45        15.39 o                         
  -1  10  11         91.96        104.53        15.27 o                         
   0  10  11         78.06         73.29        14.63 o                         
   1  10  11        201.04        202.78        19.33 o                         
   2  10  11          2.27         12.64        11.26 o                         
   3  10  11         20.37          9.15         9.97 o                         
   4  10  11        110.06         97.62        12.88 o                         
   5  10  11        193.25        157.44        17.30 o                         
  -2  11  11          9.47         12.45        11.66 o                         
  -1  11  11          0.66          1.06        35.72 o                         
   0  11  11        113.82        111.84        12.14 o                         
   1  11  11        268.57        278.90        21.16 o                         
   2  11  11        246.34        229.82        22.03 o                         
   3  11  11        708.79        833.59        43.31 o                         
   4  11  11         41.31         29.15        15.95 o                         
  -1  12  11          0.52          8.92        16.92 o                         
   0  12  11        318.88        366.97        28.78 o                         
   1  12  11        101.38        112.99        19.40 o                         
   2  12  11        127.36        120.13        15.50 o                         
  -1  -4  12        231.76        222.08        16.66 o                         
   0  -4  12         24.87         36.92        12.86 o                         
   1  -4  12        485.60        522.08        45.11 o                         
   2  -4  12        175.25        169.49        14.43 o                         
  -2  -3  12          0.57          0.07        12.01 o                         
  -1  -3  12        414.35        404.49        28.05 o                         
   0  -3  12         38.37         22.12        11.16 o                         
   1  -3  12        260.85        296.26        17.77 o                         
   2  -3  12         53.60         40.77        12.01 o                         
   3  -3  12          0.33          0.48        14.14 o                         
   4  -3  12          4.93         12.85        16.83 o                         
  -3  -2  12        579.05        620.69        35.31 o                         
  -2  -2  12         91.37        105.38        17.34 o                         
  -1  -2  12          2.26          0.93        12.94 o                         
   0  -2  12         28.59         16.83        11.04 o                         
   1  -2  12         46.08         43.21         9.62 o                         
   2  -2  12          1.74         -4.75         8.63 o                         
   3  -2  12        426.35        406.80        20.84 o                         
   4  -2  12        561.98        491.77        30.47 o                         
   5  -2  12         78.97         73.21        18.65 o                         
  -4  -1  12        326.20        341.80        24.21 o                         
  -3  -1  12          1.14        -10.46        10.46 o                         
  -2  -1  12        482.05        488.53        29.79 o                         
  -1  -1  12          3.59         18.77        11.89 o                         
   0  -1  12        147.86        141.52        11.54 o                         
   1  -1  12         11.20          4.13         8.12 o                         
   2  -1  12        396.68        390.30        18.70 o                         
   3  -1  12         44.87         31.65         8.67 o                         
   4  -1  12          2.80         10.21         9.00 o                         
   5  -1  12         43.97         32.64        12.55 o                         
  -4   0  12        245.45        216.84        24.34 o                         
  -3   0  12          5.17        -15.75        17.04 o                         
  -2   0  12         59.86         49.46        10.44 o                         
  -1   0  12        108.05         93.25        14.22 o                         
   0   0  12        102.18        109.15        12.41 o                         
   1   0  12         10.71         -0.19         7.62 o                         
   2   0  12         30.62         29.12         7.95 o                         
   3   0  12         51.46         56.41         8.64 o                         
   4   0  12        107.47         87.94         9.89 o                         
   5   0  12        114.06        117.06        21.31 o                         
   6   0  12        337.28        326.98        22.81 o                         
  -5   1  12        184.06        175.05        20.84 o                         
  -4   1  12         84.68         87.03        21.91 o                         
  -3   1  12        162.66        118.70        13.04 o                         
  -2   1  12        105.66         86.05        11.93 o                         
  -1   1  12        211.37        193.97        13.13 o                         
   0   1  12         43.42         34.51        16.07 o                         
   1   1  12        534.48        540.79        14.88 o                         
   2   1  12        137.38        127.90         9.28 o                         
   3   1  12        645.92        697.36        24.15 o                         
   4   1  12        368.65        398.89        18.15 o                         
   5   1  12          0.33         -1.17        12.18 o                         
   6   1  12         25.86         38.64        15.59 o                         
  -5   2  12          4.46         17.77        14.86 o                         
  -4   2  12        118.41        112.83        19.48 o                         
  -3   2  12        127.63         97.29        14.86 o                         
  -2   2  12          0.50         -1.11        11.25 o                         
  -1   2  12        870.20        884.45        30.40 o                         
   0   2  12        427.21        375.60        14.60 o                         
   1   2  12        551.71        530.59        13.73 o                         
   2   2  12        554.45        531.54        14.16 o                         
   3   2  12          0.45         -2.34         4.49 o                         
   4   2  12         63.68         72.53         8.52 o                         
   5   2  12        385.97        394.67        17.60 o                         
   6   2  12        181.36        195.12        31.35 o                         
  -5   3  12        297.62        283.75        29.69 o                         
  -4   3  12         73.68         90.75        15.34 o                         
  -3   3  12        282.54        265.06        37.84 o                         
  -2   3  12         61.78         44.10        11.87 o                         
  -1   3  12         53.10         65.50        12.00 o                         
   0   3  12        755.79        728.29        20.25 o                         
   1   3  12        616.43        600.49        26.31 o                         
   2   3  12         21.31         24.57         4.19 o                         
   3   3  12        778.13        819.23        17.44 o                         
   4   3  12        135.89        124.45        13.25 o                         
   5   3  12        326.38        371.28        17.57 o                         
   6   3  12         47.67         66.13        19.13 o                         
  -5   4  12        191.52        147.66        28.56 o                         
  -4   4  12        583.40        547.23        36.08 o                         
  -3   4  12         18.79         23.11        11.85 o                         
  -2   4  12       1255.99       1314.90        52.28 o                         
  -1   4  12        172.32        154.40        11.01 o                         
   0   4  12         59.00         58.25         6.75 o                         
   1   4  12        694.74        662.53        17.96 o                         
   2   4  12         55.28         62.04         5.29 o                         
   3   4  12         39.53         34.76         5.07 o                         
   4   4  12         79.87         64.58         6.01 o                         
   5   4  12         10.49         19.41         7.07 o                         
   6   4  12          5.77         -7.96         7.96 o                         
  -5   5  12         15.83         15.75        11.42 o                         
  -4   5  12        733.81        738.52        40.06 o                         
  -3   5  12         15.24          5.05        12.03 o                         
  -2   5  12        680.40        711.81        32.63 o                         
  -1   5  12        442.51        432.28        16.06 o                         
   0   5  12         46.82         59.56         7.05 o                         
   1   5  12          2.29          8.25         5.65 o                         
   2   5  12         18.96         12.57         6.15 o                         
   3   5  12         22.54         22.07         5.31 o                         
   4   5  12        505.55        464.30        13.72 o                         
   5   5  12          6.83          0.84         6.03 o                         
   6   5  12        301.71        325.74        22.47 o                         
  -5   6  12         32.44         31.93        15.46 o                         
  -4   6  12         81.70        102.67        16.24 o                         
  -3   6  12        212.55        193.29        16.08 o                         
  -2   6  12         42.83         34.35         9.38 o                         
  -1   6  12        177.59        150.05        11.06 o                         
   0   6  12         23.52         11.77         8.01 o                         
   1   6  12         66.34         42.27         7.63 o                         
   2   6  12        913.57        932.52        23.39 o                         
   3   6  12        163.50        157.73        10.61 o                         
   4   6  12        274.78        278.96        10.26 o                         
   5   6  12         70.84         66.80         7.96 o                         
   6   6  12         85.00         64.76        10.24 o                         
  -4   7  12         89.23        106.83        17.17 o                         
  -3   7  12        397.71        372.77        25.17 o                         
  -2   7  12         19.00         18.82        12.52 o                         
  -1   7  12        547.87        554.24        48.05 o                         
   0   7  12        122.37        116.06         9.35 o                         
   1   7  12        247.56        238.46        10.45 o                         
   2   7  12        575.72        601.24        17.36 o                         
   3   7  12        291.52        307.97        11.64 o                         
   4   7  12          4.48          8.87         7.44 o                         
   5   7  12        165.75        159.36        20.25 o                         
   6   7  12        615.26        644.67        33.03 o                         
  -4   8  12         98.49         92.07        23.84 o                         
  -3   8  12        333.98        326.63        32.92 o                         
  -2   8  12        394.67        444.53        46.87 o                         
  -1   8  12          0.20         12.80         8.57 o                         
   0   8  12        642.06        606.75        24.25 o                         
   1   8  12        362.61        356.84        13.85 o                         
   2   8  12         64.78         64.39         7.38 o                         
   3   8  12        546.32        552.62        17.71 o                         
   4   8  12         26.36         15.98         5.50 o                         
   5   8  12         37.13         54.56        47.35 o                         
  -3   9  12         40.07         53.22        16.06 o                         
  -2   9  12        540.66        552.25        32.64 o                         
  -1   9  12        617.45        635.59        37.09 o                         
   0   9  12        142.65        132.26        15.43 o                         
   1   9  12        283.87        291.92        14.50 o                         
   2   9  12         28.51         24.08         6.72 o                         
   3   9  12         60.07         65.43         8.10 o                         
   4   9  12        101.78         89.86        11.45 o                         
   5   9  12         77.57         59.16        14.06 o                         
  -3  10  12         51.88         50.67        17.12 o                         
  -2  10  12        128.85        147.18        16.56 o                         
  -1  10  12         27.43         10.82        16.14 o                         
   0  10  12         47.57         53.18        12.15 o                         
   1  10  12         39.46         44.65        11.21 o                         
   2  10  12         89.96         83.60        12.16 o                         
   3  10  12         77.44         60.37        14.57 o                         
   4  10  12        105.94        110.60        17.21 o                         
  -2  11  12         25.11         36.20        26.48 o                         
  -1  11  12          5.97         12.09         9.20 o                         
   0  11  12        114.58         92.14        18.20 o                         
   1  11  12         24.63         44.32        16.09 o                         
   2  11  12        225.93        248.81        55.56 o                         
   3  11  12         96.81        104.46        25.68 o                         
   1  -3  13        111.04        125.48        22.59 o                         
  -2  -2  13         85.55         76.19        18.84 o                         
  -1  -2  13        163.13        126.49        21.20 o                         
   0  -2  13        124.47        147.78        13.12 o                         
   1  -2  13         68.19         67.30        10.49 o                         
   2  -2  13        505.17        557.10        27.02 o                         
   3  -2  13          1.88         -6.66        13.92 o                         
  -3  -1  13        600.67        575.28        34.82 o                         
  -2  -1  13         18.29          4.69        11.08 o                         
  -1  -1  13        184.11        208.32        20.59 o                         
   0  -1  13        139.51        148.26        14.97 o                         
   1  -1  13         38.23         32.17        13.22 o                         
   2  -1  13        183.13        182.84        15.11 o                         
   3  -1  13        108.08         91.38        11.68 o                         
   4  -1  13        109.55        107.50        14.85 o                         
  -3   0  13        226.84        266.63        45.05 o                         
  -2   0  13         65.37         75.17        12.96 o                         
  -1   0  13          0.35        -12.82        12.82 o                         
   0   0  13        202.31        205.23        41.79 o                         
   1   0  13        286.51        282.11        14.72 o                         
   2   0  13         14.92         -8.53         8.87 o                         
   3   0  13         31.82         49.14        10.66 o                         
   4   0  13          1.39         11.53        16.83 o                         
   5   0  13         11.52         -5.04        12.46 o                         
  -4   1  13        223.16        242.18        39.59 o                         
  -3   1  13        124.62         82.07        20.76 o                         
  -2   1  13          5.03          6.84         9.49 o                         
  -1   1  13        111.81         95.23        15.41 o                         
   0   1  13         45.79         41.77         6.32 o                         
   1   1  13         55.46         48.83         5.66 o                         
   2   1  13        109.55        118.89        12.48 o                         
   3   1  13         91.72        103.43        11.94 o                         
   4   1  13         40.81         12.16        11.50 o                         
   5   1  13        113.78        116.77        13.87 o                         
  -4   2  13        163.55        176.24        39.81 o                         
  -3   2  13         83.92         63.47        15.47 o                         
  -2   2  13        116.40        110.87        12.77 o                         
  -1   2  13         38.89         15.97         9.95 o                         
   0   2  13         93.60         80.27        10.18 o                         
   1   2  13        354.89        324.96        11.62 o                         
   2   2  13          7.42         13.02         6.78 o                         
   3   2  13        120.37        105.12         7.15 o                         
   4   2  13        222.85        242.27        15.71 o                         
   5   2  13         54.60         49.35         9.57 o                         
  -4   3  13          3.81         15.06        11.57 o                         
  -3   3  13          1.90          0.73         9.22 o                         
  -2   3  13         51.27         34.80        13.42 o                         
  -1   3  13        590.62        601.24        29.06 o                         
   0   3  13        151.85        169.32        13.47 o                         
   1   3  13        370.77        330.68        16.00 o                         
   2   3  13        591.67        625.66        16.54 o                         
   3   3  13        328.92        287.84        11.17 o                         
   4   3  13        410.68        428.58        21.52 o                         
   5   3  13        153.60        150.34        12.55 o                         
   6   3  13         22.82         -1.14        13.83 o                         
  -4   4  13         16.67         -4.87        20.36 o                         
  -3   4  13        384.90        404.87        26.54 o                         
  -2   4  13        103.33        104.12        12.46 o                         
  -1   4  13        287.43        273.85        18.02 o                         
   0   4  13        624.19        658.08        32.58 o                         
   1   4  13        243.66        216.77        13.00 o                         
   2   4  13        340.94        343.19        13.31 o                         
   3   4  13        104.92        108.55         7.62 o                         
   4   4  13         42.85         54.21         8.33 o                         
   5   4  13        171.90        182.51        18.57 o                         
   6   4  13        212.05        217.21        14.88 o                         
  -4   5  13          7.42        -14.31        15.31 o                         
  -3   5  13        176.86        167.05        19.47 o                         
  -2   5  13        656.03        715.36        36.67 o                         
  -1   5  13          0.27         -7.44        11.96 o                         
   0   5  13         31.65         25.31         8.00 o                         
   1   5  13        489.05        495.72        21.72 o                         
   2   5  13         74.26         81.84        12.82 o                         
   3   5  13        242.45        232.47        17.20 o                         
   4   5  13        201.01        195.90        10.57 o                         
   5   5  13         19.52         17.84        10.10 o                         
   6   5  13        200.69        215.00        33.69 o                         
  -4   6  13        235.17        218.60        22.00 o                         
  -3   6  13        257.38        276.61        30.73 o                         
  -2   6  13        112.00        100.72        15.46 o                         
  -1   6  13         18.15         14.57        28.78 o                         
   0   6  13         71.42         83.44         9.92 o                         
   1   6  13        467.77        433.94        19.89 o                         
   2   6  13         95.86         84.00        11.63 o                         
   3   6  13        138.72        146.49        11.68 o                         
   4   6  13         22.99         26.68        10.39 o                         
   5   6  13        204.40        183.23        14.45 o                         
  -4   7  13         73.80         72.50        17.67 o                         
  -3   7  13         54.53         67.41        21.65 o                         
  -2   7  13         53.21         62.55        22.12 o                         
  -1   7  13         23.76         31.98        13.92 o                         
   0   7  13        328.26        310.82        20.18 o                         
   1   7  13         86.25         93.24         9.19 o                         
   2   7  13         31.17         26.73         6.54 o                         
   3   7  13         41.47         35.66         6.98 o                         
   4   7  13         77.03         68.65         9.75 o                         
   5   7  13         33.96         15.51        11.39 o                         
  -3   8  13         29.97         14.66        11.55 o                         
  -2   8  13          6.98          3.61        20.14 o                         
  -1   8  13        181.20        149.93        21.03 o                         
   0   8  13        110.16        113.69        16.58 o                         
   1   8  13         34.28         12.62        12.12 o                         
   2   8  13        394.97        383.67        17.92 o                         
   3   8  13         91.91         89.86        10.82 o                         
   4   8  13        385.20        433.35        27.79 o                         
   5   8  13        214.18        191.37        17.38 o                         
  -3   9  13        245.08        197.71        23.10 o                         
  -2   9  13        199.01        211.94        22.80 o                         
  -1   9  13        337.28        307.39        24.13 o                         
   0   9  13        670.01        699.23        37.56 o                         
   1   9  13         43.52         20.16        15.67 o                         
   2   9  13        283.00        274.77        17.24 o                         
   3   9  13        219.09        205.31        15.78 o                         
   4   9  13         81.94         91.55        16.33 o                         
  -2  10  13        729.09        751.90        45.64 o                         
  -1  10  13        114.60        106.34        18.61 o                         
   0  10  13         35.78         22.23        12.16 o                         
   1  10  13        571.70        603.55        36.76 o                         
   2  10  13        114.79        124.31        17.89 o                         
   3  10  13        359.22        340.95        25.18 o                         
   0  11  13          0.30        -24.72        24.72 o                         
   1  11  13        232.82        271.77        26.87 o                         
   0  -1  14         66.12         67.98        20.33 o                         
   1  -1  14         31.50         34.00        17.92 o                         
   2  -1  14        219.44        200.49        17.96 o                         
  -2   0  14         14.91         16.71        12.61 o                         
  -1   0  14        157.21        142.54        20.22 o                         
   0   0  14        472.36        536.29        47.95 o                         
   1   0  14        191.72        220.52        23.31 o                         
   2   0  14        379.22        411.27        22.52 o                         
   3   0  14        297.04        298.66        24.74 o                         
  -2   1  14        375.05        379.26        30.05 o                         
  -1   1  14          0.15         -9.64        14.67 o                         
   0   1  14        385.42        417.16        27.18 o                         
   1   1  14        162.11        130.78        14.52 o                         
   2   1  14          0.53        -10.90        10.90 o                         
   3   1  14         28.61         26.03         8.20 o                         
   4   1  14         60.16         48.96        14.66 o                         
  -3   2  14          4.64         31.83        17.48 o                         
  -2   2  14         81.28         84.70        30.23 o                         
  -1   2  14        186.78        172.50        18.40 o                         
   0   2  14          0.54         -7.94        13.26 o                         
   1   2  14        196.70        189.03        14.54 o                         
   2   2  14        129.65        123.11        13.42 o                         
   3   2  14         51.74         57.82        11.29 o                         
   4   2  14         48.40         58.46        14.41 o                         
  -3   3  14        294.05        308.08        26.07 o                         
  -2   3  14         45.00         36.63        11.37 o                         
  -1   3  14        323.22        329.91        24.52 o                         
   0   3  14          4.52         -4.08        15.90 o                         
   1   3  14        175.80        184.94        19.15 o                         
   2   3  14          1.01         -6.71         6.71 o                         
   3   3  14        271.31        275.51        16.76 o                         
   4   3  14         25.73         12.89        11.77 o                         
  -3   4  14         66.47         46.94        17.14 o                         
  -2   4  14        353.50        340.33        25.94 o                         
  -1   4  14        362.83        339.72        23.52 o                         
   0   4  14         66.83         49.64        14.65 o                         
   1   4  14          5.67          5.65         8.62 o                         
   2   4  14        146.64        134.31        15.88 o                         
   3   4  14          2.29          2.17         7.23 o                         
   4   4  14        307.44        291.86        16.87 o                         
   5   4  14        368.27        396.93        19.62 o                         
  -3   5  14         92.24         69.51        24.98 o                         
  -2   5  14        562.97        544.36        37.56 o                         
  -1   5  14          3.87          3.54        14.39 o                         
   0   5  14        214.14        205.70        16.36 o                         
   1   5  14        413.65        414.71        21.46 o                         
   2   5  14        690.50        672.22        26.55 o                         
   3   5  14        391.12        412.66        22.40 o                         
   4   5  14        142.63        134.23        12.69 o                         
   5   5  14        118.19        121.73        16.18 o                         
  -3   6  14        333.77        352.21        28.45 o                         
  -2   6  14        505.27        509.82        36.49 o                         
  -1   6  14          0.15          7.82        13.12 o                         
   0   6  14        269.19        301.08        22.95 o                         
   1   6  14        438.19        421.37        21.82 o                         
   2   6  14         38.09         33.18         9.72 o                         
   3   6  14        293.77        309.72        17.56 o                         
   4   6  14        341.65        367.35        30.18 o                         
  -3   7  14          0.05         16.81        13.44 o                         
  -2   7  14          4.53         -2.01        11.56 o                         
  -1   7  14        282.55        248.15        20.49 o                         
   0   7  14         61.38         53.51        18.15 o                         
   1   7  14        208.67        194.50        14.50 o                         
   2   7  14        327.77        288.45        17.24 o                         
   3   7  14          1.38         11.50        10.95 o                         
   4   7  14          8.87          0.74        18.10 o                         
  -2   8  14         29.03         23.63        17.67 o                         
  -1   8  14        191.66        216.00        22.53 o                         
   0   8  14         85.13         84.16        13.77 o                         
   1   8  14         68.45         70.60        12.94 o                         
   2   8  14          1.78        -13.19        13.19 o                         
   3   8  14          0.48         -3.11        11.49 o                         
   4   8  14         21.83         41.26        13.48 o                         
  -1   9  14         83.48        105.17        17.93 o                         
   0   9  14          0.93        -15.87        15.87 o                         
   1   9  14          1.53          3.23        14.41 o                         
   2   9  14          2.29          5.74        10.13 o                         
   3   9  14         21.88         15.15        12.34 o                         
   1  10  14          3.60         43.04        16.99 o                         
   1   1  15          1.81         -2.64        16.66 o                         
  -1   2  15          0.10          7.13        11.35 o                         
   0   2  15        250.93        240.75        23.86 o                         
   1   2  15        161.96        184.70        21.40 o                         
   2   2  15         75.73         81.28        14.35 o                         
  -1   3  15        103.64        116.32        19.35 o                         
   0   3  15        109.24        105.14        17.44 o                         
   1   3  15         75.54         39.25        15.00 o                         
   2   3  15         77.36         62.62        11.95 o                         
   3   3  15          7.59          6.33        14.53 o                         
  -2   4  15         24.71          3.52        19.86 o                         
  -1   4  15        211.56        192.04        32.66 o                         
   0   4  15         29.93         17.55        27.15 o                         
   1   4  15          1.24        -14.52        14.52 o                         
   2   4  15         43.12         74.20        33.15 o                         
   3   4  15         72.33         72.94        16.79 o                         
  -2   5  15         27.74         33.99        14.14 o                         
  -1   5  15        199.83        179.37        20.77 o                         
   0   5  15        186.10        157.51        21.86 o                         
   1   5  15        303.36        360.90        26.54 o                         
   2   5  15         82.53         92.12        11.91 o                         
   3   5  15         39.79         13.51        22.32 o                         
  -1   6  15        131.14        165.96        20.77 o                         
   0   6  15          2.17        -19.89        19.89 o                         
   1   6  15         50.68         47.04        16.66 o                         
   2   6  15        190.86        169.22        15.66 o                         
   3   6  15        413.58        424.50        26.26 o                         
  -1   7  15         56.89         56.51        18.41 o                         
   0   7  15        133.98        144.45        17.05 o                         
   1   7  15        606.70        576.72        33.14 o                         
   2   7  15          2.40         16.91        16.14 o                         
   3   7  15        565.90        573.51        32.64 o                         
   0   8  15         22.54         31.72        22.12 o                         
   1   8  15        195.62        143.86        20.47 o                         
   2   8  15         17.54         22.61        16.96 o                         
                                                                                
